# Supplementary material for: Step by step analysis on gene datasets of growth phases in hematopoietic stem cells
Source: Biochem Biophys Rep. 2024 May 30;39:101737. doi: 10.1016/j.bbrep.2024.101737 (PMC11176649; doi:10.1016/j.bbrep.2024.101737)
Supplement: Multimedia component 1 [file mmc1.xlsx]

## Sheet: Sheet1
Supplement1. The high and low express gene sets in each of the G0, G1, and Differentiation (Dif) stages of hematopoietic stem cells
UP genes-G0	DOWN genes-G0	UP genes-G1	DOWN genes-G1	UP genes-Differentiation(Dif)	DOWN genes-Differentiation(Dif)
A4GALT	A1CF	A1BG	A2M	AAAS	7SK
AAAS	A2ML1	A4GALT	A3GALT2	AAED1	A1BG
AAED1	A2MP1	AAGAB	AADAC	AAGAB	A1CF
AAGAB	A3GALT2	AAMDC	AADACL2	AAMP	A2ML1
AAMDC	A4GNT	AAMP	AARD	AAR2	A2MP1
AAMP	AA06	AANAT	ABCA10	AARS	A3GALT2
AANAT	AAA1	AAR2	ABCA11P	AASDHPPT	A4GALT
AARS	AACSP1	AATF	ABCA13	AATF	A4GNT
AASS	AADAC	AATK	ABCA17P	ABCA1	AA06
AATF	AADACL2	ABCA1	ABCA3	ABCA13	AAA1
AATK	AADACL3	ABCA2	ABCA5	ABCA7	AACSP1
ABCA1	AADACL4	ABCB7	ABCA8	ABCB1	AADAC
ABCA13	AADACP1	ABCF1	ABCA9	ABCB10	AARD
ABCA2	AARD	ABCG1	ABCB11	ABCB7	AATBC
ABCA5	ABAT	ABHD2	ABCB4	ABCC1	ABCA10
ABCA7	ABCA10	ABHD4	ABCB5	ABCC4	ABCA11P
ABCB1	ABCA11P	ABI1	ABCC11	ABCC5	ABCA12
ABCB10	ABCA12	ABI3	ABCC12	ABCD4	ABCA17P
ABCB7	ABCA13	ABLIM1	ABCC13	ABCE1	ABCA4
ABCC1	ABCA17P	ABR	ABCC2	ABCF1	ABCA6
ABCC5	ABCA3	ABRACL	ABCC3	ABCF2	ABCA8
ABCD4	ABCA4	ACAA1	ABCC5	ABCG1	ABCA9
ABCE1	ABCA6	ACADVL	ABCC6	ABHD13	ABCB10P3
ABCF1	ABCA8	ACAP1	ABCC9	ABHD2	ABCB10P4
ABCF2	ABCA9	ACAT2	ABCD2	ABI1	ABCB11
ABCG1	ABCB11	ACBD6	ABCG4	ABI2	ABCB4
ABHD13	ABCB4	ACBD7	ABCG5	ABL1	ABCB5
ABHD14B	ABCB5	ACIN1	ABCG8	ABLIM1	ABCB6
ABHD2	ABCB6	ACO2	ABHD12B	ABO	ABCC11
ABHD4	ABCC11	ACOT13	ABHD13	ABR	ABCC12
ABI1	ABCC12	ACOT8	ABHD3	ABRACL	ABCC13
ABI2	ABCC13	ACOT9	ABI3BP	ABT1	ABCC2
ABL1	ABCC2	ACP1	ABLIM2	ABTB1	ABCC3
ABLIM1	ABCC3	ACP5	ABO	ACAA1	ABCC6P1
ABLIM2	ABCC5	ACRC	ABRA	ACAA2	ABCC9
ABO	ABCC6P1	ACSL1	ACADL	ACAD8	ABCD1P2
ABR	ABCG4	ACSM5	ACBD5	ACAD9	ABCD1P4
ABRACL	ABCG5	ACSS1	ACE2	ACADM	ABCD2
ABT1	ABCG8	ACTB	ACER3	ACADVL	ABCF2P1
ABTB1	ABHD12B	ACTBL2	ACKR1	ACAP1	ABCF2P2
ACAA1	ABHD13	ACTC1	ACMSD	ACAP2	ABCG2
ACAA2	ABI3BP	ACTG1	ACOT4	ACAP3	ABCG5
ACAD8	ABLIM2	ACTG1P4	ACP6	ACAT1	ABCG8
ACADM	ABLIM3	ACTN1	ACPP	ACAT2	ABHD1
ACADVL	ABO	ACTN4	ACSL6	ACBD3	ABI3
ACAP1	ABRA	ACTR10	ACSM1	ACBD5	ABI3BP
ACAP2	ACA59	ACTR1A	ACSM2A	ACBD6	ABLIM2
ACAP3	ACA64	ACTR1B	ACSM2B	ACCS	ABLIM3
ACAT2	ACAD11	ACTR2	ACSS3	ACD	ABRA
ACBD3	ACADL	ACTR3	ACTA1	ACER3	ACA59
ACBD5	ACAN	ACTR8	ACTN2	ACIN1	ACA64
ACBD6	ACBD5	ACTRT3	ACTRT1	ACLY	ACAD11
ACBD7	ACCN1	ACY1	ACVRL1	ACN9	ACADL
ACCS	ACCN2	ADA	ADAD1	ACO1	ACAN
ACD	ACCN5	ADAD2	ADAL	ACO2	ACCN1
ACIN1	ACCSL	ADAM17	ADAM10	ACOT2	ACCN5
ACLY	ACE2	ADAM8	ADAM12	ACOT7	ACCSL
ACN9	ACER1	ADAMTSL5	ADAM18	ACOT9	ACE2
ACO1	ACER2	ADCY4	ADAM2	ACOX1	ACER1
ACO2	ACHE	ADCY7	ADAM21	ACP1	ACER2
ACOT13	ACKR1	ADGRD2	ADAM9	ACP6	ACHE
ACOT2	ACKR2	ADGRE2	ADAMDEC1	ACSF3	ACKR1
ACOT8	ACKR3	ADGRE5	ADAMTS1	ACSL1	ACKR2
ACOT9	ACKR4	ADGRG1	ADAMTS8	ACSL3	ACKR4
ACP1	ACMSD	ADGRL1	ADAMTS9	ACSL5	ACMSD
ACP5	ACOT12	ADIPOR1	ADAMTSL3	ACSM3	ACOD1
ACSL1	ACOT4	ADIPOR2	ADARB2	ACSS1	ACOT12
ACSL3	ACOT6	ADM	ADCK1	ACSS2	ACOT6
ACSL4	ACOXL	ADNP	ADCY10P1	ACTB	ACOXL
ACSL5	ACP6	ADPRHL2	ADCY8	ACTBP2	ACP4
ACSS1	ACP7	ADRA2A	ADCY9	ACTG1	ACPT
ACTB	ACPP	ADRA2C	ADD2	ACTN1	ACR
ACTBL2	ACPT	ADRM1	ADGB	ACTN4	ACRC
ACTC1	ACR	ADSL	ADGRB3	ACTR10	ACRV1
ACTG1	ACRC	AEBP1	ADGRD1	ACTR1A	ACSBG1
ACTG1P4	ACRV1	AES	ADGRE4P	ACTR1B	ACSBG2
ACTN1	ACSBG1	AFG3L1P	ADGRF1	ACTR2	ACSL6
ACTN4	ACSBG2	AFTPH	ADGRF4	ACTR3	ACSM1
ACTR10	ACSL6	AGAP1	ADGRG2	ACTR6	ACSM2A
ACTR1A	ACSM1	AGAP3	ADGRG4	ACTR8	ACSM2B
ACTR1B	ACSM2A	AGAP9	ADGRG7	ACY3	ACSM4
ACTR2	ACSM2B	AGER	ADGRL3	ACYP1	ACSS3
ACTR3	ACSM4	AGFG1	ADGRL4	ADA	ACTBL2
ACTR6	ACSM5	AGO1	ADGRV1	ADA2	ACTBP1
ACTR8	ACSS3	AGO2	ADH1A	ADAM10	ACTBP13
ACTRT3	ACTA1	AGO4	ADH1B	ADAM15	ACTBP14
ACVR2A	ACTA2	AGPAT1	ADH1C	ADAM17	ACTC1
ACY3	ACTBL2	AGPAT4	ADH4	ADAM28	ACTG2
ACYP1	ACTBP13	AGRP	ADH7	ADAM8	ACTL10
ADA	ACTBP14	AGTRAP	ADIG	ADAM9	ACTL6B
ADA2	ACTC1	AHCTF1	ADORA2B	ADAR	ACTL7B
ADAD2	ACTG2	AHCY	ADORA3	ADAT2	ACTL8
ADAM10	ACTL10	AHCYL1	ADPRH	ADCY3	ACTL9
ADAM17	ACTL6B	AHNAK	ADPRHL1	ADCY7	ACTN2
ADAM28	ACTL7B	AHSA1	ADRA1A	ADD1	ACTN3
ADAM8	ACTL8	AHSA2	ADRB1	ADD3	ACTN4P1
ADAM9	ACTL9	AIG1	ADTRP	ADGRA3	ACTR3BP2
ADAMTS10	ACTN2	AIP	AFAP1	ADGRE2	ACTR3BP4
ADAMTS13	ACTR3P2	AK1	AFAP1L2	ADGRE5	ACTR3P2
ADAMTS7	ACTRT1	AK2	AFDN	ADGRG1	ACTRT1
ADAMTSL5	ACTRT2	AK6	AFF2	ADGRG6	ACTRT2
ADAR	ACTRT3	AKAP13	AFM	ADH5	ACTRT3
ADAT2	ACVR1C	AKAP8	AFP	ADHFE1	ACVR1C
ADCY4	ACVRL1	AKAP8L	AGBL2	ADI1	ACVRL1
ADCY7	ACY1	AKIRIN1	AGBL3	ADIPOR1	ACY1
ADD1	ACY3	AKIRIN2	AGMAT	ADIPOR2	ADAD1
ADD3	ADAD1	AKR1A1	AGMO	ADK	ADAD2
ADGRA2	ADAD2	AKR1C3	AGR2	ADNP	ADAM12
ADGRD2	ADAL	AKT2	AGT	ADNP2	ADAM18
ADGRE2	ADAM10	ALDH16A1	AGTR2	ADPGK	ADAM1B
ADGRE5	ADAM12	ALDH2	AGXT	ADPRM	ADAM2
ADGRG1	ADAM18	ALDOA	AHCYL2	ADRBK1	ADAM20
ADGRG6	ADAM2	ALDOAP2	AHNAK2	ADRBK2	ADAM20P1
ADGRL1	ADAM20	ALG12	AHRR	ADRM1	ADAM20P2
ADH5	ADAM20P1	ALKBH3	AHSG	ADSL	ADAT3
ADHFE1	ADAM20P2	ALKBH5	AICDA	ADSS	ADCY1
ADI1	ADAM20P3	ALPK1	AIM2	AEBP1	ADCY10
ADIPOR1	ADAM6	ALPL	AIPL1	AEBP2	ADCY2
ADIPOR2	ADAM7	ALYREF	AJAP1	AEN	ADCY5
ADK	ADAM9	AMBRA1	AJUBA	AES	ADCY8
ADM	ADAMDEC1	AMD1	AK7	AFF1	ADCY9
ADNP	ADAMTS1	AMD1P3	AK8	AFF3	ADCYAP1
ADNP2	ADAMTS12	AMER2	AKAP14	AFF4	ADD2
ADPGK	ADAMTS15	AMER3	AKAP2	AFG3L2	ADGRB1
ADPRHL2	ADAMTS7P1	AMN	AKAP4	AFTPH	ADGRB3
ADPRM	ADAMTS8	AMZ2	AKAP5	AGA	ADGRD1
ADRA2A	ADCK1	AMZ2P1	AKAP6	AGAP2	ADGRD2
ADRA2C	ADCY1	ANAPC1	AKNAD1	AGAP7	ADGRE3
ADRBK1	ADCY10	ANAPC11	AKR1B10	AGAP9	ADGRE4P
ADRBK2	ADCY2	ANAPC15	AKR1C6P	AGBL5	ADGRF2
ADRM1	ADCY5	ANAPC16	AKR1D1	AGFG1	ADGRF4
ADSL	ADCY8	ANAPC5	AKR1E2	AGGF1	ADGRF5
ADSS	ADCY9	ANAPC7	ALB	AGO1	ADGRF5P1
AEBP2	ADCYAP1	ANGPTL2	ALDH1A2	AGO2	ADGRG2
AES	ADD2	ANKHD1	ALDH1A3	AGO4	ADGRG7
AFF1	ADGB	ANKHD1-EIF4EBP3	ALDH3A1	AGPAT2	ADGRL2
AFF3	ADGRB1	ANKK1	ALDOB	AGPAT5	ADGRL3
AFF4	ADGRB3	ANKRD10	ALG10	AGPS	ADGRL4
AFG3L1P	ADGRD1	ANKRD11	ALK	AGTPBP1	ADH1A
AFG3L2	ADGRD2	ANKRD36B	ALKBH8	AGTRAP	ADH1B
AFTPH	ADGRE3	ANKRD36BP2	ALPK2	AHCTF1	ADH4
AGA	ADGRE4P	ANKRD42	ALS2	AHCY	ADH5P2
AGAP1	ADGRF1	ANKRD49	ALS2CR11	AHCYL1	ADH5P3
AGAP2	ADGRF4	ANKS1A	ALS2CR12	AHI1	ADH6
AGAP3	ADGRG2	ANP32A	AMBP	AHNAK	ADH7
AGAP7	ADGRG4	ANP32B	AMDHD1	AHR	ADI1P1
AGAP9	ADGRG7	ANP32C	AMELX	AHSA1	ADIPOQ
AGBL5	ADGRL3	ANP32D	AMELY	AHSA2	ADM2
AGER	ADGRL4	ANPEP	AMER1	AIDA	ADORA2A
AGFG1	ADGRV1	ANTXR2	AMIGO2	AIF1	ADORA3
AGGF1	ADH1A	ANXA1	AMMECR1	AIFM1	ADRA1A
AGO1	ADH1B	ANXA11	AMN1	AIMP1	ADRA1D
AGO2	ADH1C	ANXA2	AMOT	AIMP2	ADRA2B
AGO4	ADH4	ANXA5	AMPD1	AIP	ADRA2C
AGPAT1	ADH5P2	ANXA6	AMPH	AK2	ADRB1
AGPAT2	ADH5P3	AOC4P	ANG	AK3	ADRB2
AGPAT4	ADH6	AP1B1	ANGPTL1	AK6	ADRB3
AGPAT5	ADH7	AP1G2	ANGPTL3	AKAP10	ADTRP
AGPAT6	ADI1P1	AP2A2	ANGPTL5	AKAP11	AFAP1
AGPS	ADIG	AP2B1	ANGPTL7	AKAP13	AFAP1L1
AGRP	ADIPOQ	AP2M1	ANHX	AKAP17A	AFG3L2P1
AGTPBP1	ADM2	AP2S1	ANK2	AKAP8	AFM
AGTRAP	ADORA2B	AP3D1	ANKEF1	AKAP8L	AFP
AHCTF1	ADORA3	AP3S1	ANKFN1	AKAP9	AGAP1
AHCY	ADPRH	APBB1IP	ANKRD1	AKIRIN1	AGAP10P
AHCYL1	ADPRHL1	APC2	ANKRD13C	AKIRIN2	AGAP13P
AHI1	ADRA1A	APEH	ANKRD34A	AKNA	AGAP5
AHNAK	ADRA1D	APEX1	ANKRD34B	AKT1	AGBL1
AHR	ADRA2B	APH1A	ANKRD37	AKT2	AGBL2
AHSA1	ADRA2C	APIP	ANKS1B	AKT3	AGBL3
AHSA2	ADRB1	APLP1	ANKS4B	ALAS1	AGBL4
AIDA	ADRB2	APLP2	ANKUB1	ALCAM	AGMAT
AIF1	ADRB3	APOBEC3C	ANLN	ALDH18A1	AGMO
AIFM1	ADTRP	APOBEC3F	ANO1	ALDH1A1	AGPHD1
AIG1	AFAP1	APOC4	ANO4	ALDH2	AGR2
AIMP1	AFAP1L1	APOL1	ANO5	ALDH6A1	AGR3
AIMP2	AFAP1L2	APOL2	ANO8	ALDH7A1	AGRP
AIP	AFDN	APOL3	ANOS1	ALDH9A1	AGT
AK1	AFF2	APPL1	ANXA13	ALDOA	AGTR1
AK2	AFM	APRT	ANXA3	ALDOC	AGTR2
AK3	AFP	AQP2	AOX1	ALG10	AGXT
AK6	AGAP1	AQP5	AP1AR	ALG13	AGXT2
AKAP10	AGAP13P	ARAF	AP3B2	ALG2	AGXT2L1
AKAP11	AGAP5	ARAP2	APBA3	ALG3	AHNAK2
AKAP13	AGBL1	ARCN1	APBB2	ALG5	AHRR
AKAP17A	AGBL2	AREL1	APC	ALG8	AHSG
AKAP8	AGBL3	ARF1	APCDD1L	ALG9	AICDA
AKAP8L	AGBL4	ARF3	APLF	ALKBH3	AIFM3
AKAP9	AGGF1P1	ARF4	APOA5	ALKBH5	AIG1P1
AKIRIN1	AGGF1P10	ARF5	APOB	ALKBH7	AIM2
AKIRIN2	AGGF1P2	ARF6	APOC1	ALOX5AP	AIRE
AKNA	AGGF1P6	ARFGAP1	APOC2	ALS2	AIRN
AKR1A1	AGMAT	ARFGAP2	APOC3	ALYREF	AJAP1
AKR1B1	AGMO	ARFGAP3	APOD	AMD1	AJUBA
AKR1C3	AGPHD1	ARFGEF1	APOF	AMFR	AK2P2
AKR7A2	AGR2	ARFIP2	APOH	AMICA1	AK3P2
AKT1	AGR3	ARFRP1	APOL5	AMMECR1L	AK3P3
AKT2	AGRP	ARG2	AQP1	AMOTL1	AK3P5
AKT3	AGT	ARGLU1	AQP10	AMPD2	AK4P2
ALAS1	AGTR1	ARHGAP1	AQP11	AMPD3	AK4P4
ALAS2	AGTR2	ARHGAP9	AQP12B	AMZ2	AK4P6
ALDH16A1	AGXT	ARHGDIA	AQP4	AMZ2P1	AK6P1
ALDH18A1	AGXT2	ARHGDIB	AQP4-AS1	ANAPC11	AK6P2
ALDH1A1	AGXT2L1	ARHGEF1	AQP6	ANAPC13	AK7
ALDH2	AHCYL2	ARHGEF10L	AQP9	ANAPC16	AK8
ALDH3B1	AHRR	ARHGEF15	AR	ANAPC4	AKAP12
ALDH4A1	AHSG	ARHGEF18	ARAP3	ANAPC5	AKAP14
ALDH9A1	AICDA	ARHGEF2	ARFGEF3	ANAPC7	AKAP2
ALDOA	AIFM3	ARHGEF40	ARG1	ANGEL1	AKAP3
ALDOAP2	AIG1P1	ARHGEF7	ARL14	ANGEL2	AKAP4
ALDOC	AIM2	ARID1A	ARL15	ANGPT1	AKAP5
ALG10	AIPL1	ARID1B	ARL5B	ANKFY1	AKAP6
ALG12	AIRE	ARID5A	ARL6	ANKIB1	AKAP8P1
ALG13	AJAP1	ARIH1	ARMC12	ANKLE2	AKIRIN1P2
ALG2	AJUBA	ARL1	ARMC3	ANKMY2	AKIRIN2P1
ALG3	AK2P2	ARL16	ARMC4	ANKRA2	AKNAD1
ALG5	AK3P2	ARL17A	ARMC9	ANKRD10	AKR1B10
ALG8	AK3P5	ARL4C	ARMCX2	ANKRD11	AKR1C4
ALG9	AK4P4	ARL6IP4	ARMT1	ANKRD12	AKR1C7P
ALKBH1	AK4P6	ARL6IP5	ARRDC4	ANKRD36BP1	AKR1D1
ALKBH3	AK6P1	ARL8A	ARSF	ANKRD50	AKR7A2P1
ALKBH5	AK6P2	ARL8B	ARSG	ANKZF1	AKR7A3
ALKBH7	AK7	ARMC5	ARSJ	ANO6	ALB
ALPK1	AK8	ARMC7	ARSK	ANP32A	ALDH1A2
ALPL	AKAP12	ARMCX6	ART3	ANP32B	ALDH1A3
ALYREF	AKAP14	ARPC1A	ART4	ANP32E	ALDH1L1
AMBRA1	AKAP2	ARPC1B	ART5	ANPEP	ALDH1L2
AMD1	AKAP4	ARPC2	ASAP2	ANTXR2	ALDH8A1
AMD1P3	AKAP5	ARPC3	ASB11	ANXA1	ALDOAP1
AMER2	AKAP6	ARPC4	ASB17	ANXA11	ALDOB
AMFR	AKIRIN1P2	ARPC5L	ASB4	ANXA2	ALG1L
AMICA1	AKIRIN2P1	ARPP19	ASB5	ANXA2P2	ALG3P1
AMMECR1L	AKNAD1	ARRB2	ASCL3	ANXA4	ALK
AMN	AKR1B10	ARRDC2	ASMT	ANXA5	ALLC
AMOTL1	AKR1B1P8	ASB16	ASPA	ANXA6	ALMS1P1
AMPD2	AKR1C4	ASB3	ASPN	ANXA7	ALOX12B
AMPD3	AKR1C6P	ASH1L-AS1	ASPRV1	AOAH	ALOX12P1
AMY1C	AKR1D1	ASH2L	ASTE1	AP1B1	ALOX15
AMY2A	AKR1E2	ASMTL-AS1	ASXL3	AP1G1	ALOXE3
AMZ2	AKR7A2P1	ASNSD1	ASZ1	AP1G2	ALPI
AMZ2P1	AKR7A3	ASPSCR1	ATG10	AP1M1	ALPK2
ANAPC1	ALB	ASRGL1	ATOH1	AP1S2	ALPK3
ANAPC10	ALDH1A2	ASXL1	ATOH8	AP2A2	ALPL
ANAPC11	ALDH1A3	ATAD1	ATP10D	AP2B1	ALPP
ANAPC13	ALDH1L1	ATAD3A	ATP13A4	AP2M1	ALPPL2
ANAPC15	ALDH1L2	ATF4	ATP13A5	AP2S1	ALS2CR11
ANAPC16	ALDH3A1	ATF5	ATP1A2	AP3B1	ALS2CR12
ANAPC4	ALDH8A1	ATF6B	ATP1B4	AP3D1	ALX1
ANAPC5	ALDOB	ATG101	ATP2C2	AP3M1	ALX3
ANAPC7	ALG10	ATG13	ATP6V0D2	AP3S1	ALX4
ANGEL1	ALG1L	ATG16L2	ATP6V1G2	AP4B1	AMBN
ANGEL2	ALG3P1	ATG3	ATP6V1G3	AP5M1	AMBP
ANGPT1	ALK	ATG4A	ATP7A	AP5Z1	AMD1P1
ANGPTL2	ALLC	ATG4D	ATP8A2	APAF1	AMD1P2
ANKFY1	ALMS1	ATIC	ATP8B1	APBB1IP	AMD1P3
ANKHD1	ALMS1P1	ATL3	ATP8B3	APEH	AMDHD1
ANKIB1	ALOX12B	ATN1	ATRNL1	APEX1	AMELX
ANKK1	ALOX15	ATOX1	ATXN3L	API5	AMELY
ANKLE2	ALOXE3	ATP10B	AVPR1A	APIP	AMHR2
ANKMY2	ALPI	ATP13A1	AWAT1	APLP2	AMIGO1
ANKRA2	ALPK2	ATP1A1	AXDND1	APMAP	AMOTL2
ANKRD10	ALPK3	ATP1A3	AZIN1-AS1	APOA1BP	AMPD1
ANKRD11	ALPL	ATP1A4	B3GALT1	APOBEC3G	AMPH
ANKRD12	ALPP	ATP1B3	B3GAT1	APOBR	AMT
ANKRD13A	ALPPL2	ATP2A3	B3GLCT	APOC1	AMTN
ANKRD13B	ALS2CR11	ATP2B1	B3GNT4	APOL6	AMY2A
ANKRD13D	ALS2CR12	ATP2B3	B4GALNT2	APOO	AMZ2P2
ANKRD17	ALX1	ATP2B4	B4GALNT3	APOOL	ANAPC10P1
ANKRD2	ALX3	ATP2C1	B4GALT6	APP	ANAPC1P1
ANKRD27	ALX4	ATP5A1	B4GAT1	APPBP2	ANG
ANKRD28	AMACR	ATP5B	BACE2	APPL1	ANGPT4
ANKRD36	AMBN	ATP5D	BAIAP2L2	APPL2	ANGPTL1
ANKRD36B	AMBP	ATP5E	BANK1	APRT	ANGPTL2
ANKZF1	AMD1P1	ATP5F1	BARX1	APTX	ANGPTL3
ANO6	AMD1P3	ATP5G1	BARX2	AQR	ANGPTL4
ANP32A	AMDHD1	ATP5G2	BBS10	ARAF	ANGPTL5
ANP32A-IT1	AMDHD2	ATP5G3	BBS7	ARAP1	ANGPTL7
ANP32B	AMELX	ATP5H	BCAR3	ARAP2	ANGPTL8
ANP32C	AMELY	ATP5I	BCAR4	ARCN1	ANHX
ANP32D	AMER1	ATP5J	BCHE	AREG	ANK1
ANP32E	AMIGO1	ATP5J2	BCL2L14	AREL1	ANK2
ANPEP	AMIGO2	ATP5L	BCL2L15	ARF1	ANK3
ANTXR2	AMMECR1	ATP5O	BCL9	ARF3	ANKEF1
ANUBL1	AMN1	ATP6AP1	BCORP1	ARF4	ANKFN1
ANXA1	AMOT	ATP6AP2	BDKRB1	ARF5	ANKK1
ANXA11	AMPD1	ATP6V0B	BDNF	ARF6	ANKRD1
ANXA2	AMPH	ATP6V0C	BEAN1	ARFGAP2	ANKRD18A
ANXA4	AMT	ATP6V0D1	BEND2	ARFGAP3	ANKRD18B
ANXA5	AMTN	ATP6V0E1	BEND6	ARFGEF1	ANKRD20A4
ANXA6	AMY2A	ATP6V1B2	BEX5	ARFGEF2	ANKRD20A7P
ANXA7	AMZ2P2	ATP6V1C2	BFSP1	ARFIP2	ANKRD20A8P
AOC4P	ANG	ATP6V1F	BFSP2	ARFRP1	ANKRD22
AP1B1	ANGPT4	ATP6V1G2-DDX39B///DDX39B	BHLHE41	ARGLU1	ANKRD24
AP1G1	ANGPTL1	ATP9A	BHMT2	ARHGAP1	ANKRD26P1
AP1G2	ANGPTL2	ATPIF1	BICC1	ARID1A	ANKRD26P3
AP1M1	ANGPTL3	ATRAID	BICDL2	ARID1B	ANKRD26P4
AP1S2	ANGPTL5	ATXN10	BIK	ARID2	ANKRD57
AP2A2	ANGPTL7	ATXN2	BIRC8	ARID4A	ANKRD61
AP2B1	ANHX	ATXN2L	BLACAT1	ARID4B	ANKRD65
AP2M1	ANK1	ATXN7L3B	BLID	ARID5A	ANKRD7
AP2S1	ANK2	AUP1	BLOC1S4	ARID5B	ANKS1B
AP3B1	ANKEF1	AURKAIP1	BLZF1	ARIH1	ANKS4B
AP3D1	ANKFN1	AZU1	BMP15	ARIH2	ANKUB1
AP3M1	ANKK1	B2M	BMP2	ARL1	ANO1
AP3M2	ANKRD1	B3GALT5-AS1	BMP3	ARL14EP	ANO2
AP3S1	ANKRD18A	B3GNT8	BMP5	ARL16	ANO3
AP4B1	ANKRD18CP	B4GALT1	BMPER	ARL17A	ANO4
AP5M1	ANKRD20A4	B4GALT2	BMPR1A	ARL2	ANO5
AP5Z1	ANKRD22	B4GALT4	BMPR2	ARL2BP	ANO7
APAF1	ANKRD23	B4GALT5	BMS1P5	ARL3	ANOS1
APBB1IP	ANKRD26P1	B9D2	BMX	ARL4A	ANP32C
APEH	ANKRD34C	BAALC	BNC1	ARL4C	ANP32D
APEX1	ANKRD34C-AS1	BACE1	BNC2	ARL5B	ANTXR1
APH1A	ANKRD43	BAD	BNIPL	ARL6IP1	ANTXRL
API5	ANKRD45	BAG1	BOLL	ARL6IP4	ANXA10
APIP	ANKRD66	BAG5	BPESC1	ARL6IP5	ANXA13
APLP2	ANKRD7	BAG6	BPI	ARL6IP6	ANXA8
APMAP	ANKS1B	BAHD1	BPIFA1	ARL8A	AOC1
APOA1BP	ANKS4B	BAK1	BPIFA3	ARL8B	AOC4
APOBEC3C	ANKUB1	BANF1	BPIFA4P	ARMC1	AOC4P
APOBEC3D	ANLN	BANP	BPIFB1	ARMC10	AOX1
APOBEC3F	ANO1	BASP1	BPIFB2	ARMC6	AP1B1P1
APOBEC3G	ANO2	BATF	BPIFB6	ARMC8	AP1M2
APOC4	ANO3	BAX	BPIFC	ARMCX1	AP3B2
APOL1	ANO4	BAZ1B	BPY2B	ARMCX3	APBA1
APOL2	ANO5	BAZ2A	BRCA1	ARMCX6	APBB2
APOL3	ANO7	BBC3	BRCA2	ARNT	APCDD1
APOL4	ANO8	BBS5	BRDT	ARPC1A	APCS
APOL6	ANOS1	BBX	BRINP1	ARPC1B	API5P1
APOO	ANP32C	BCAM	BRINP2	ARPC2	API5P2
APOOL	ANP32D	BCAP31	BRINP3	ARPC3	APLN
APP	ANTXR1	BCAR1	BRMS1L	ARPC4	APLP1
APPBP2	ANTXRL	BCAS2	BSN	ARPC5	APOA1
APPL1	ANXA10	BCAS4	BSN-AS2	ARPC5L	APOA2
APPL2	ANXA3	BCAT1	BTAF1	ARPP19	APOA4
APRT	AOC3	BCL2L12	BTBD16	ARRB1	APOB
APTX	AOC4	BCL2L2	BTBD8	ARRB2	APOBEC1
AQP2	AOC4P	BCL3	BTD	ARRDC1	APOBEC3H
AQP5	AOX1	BCL6B	BTG4	ARRDC2	APOBEC4
AQR	AP1M2	BCLAF1	BTLA	ARRDC3	APOC1
ARAF	AP3B2	BCR	BTN1A1	ARRDC4	APOD
ARAP1	APBA1	BECN1	BTNL8	ARV1	APOF
ARAP2	APBA3	BEST3	BTNL9	ASAH1	APOH
ARCN1	APBB2	BEX2	BVES	ASB6	APOL4
AREG	APC	BGN	BVES-AS1	ASB8	APOL5
AREL1	APCDD1	BID	C10orf107	ASB9	APOOP4
ARF1	APCDD1L	BIN1	C10orf12	ASCC1	APOOP5
ARF3	APCS	BIN2	C10orf126	ASCC2	AQP1
ARF4	API5P1	BLCAP	C10orf25	ASCC3	AQP10
ARF5	API5P2	BLMH	C10orf53	ASF1A	AQP11
ARF6	APLF	BLOC1S1	C3orf49	ASH1L	AQP12A
ARFGAP1	APLN	BLOC1S2	C3orf70	ASH2L	AQP12B
ARFGAP2	APLP1	BLVRA	C3orf80	ASMTL	AQP2
ARFGAP3	APOA1	BMP8B	C4BPB	ASNA1	AQP3
ARFGEF1	APOA2	BMS1	C4orf17	ASNSD1	AQP4
ARFGEF2	APOA4	BMS1P15	C4orf19	ASPH	AQP6
ARFIP2	APOA5	BNIP3L	C6orf10	ASXL1	AQP7
ARFRP1	APOB	BOD1L1	C6orf118	ASXL2	AQP7P2
ARG2	APOBEC1	BOD1L2	C6orf201	ATAD1	AQP7P3
ARGLU1	APOBEC4	BOLA2B	C6orf223	ATAD2	AQP8
ARHGEF7	APOC2	BORCS7	C6orf52	ATAD3B	AQP9
ARID1A	APOC3	BPTF	C6orf58	ATAD5	AQPEP
ARID1B	APOD	BRAP	C6orf99	ATAT1	AR
ARID2	APOF	BRCC3	C9orf129	ATE1	ARAP3
ARID4A	APOH	BRD2	C9orf135	ATF1	ARC
ARID4B	APOL4	BRD3	C9orf135-AS1	ATF2	ARF1P2
ARID5A	APOL5	BRD7	C9orf153	ATF3	ARF1P3
ARID5B	APOLD1	BRD7P3	CABYR	ATF4	ARF4P2
ARIH1	APOOP4	BRI3	CACHD1	ATF6	ARG1
ARIH2	APOOP5	BRIX1	CACNA1C	ATF6B	ARGFXP2
ARL1	AQP1	BRK1	CACNA2D1	ATF7	ARHGAP20
ARL16	AQP10	BRPF1	CACNA2D3	ATF7IP	ARHGAP24
ARL17A	AQP11	BSDC1	CACNA2D4	ATF7IP2	ARHGAP28
ARL2	AQP12A	BSG	CACNB4	ATG12	ARHGAP29
ARL2BP	AQP12B	BSPRY	CACNG2	ATG13	ARHGAP36
ARL3	AQP4	BST2	CACNG3	ATG14	ARHGAP39
ARL4A	AQP6	BTBD1	CACNG5	ATG16L1	ARHGEF34P
ARL4C	AQP7	BTBD11	CADM1	ATG16L2	ARID3C
ARL5B	AQP7P2	BTBD3	CADM2	ATG2B	ARL13A
ARL6IP1	AQP8	BTF3	CADM3	ATG3	ARL14EPL
ARL6IP4	AQP9	BTF3P11	CADPS	ATG4B	ARL2-SNX15
ARL6IP5	AQPEP	BTG1	CADPS2	ATG4C	ARL4AP4
ARL6IP6	AR	BTG3	CAGE1	ATG4D	ARL4AP5
ARL8A	ARAP3	BUD13	CALB1	ATG5	ARL5AP4
ARL8B	ARF1P2	BUD31	CALB2	ATG9A	ARL5C
ARMC1	ARF4P2	BYSL	CALCRL	ATIC	ARL6IP1P2
ARMC10	ARFGEF3	BZW1	CALD1	ATL2	ARL6IP1P3
ARMC5	ARG1	BZW2	CALHM1	ATM	ARL6IP4
ARMC7	ARGFXP2	C10orf35	CALR3	ATMIN	ARL9
ARMC8	ARHGAP39	C10orf54	CAMK1G	ATOX1	ARMC3
ARMCX4	ARHGAP40	C11orf31	CAMK2D	ATRAID	ARMC4P1
ARMCX6	ARHGAP6	C11orf58	CAMKMT	ATRN	ARMC8P1
ARNT	ARHGDIG	C11orf74	CAMKV	ATRX	ARNT2
ARNTL	ARHGEF10	C11orf84	CAMP	ATXN1	ARPC3P2
ARPC1A	ARHGEF12	C12orf10	CAMSAP2	ATXN10	ARPM1
ARPC1B	ARHGEF15	C12orf45	CAPN11	ATXN1L	ARPP21
ARPC2	ARHGEF26	C12orf57	CAPN14	ATXN2	ARR3
ARPC3	ARHGEF26-AS1	C12orf65	CAPN6	ATXN2L	ARSDP1
ARPC4	ARHGEF5	C14orf159	CAPN8	ATXN3	ARSEP1
ARPC5	ARHGEF9-IT1	C14orf166	CAPN9	ATXN7	ARSF
ARPC5L	ARID3C	C14orf169	CAPS2	AUH	ARSH
ARPP19	ARIH2OS	C14orf2	CAPSL	AUP1	ARSI
ARRB1	ARL11	C15orf59	CARD18	AURKB	ARSJ
ARRB2	ARL13A	C16orf54	CARD6	AVEN	ART3
ARRDC1	ARL14	C16orf87	CARD9	AVL9	ART4
ARRDC2	ARL14EPL	C17orf49	CARF	AVP	ART5
ARRDC3	ARL15	C19orf48	CARMIL1	AZIN1	ARTN
ARRDC4	ARL2-SNX15	C19orf53	CARMN	AZU1	ARX
ASAH1	ARL4AP4	C19orf60	CARTPT	B2M	ASAH2
ASAP1	ARL5AP4	C19orf73	CASC10	B7H6	ASAH2B
ASB16	ARL5C	C1orf111	CASC11	BAALC	ASAP3
ASB3	ARL6	C1orf122	CASC23	BABAM1	ASB10
ASB6	ARL6IP1P3	C1orf123	CASC9	BABAM2	ASB11
ASB8	ARL9	C1orf174	CASK	BACH1	ASB14
ASCC1	ARMC12	C1orf226	CASP8AP2	BAG1	ASB15
ASCC2	ARMC3	C1orf228	CASQ1	BAG4	ASB16
ASCC3	ARMC4	C1orf229	CASQ2	BAG5	ASB17
ASF1A	ARMC4P1	C1orf43	CASS4	BAG6	ASB18
ASH1L	ARMC8P1	C1orf50	CATX-1	BAHCC1	ASB2
ASH2L	ARMC9	C1orf52	CAV1	BAK1	ASB4
ASMTL	ARMCX3-AS1	C1QBP	CAV2	BANF1	ASB5
ASNA1	ARMCX5	C1QL1	CAV3	BANP	ASB9P1
ASNSD1	ARPC3P2	C1QL2	CBLC	BAP1	ASCL1
ASXL1	ARPP21	C20orf141	CBLN1	BASP1	ASCL2
ASXL2	ARRDC4	C20orf144	CBLN4	BAX	ASCL3
ATAD1	ARSDP1	C20orf173	CBR1	BAZ1A	ASCL4
ATAD2	ARSF	C20orf24	CBX3P2	BAZ1B	ASCL5
ATAD3A	ARSH	C21orf33	CC2D2A	BAZ2A	ASGR2
ATAD3B	ARSJ	C22orf24	CCAT1	BAZ2B	ASIC1
ATAT1	ART3	C2CD4A	CCBE1	BBS10	ASIC3
ATE1	ART4	C2CD5	CCDC105	BBS2	ASIC4
ATF1	ART5	C3AR1	CCDC110	BBX	ASIP
ATF2	ARTN	C4orf48	CCDC112	BCAP29	ASMT
ATF3	ARX	C5orf15	CCDC116	BCAP31	ASNS
ATF4	ASAH2	C5orf42	CCDC121	BCAS2	ASNSP1
ATF5	ASAP2	C5orf45	CCDC13	BCAS3	ASNSP3
ATF6	ASAP3	C5orf66	CCDC138	BCAS4	ASNSP4
ATF6B	ASB11	C6orf1	CCDC140	BCAT1	ASPA
ATF7	ASB12	C6orf106	CCDC141	BCCIP	ASPDH
ATF7IP	ASB14	C6orf136	CCDC144A	BCKDHA	ASPHD1
ATF7IP2	ASB15	C6orf48	CCDC148	BCKDHB	ASPN
ATG101	ASB17	C6orf62	CCDC15	BCKDK	ASS1
ATG12	ASB18	C7orf26	CCDC155	BCL10	ASS1P12
ATG13	ASB2	C9orf131	CCDC158	BCL11A	ASS1P2
ATG14	ASB4	C9orf139	CCDC168	BCL2	ASTL
ATG16L1	ASB5	C9orf16	CCDC170	BCL2L13	ASTN1
ATG16L2	ASB9P1	C9orf163	CCDC172	BCL3	ASTN2
ATG2B	ASCL1	C9orf78	CCDC178	BCL6	ASXL3
ATG3	ASCL2	CABIN1	CCDC181	BCL7A	ASZ1
ATG4A	ASCL3	CACNA1A	CCDC184	BCL7B	ATCAY
ATG4B	ASCL4	CACNA1B	CCDC190	BCLAF1	ATF4P1
ATG4C	ASCL5	CACNA1G	CCDC26	BCOR	ATF4P2
ATG4D	ASIC4	CACNG7	CCDC30	BCR	ATG10-IT1
ATG5	ASIP	CACYBP	CCDC37-AS1	BCRP2	ATG12P2
ATG9A	ASMT	CALHM2	CCDC38	BCRP3	ATOH1
ATIC	ASNS	CALM1	CCDC39	BCS1L	ATOH7
ATL2	ASNSP1	CALM2	CCDC40	BCYRN1	ATOH8
ATL3	ASNSP3	CALM3	CCDC54	BDH1	ATP10B
ATM	ASNSP4	CALML3	CCDC60	BDP1	ATP12A
ATMIN	ASPA	CALML4	CCDC63	BECN1	ATP13A4
ATN1	ASPDH	CALR	CCDC66	BEND4	ATP13A5
ATOX1	ASPHD1	CALU	CCDC68	BEX1	ATP1A2
ATRAID	ASPM	CAMK2N2	CCDC70	BEX2	ATP1A4
ATRN	ASPN	CAMKK2	CCDC74B	BEX3	ATP1B2
ATRX	ASPRV1	CAMLG	CCDC80	BEX4	ATP1B4
ATXN10	ASS1	CAND1	CCDC83	BFAR	ATP2B2
ATXN1L	ASS1P2	CANX	CCDC85A	BHLHE40	ATP2B3
ATXN2	ASTE1	CAP1	CCDC87	BICD1	ATP2C2
ATXN2L	ASTL	CAPG	CCDC89	BICD2	ATP5F1P1
ATXN3	ASTN1	CAPN1	CCDC96	BID	ATP5F1P3
ATXN7	ASTN2	CAPN5	CCER1	BIN1	ATP5F1P5
ATXN7L3B	ASXL2	CAPNS1	CCK	BIN2	ATP5F1P6
AUH	ASXL3	CAPNS2	CCKAR	BIRC2	ATP5F1P7
AUP1	ASZ1	CAPRIN1	CCL11	BIRC3	ATP5G1P3
AURKB	ATCAY	CAPZA1	CCL15	BIRC5	ATP5G1P7
AVL9	ATF4P1	CAPZB	CCL16	BIRC6	ATP5HP2
AVP	ATG10	CARD10	CCL18	BISPR	ATP5J2P4
AXIN1	ATOH1	CARD11	CCL2	BIVM	ATP5J2P5
AZIN1	ATOH7	CARD16	CCL20	BLCAP	ATP5JP1
B2M	ATOH8	CARD8	CCL22	BLM	ATP6V0A4
B3GAT3	ATRIP	CARHSP1	CCL26	BLMH	ATP6V0CP3
B3GNT2	ATRNL1	CASC2	CCL7	BLOC1S2	ATP6V0D2
B3GNT5	ATXN3L	CASC3	CCL8	BLOC1S6	ATP6V0E1P1
B3GNT8	ATXN8OS	CASKIN1	CCM2L	BLVRA	ATP6V1B1
B4GALT1	AUNIP	CASKIN2	CCNA1	BLVRB	ATP6V1C2
B4GALT4	AVP	CASP2	CCNA2	BLZF1	ATP6V1G1P4
B4GALT5	AVPI1	CASP4	CCND1	BMF	ATP6V1G3
B4GALT6	AVPR1A	CASP5	CCNE2	BMI1	ATP8A2
BAALC	AVPR1B	CASP6	CCNF	BMP2K	ATP8A2P2
BABAM1	AVPR2	CASP8	CCPG1	BMPR2	ATP8A2P3
BABAM2	AWAT1	CBFA2T3	CCR2	BMS1	ATP8B5P
BACE1	AWAT2	CBFB	CCR4	BMS1P5	ATRIP
BACH1	AXDND1	CBL	CCR5	BNIP1	ATRNL1
BAG1	AXIN2	CBWD5	CCR6	BNIP2	ATXN3L
BAG4	AZGP1P1	CBX5	CCR8	BNIP3	ATXN8OS
BAG5	AZIN2	CBX6	CCR9	BNIP3L	AURKAPS1
BAG6	B3GALT1	CBX8	CCSER1	BOD1L	AVP
BAHD1	BAAT	CC2D2B	CCT8L2	BOD1L1	AVPI1
BAK1	BACE2	CCAR2	CD101	BOP1	AVPR1A
BANF1	BACH1-IT2	CCDC107	CD163	BORCS7	AVPR1B
BANP	BAGE2	CCDC113	CD163L1	BPTF	AVPR2
BAP1	BAI3	CCDC12	CD180	BRAF	AWAT1
BASP1	BAIAP2L1	CCDC120	CD1B	BRAP	AWAT2
BATF	BAIAP2L2	CCDC124	CD1C	BRAT1	AXDND1
BAX	BANF1P4	CCDC125	CD1D	BRCA2	AXIN2
BAZ1A	BANF2	CCDC130	CD1E	BRCC3	AZGP1
BAZ1B	BANK1	CCDC149	CD200R1	BRD1	AZGP1P1
BAZ2A	BARX1	CCDC180	CD207	BRD2	AZIN2
BAZ2B	BARX2	CCDC22	CD226	BRD3	B3GALT1
BBC3	BATF2	CCDC24	CD247	BRD4	B3GALT2
BBS2	BBOX1	CCDC28A	CD28	BRD7	B3GALT5
BBS5	BBS10	CCDC28B	CD2AP	BRD8	B3GAT1
BBX	BBS12	CCDC50	CD300LD	BRE	B3GAT2
BCAM	BCAN	CCDC53	CD3G	BRI3BP	B3GNT4
BCAP29	BCAR3	CCDC59	CD5L	BRIP1	B3GNT6
BCAP31	BCAR4	CCDC6	CD80	BRIX1	B3GNT7
BCAR1	BCAS1	CCDC71	CD93	BRK1	B3GNT9
BCAS2	BCHE	CCDC78	CD96	BROX	BAAT
BCAS3	BCL11B	CCDC8	CDC14C	BRP44	BACE2
BCAS4	BCL2L14	CCDC84	CDC20B	BRP44L	BAGE2
BCAT1	BCL2L15	CCDC85B	CDC42BPG	BRPF1	BAI3
BCCIP	BCMO1	CCDC88A	CDCA2	BRPF3	BAK1P2
BCKDHA	BCORP1	CCDC88B	CDH1	BRWD1	BANF1P1
BCKDHB	BCRP1	CCDC88C	CDH10	BRWD3	BANF1P2
BCKDK	BCRP3	CCDC9	CDH12	BSDC1	BANF1P4
BCL10	BCRP4	CCDC92	CDH13	BSG	BANF2
BCL11A	BCRP5	CCDC93	CDH15	BSPRY	BARX2
BCL2L13	BCRP6	CCDC94	CDH17	BST1	BATF2
BCL2L2	BCRP8	CCER2	CDH18	BST2	BBIP1P1
BCL3	BDKRB1	CCIN	CDH19	BTAF1	BBOX1
BCL6	BDKRB2	CCL19	CDH20	BTBD1	BBOX1AAAAAAAAAAAAAAAAAAAAAAAAAAAAAAAAAAAAAAAAAAAAAAAAAAAAAAAAAAAAAAAAAAAAAAAAAAAAAAAAAAAAAAAAAAAAAAAAAAAAAAAAAAAAAAAAAAA1
BCL6B	BDNF	CCL24	CDH26	BTBD10	BBS12
BCL7A	BEAN1	CCL5	CDH3	BTBD11	BBS5
BCL7B	BEGAIN	CCM2	CDH5	BTBD2	BCAN
BCLAF1	BEND2	CCNB3	CDH6	BTBD3	BCAR4
BCOR	BEND3	CCND2	CDH8	BTBD7	BCAS1
BCR	BEND3P1	CCND3	CDH9	BTF3	BCDIN3D
BCRP2	BEND3P3	CCNG1	CDHR1	BTF3L4	BCHE
BCRP3	BEND6	CCNH	CDK1	BTF3P11	BCL11B
BCS1L	BEST2	CCNI	CDKL2	BTG1	BCL2L12P1
BCYRN1	BEST3	CCNL1	CDKL5	BTG2	BCL2L14
BDH2	BEST4	CCNL2	CDNF	BTG3	BCL2L15
BDP1	BET3L	CCR3	CDO1	BTK	BCL9P1
BECN1	BFSP1	CCS	CDON	BTN2A1	BCMO1
BEND4	BFSP2	CCT2	CDRT1	BTN3A1	BCO1
BEX1	BGLAP	CCT3	CDS1	BTN3A2	BCORP1
BEX2	BGN	CCT4	CDX4	BTRC	BCRP1
BEX3	BHLHE22	CCT5	CDY2A	BUB1	BCRP3
BEX4	BHLHE41	CCT6A	CEACAM5	BUB3	BCRP4
BFAR	BHMG1	CCT6P1	CEACAM6	BUD13	BCRP5
BGN	BHMT	CCT7	CEACAM8	BUD23	BCRP6
BICD1	BHMT2	CCT8	CEBPA-AS1	BUD31	BCRP8
BICD2	BICC1	CCZ1	CECR2	BZW1	BCRP9
BID	BICD1P1	CCZ1B	CECR6	BZW2	BDKRB1
BIN1	BICDL2	CD14	CELF6	CA5B	BDKRB2
BIN2	BIK	CD164	CELSR1	CA5BP1	BDNF
BIRC2	BIRC5	CD209	CEMIP	CAB39	BEAN1
BIRC3	BIRC7	CD244	CENPA	CABIN1	BEGAIN
BIRC6	BIRC8	CD300C	CENPK	CACUL1	BEND2
BISPR	BLACAT1	CD300LG	CENPM	CACYBP	BEND3
BIVM	BLID	CD320	CENPQ	CALCOCO1	BEND3P1
BLCAP	BLK	CD34	CENPVL1	CALCOCO2	BEND3P3
BLM	BLNK	CD37	CEP120	CALCRL	BEND7P1
BLMH	BLOC1S4	CD4	CEP126	CALM1	BEST2
BLOC1S1	BLZF1	CD44	CEP128	CALM2	BEST3
BLOC1S2	BLZF2P	CD48	CEP41	CALM3	BEST4
BLOC1S6	BMP10	CD52	CEP44	CALN1	BET1P1
BLVRA	BMP15	CD53	CEP55	CALR	BET3L
BLVRB	BMP2	CD63	CER1	CALU	BFSP1
BLZF1	BMP3	CD7	CERS3	CAMK1D	BFSP2
BMF	BMP4	CD74	CES1P1	CAMK2G	BGLAP
BMI1	BMP5	CD79B	CES5A	CAMKK2	BGN
BMP2K	BMP7	CD81	CETN1	CAMLG	BHLHE22
BMP6	BMP8A	CD82	CETN4P	CAMTA1	BHLHE23
BMP8B	BMP8B	CD83	CETP	CAND1	BHLHE41
BMPR2	BMPER	CD99	CFAP100	CANX	BHMG1
BMS1	BMPR1A	CDC123	CFAP161	CAP1	BHMT
BMS1P15	BMPR1B	CDC20	CFAP43	CAPG	BICD1P1
BMS1P5	BMPR2	CDC27	CFAP44	CAPN1	BICDL2
BNIP2	BMX	CDC34	CFAP47	CAPN10	BIN2P2
BNIP3	BNC1	CDC37	CFAP57	CAPN2	BIRC7
BNIP3L	BNC2	CDC42	CFAP61	CAPN7	BIRC8
BOD1L	BNIPL	CDC42EP1	CFAP69	CAPNS1	BK250D10.8
BOD1L1	BOC	CDC42EP2	CFAP70	CAPRIN1	BLACAT1
BOD1L2	BOD1P	CDC42EP3	CFH	CAPZA1	BLID
BOLA2B	BOK-AS1	CDC42EP5	CFHR1	CAPZA2	BLK
BOP1	BOLA2	CDC42SE2	CFHR2	CAPZB	BLZF2P
BPGM	BOLA2P2	CDC5L	CFHR4	CARD11	BMP10
BPNT1	BOLA3P4	CDC7	CFHR5	CARD16	BMP15
BPTF	BOLL	CDCA7L	CFI	CARD19	BMP2
BRAF	BPESC1	CDH2	CFL2	CARD8	BMP2KL
BRAP	BPI	CDH22	CFTR	CARM1	BMP3
BRAT1	BPIFA1	CDH24	CGA	CARMIL2	BMP4
BRCC3	BPIFA2	CDHR2	CGN	CARS2	BMP5
BRD1	BPIFA3	CDK11B	CGNL1	CASC15	BMP7
BRD2	BPIFA4P	CDK13	CHI3L1	CASC3	BMP8A
BRD3	BPIFB1	CDK16	CHI3L2	CASC4	BMP8B
BRD4	BPIFB2	CDK2AP1	CHIA	CASD1	BMPER
BRD7	BPIFB4	CDK3	CHIAP2	CASK	BMPR1A
BRD7P3	BPIFB6	CDK4	CHIC1	CASP1	BMX
BRD8	BPIFC	CDK5RAP3	CHIT1	CASP10	BNC1
BRE	BPY2B	CDK6	CHL1	CASP2	BNC2
BRI3	BRAFP1	CDK7	CHL1-AS1	CASP3	BOC
BRIX1	BRCA1	CDKN1A	CHM	CASP4	BOD1P
BRK1	BRCA2	CDKN2AIP	CHMP4C	CASP6	BOK
BROX	BRCC3P1	CDR2L	CHN2	CASP7	BOK-AS1
BRP44	BRD7P3	CDT1	CHRDL2	CASP8	BOLA2
BRP44L	BRD7P5	CDV3	CHRM2	CASP8AP2	BOLA2P2
BRPF1	BRDT	CEACAM4	CHRM4	CASP9	BOLA2P3
BRPF3	BRINP1	CEBPA	CHRNA1	CAST	BOLA3P3
BRWD1	BRINP2	CEBPB	CHRNA6	CAT	BOLA3P4
BRWD3	BRINP3	CEBPZ	CHRNA9	CAVIN1	BOLL
BSDC1	BRIP1	CEBPZOS	CHRNB3	CAVIN2	BPESC1
BSG	BRMS1L	CECR1	CHRNB4	CBFA2T2	BPI
BSPRY	BRS3	CECR7	CHRNG	CBFA2T3	BPIFA1
BST2	BRWD1-IT2	CELA1	CHST1	CBFB	BPIFA2
BTAF1	BSN	CELF1	CHST15	CBL	BPIFA3
BTBD1	BSN-AS2	CELF2	CHST2	CBLB	BPIFA4P
BTBD10	BSND	CELF5	CHST3	CBLL1	BPIFB1
BTBD11	BSPH1	CELSR2	CHST9	CBR4	BPIFB2
BTBD3	BTBD10P1	CEND1	CHSY3	CBWD1	BPIFB4
BTF3	BTBD10P2	CENPB	CIB4	CBWD2	BPIFB6
BTF3L4	BTBD16	CENPJ	CILP	CBWD6	BPIFC
BTF3P11	BTBD18	CENPL///GAS5	CKAP2L	CBX2	BRAFP1
BTG1	BTBD6P1	CENPW	CKAP4	CBX3	BRCC3P1
BTG2	BTBD7P1	CERS2	CKM	CBX4	BRD7P3
BTG3	BTBD8	CES2	CKMT2	CBX5	BRD7P4
BTK	BTC	CFAP20	CKS2	CBX6	BRD7P5
BTN2A1	BTD	CFAP36	CLCA1	CCAR1	BRDT
BTN2A2	BTF3L4P1	CFAP65	CLCA2	CCAR2	BRS3
BTN3A1	BTF3L4P3	CFDP1	CLCA3P	CCDC171	BRSK2
BTN3A2	BTF3P13	CFL1	CLCN5	CCDC174	BRWD1-IT2
BTRC	BTF3P4	CFL1P1	CLDN1	CCDC186	BSN
BUB3	BTF3P6	CFP	CLDN12	CCDC59	BSN-AS2
BUD23	BTF3P7	CGB1	CLDN16	CCDC6	BSND
BUD31	BTG4	CHAC1	CLDN17	CCDC69	BSPH1
BYSL	BTLA	CHAF1A	CLDN2	CCDC72	BTBD10P1
BZW1	BTN1A1	CHCHD2	CLDN22	CCDC75	BTBD10P2
BZW2	BTNL10	CHCHD5	CLDN23	CCDC76	BTBD16
CA5BP1	BTNL2	CHD1L	CLDN7	CCDC82	BTBD18
CAB39	BTNL8	CHD2	CLDN8	CCDC84	BTBD6P1
CABIN1	BTNL9	CHD3	CLEC12A	CCDC85B	BTBD7P1
CABLES1	BUB1	CHD4	CLEC12B	CCDC88A	BTBD8
CACNA1A	BUB3P1	CHD8	CLEC18A	CCDC88B	BTC
CACNA1B	BVES	CHD9	CLEC1A	CCDC88C	BTF3P4
CACNA1G	C1DP2	CHGA	CLEC3A	CCDC90A	BTF3P6
CACNG7	C1DP5	CHIC2	CLEC3B	CCDC90B	BTF3P7
CACUL1	C1QA	CHID1	CLEC4C	CCDC91	BTG1P1
CACYBP	C1QBPP2	CHKA	CLEC4D	CCDC92	BTG4
CALCRL	C1QL1	CHMP1A	CLEC4E	CCDC97	BTLA
CALM1	C1QL2	CHMP2A	CLEC4F	CCL3L3	BTN1A1
CALM2	C1QL3	CHMP3	CLEC5A	CCM2	BTN2A3P
CALM3	C1QTNF12	CHMP4A	CLEC7A	CCNA2	BTNL10
CALML3	C1QTNF2	CHMP4B	CLECL1	CCNB1	BTNL2
CALML4	C1QTNF4	CHMP5	CLIC2	CCNB1IP1	BTNL3
CALN1	C1QTNF7	CHMP6	CLIC3	CCNB2	BTNL8
CALR	C1QTNF8	CHP1	CLIC5	CCNC	BTNL9
CALU	C1QTNF9	CHPF2	CLRN1	CCND2	BUB3P1
CAMK1D	C1R	CHRDL1	CLRN3	CCND3	BUD31P2
CAMK2G	C2	CHRNA10	CLSTN2	CCNDBP1	BVES
CAMK2N2	C20orf197	CHRNA2	CLUL1	CCNG1	CA1
CAMKK2	C22orf24	CHRNA4	CLVS1	CCNG2	CA10
CAMLG	C2orf16	CHRND	CLYBL	CCNH	CA12
CAMTA1	C3AR1	CHRNE	CMA1	CCNI	CA14
CAND1	C8A	CHST10	CMKLR1	CCNJ	CA3
CANT1	C8B	CHST11	CMTM2	CCNK	CA4
CANX	C8G	CHST13	CMTM8	CCNL1	CA5A
CAP1	CA10	CHST14	CNBD1	CCNL2	CA5AP1
CAPG	CA12	CHSY1	CNGA1	CCNT1	CA6
CAPN1	CA13	CHTF18	CNGA3	CCNT2	CA7
CAPN10	CA14	CHTF8	CNGB3	CCNY	CA9
CAPN2	CA3	CHTOP	CNIH3	CCP110	CABP1
CAPN5	CA4	CIAO1	CNKSR2	CCR7	CABS1
CAPN7	CA5A	CIAPIN1	CNR1	CCS	CABYR
CAPNS1	CA5AP1	CIB1	CNTFR	CCT2	CACNA1A
CAPNS2	CA6	CIB3	CNTN1	CCT3	CACNA1B
CAPRIN1	CA7	CIDEB	CNTN3	CCT4	CACNA1C-IT1
CAPRIN2	CA8	CIDEC	CNTN5	CCT5	CACNA1D
CAPZA1	CA9	CIITA	CNTN6	CCT6A	CACNA1E
CAPZA2	CAB39L	CINP	CNTNAP1	CCT6P1	CACNA1H
CAPZB	CABP1	CIR1	CNTNAP4	CCT6P3	CACNA1I
CARD10	CABS1	CIRBP	CNTNAP5	CCT7	CACNA2D1
CARD11	CABYR	CIZ1	COBL	CCT8	CACNA2D3
CARD16	CACHD1	CKB	COBLL1	CD109	CACNG1
CARD19	CACNA1A	CLASRP	COCH	CD164	CACNG2
CARD8	CACNA1D	CLC	COLGALT2	CD200	CACNG3
CARM1	CACNA1E	CLCF1	COMMD10	CD244	CACNG4
CARMIL2	CACNA1H	CLDN10	COPZ2	CD2AP	CACNG7
CARS2	CACNA1I	CLDN18	COX10	CD2BP2	CACYBPP1
CASC15	CACNA2D1	CLDN5	COX7B2	CD300A	CACYBPP3
CASC2	CACNA2D3	CLDND1	CPA2	CD300LF	CADM1
CASC3	CACNB4	CLEC2B	CPA4	CD320	CADM2
CASC4	CACNG1	CLEC2D	CPA6	CD33	CADM4
CASD1	CACNG2	CLIC1	CPB1	CD34	CADPS
CASK	CACNG3	CLINT1	CPB2	CD37	CADPS2
CASKIN1	CACNG4	CLK1	CPE	CD38	CAGE1
CASP1	CACNG5	CLK3	CPEB2	CD44	CALB2
CASP10	CACNG7	CLN3	CPEB3	CD46	CALCA
CASP2	CACYBPP1	CLNS1A	CPEB4	CD47	CALCB
CASP3	CADM1	CLPP	CPED1	CD48	CALCR
CASP4	CADM2	CLPTM1L	CPLX3	CD52	CALD1
CASP5	CADM4	CLPX	CPLX4	CD53	CALHM1
CASP6	CADPS	CLSTN1	CPNE4	CD55	CALHM3
CASP7	CADPS2	CLTA	CPO	CD58	CALM1P2
CASP8	CAGE1	CLTB	CPS1	CD59	CALML4
CASP8AP2	CALB1	CLTC	CPXCR1	CD63	CALML6
CASP9	CALB2	CLTCL1	CPXM2	CD68	CALR3
CAST	CALCB	CLUH	CPZ	CD69	CALY
CAT	CALCR	CMC2	CRABP1	CD74	CAMK1
CBFA2T2	CALCRL	CMSS1	CRADD	CD79A	CAMK1G
CBFA2T3	CALD1	CMTM3	CRB1	CD79B	CAMK2A
CBFB	CALHM1	CMTM6	CREBL2	CD81	CAMK2B
CBL	CALHM3	CMTM7	CRH	CD82	CAMK2N1
CBLB	CALM1P2	CNBP	CRIP3	CD83	CAMK2N2
CBLL1	CALML4	CNDP2	CRISP1	CD84	CAMK4
CBR4	CALML6	CNFN	CRISP2	CD97	CAMKK1
CBWD2	CALR3	CNN2	CRISP3	CD99	CAMKV
CBWD5	CALY	CNNM3	CRISPLD1	CD99P1	CAMP
CBWD6	CAMK1	CNOT1	CRNN	CDADC1	CAMSAP2
CBX2	CAMK1G	CNOT10	CRP	CDC123	CAMSAP3
CBX3	CAMK2N2	CNOT11	CRTAM	CDC16	CAP2
CBX4	CAMK4	CNOT2	CRX	CDC23	CAP2P1
CBX5	CAMKK1	CNOT3	CRYAB	CDC26	CAPN13
CBX6	CAMKMT	CNOT7	CRYBA4	CDC27	CAPN3
CC2D2B	CAMKV	CNOT8	CRYBG3	CDC34	CAPN6
CCAR1	CAMP	CNP	CRYGB	CDC37	CAPN8
CCAR2	CAMSAP2	CNPY3	CRYZ	CDC40	CAPN9
CCDC101	CAMSAP3	CNRIP1	CSF2	CDC42	CAPNS1P1
CCDC104	CAP2	CNST	CSF3	CDC42BPA	CAPNS2
CCDC107	CAPN11	CNTROB	CSGALNACT1	CDC42SE1	CAPSL
CCDC109B	CAPN13	COA4	CSMD3	CDC42SE2	CAPZA3
CCDC113	CAPN6	COASY	CSN1S1	CDC45	CARD14
CCDC115	CAPN8	COG1	CSN1S2AP	CDC5L	CARD17
CCDC117	CAPN9	COG3	CSN2	CDC6	CARD18
CCL3L3	CAPNS1P1	COG8	CSN3	CDC73	CARD6
CCM2	CAPNS2	COL11A2	CSPG4	CDCA4	CARM1P1
CCNB1	CAPS2	COL18A1	CSPG5	CDCA7	CARMIL3
CCNB1IP1	CAPSL	COL4A1	CSRNP3	CDCA7L	CARMN
CCNB3	CAPZA3	COL4A2	CSRP3	CDH9	CARTPT
CCNC	CARD14	COMMD1	CST11	CDIP1	CASC1
CCND2	CARD17	COMMD6	CST13P	CDIPT	CASC11
CCND3	CARD18	COMMD7	CST2	CDK10	CASC16
CCNDBP1	CARD6	COMT	CST6	CDK11B	CASC19
CCNG1	CARD9	COMTD1	CST8	CDK12	CASC2
CCNG2	CARF	COPB1	CST9	CDK13	CASC21
CCNH	CARTPT	COPB2	CST9L	CDK16	CASC22
CCNI	CASC1	COPE	CSTL1	CDK17	CASC4P1
CCNJ	CASC10	COPG1	CT62	CDK19	CASC9
CCNK	CASC11	COPG2	CT83	CDK2	CASKIN1
CCNL1	CASC16	COPRS	CTAG2	CDK2AP1	CASP12
CCNL2	CASC21	COPS2	CTAGE3P	CDK2AP2	CASP14
CCNT1	CASC23	COPS5	CTAGE7P	CDK4	CASP14L
CCNT2	CASC9	COPS6	CTCFL	CDK5	CASP5
CCNY	CASK	COPS9	CTLA4	CDK6	CASR
CCP110	CASP12	COPZ1	CTNNA2	CDK7	CATIP
CCR3	CASP14	COQ10A	CTNND2	CDK8	CATSPER1
CCR7	CASP14L	COQ8A	CTRB1	CDK9	CATSPER3
CCS	CASP5	CORO1A	CTSO	CDKAL1	CATSPER4
CCT2	CASP8AP2	CORO1B	CTTNBP2	CDKN1A	CATSPERB
CCT3	CASQ1	CORO1C	CTXN2	CDKN1B	CATSPERD
CCT4	CASQ2	CORO6	CTXN3	CDKN2D	CAV1
CCT5	CASR	CORO7	CUBN	CDKN3	CAV2
CCT6A	CASS4	COTL1	CUEDC1	CDS2	CAV3
CCT6P1	CATSPER1	COX14	CUL3	CDT1	CAVIN3
CCT6P3	CATSPER4	COX17	CUZD1	CDV3	CAVIN4
CCT7	CATSPERB	COX19	CWH43	CDYL	CBARP
CCT8	CATSPERD	COX20	CX3CR1	CEBPB	CBLC
CCZ1	CATX-1	COX4I1	CXADR	CEBPG	CBLN1
CCZ1B	CAV1	COX5A	CXADRP2	CEBPZ	CBLN2
CD109	CAV2	COX5B	CXADRP3	CEBPZOS	CBLN3
CD164	CAV3	COX6A2	CXCL1	CECR1	CBLN4
CD200	CAVIN4	COX6B1	CXCL10	CELF1	CBR3
CD22	CBARP	COX6C	CXCL11	CELF2	CBS
CD244	CBLC	COX7A2	CXCL12	CENPC	CBSL
CD2AP	CBLN1	COX7A2L	CXCL13	CENPC1	CBX1P1
CD2BP2	CBLN2	COX7B	CXCL16	CENPH	CBX1P2
CD33	CBLN4	COX7C	CXCL17	CENPJ	CBX1P3
CD34	CBR1	CPA3	CXCL6	CENPK	CBX1P4
CD37	CBR3	CPA5	CXCL8	CENPN	CBX3P1
CD38	CBS	CPN2	CXCL9	CENPO	CBX3P2
CD4	CBSL	CPNE6	CXCR2P1	CENPT	CBX3P3
CD44	CBX1P2	CPNE9	CXCR5	CENPU	CBX3P4
CD46	CBX1P4	CPS1-IT1	CXCR6	CENPV	CBX5P1
CD47	CBX3P1	CPSF3	CXorf36	CENPW	CBY3
CD48	CBX3P2	CPSF3L	CXorf51B	CENPX	CC2D2A
CD52	CBX3P4	CPSF4	CXorf57	CEP135	CC2D2B
CD53	CBX5P1	CPSF6	CXorf58	CEP170	CCBE1
CD55	CBY3	CPT1A	CXXC4	CEP170P1	CCDC105
CD58	CC2D2A	CPTP	CYB5RL	CEP192	CCDC108
CD59	CCAT1	CPXM1	CYLC1	CEP350	CCDC110
CD63	CCBE1	CRCP	CYLC2	CEP41	CCDC114
CD68	CCDC102B	CRCT1	CYP11B2	CEP57	CCDC116
CD69	CCDC105	CREB3	CYP19A1	CEP63	CCDC178
CD7	CCDC108	CREB3L3	CYP1B1-AS1	CEP68	CCDC181
CD74	CCDC110	CREB3L4	CYP26A1	CEP70	CCDC183AAAAAAAAAAAAAAAAAAAAAAAAAAAAAAAAAAAAAAAAAAAAAAAAAAAAAAAAAAAAAAAAAAAAAAAAAAAAAAAAAAAAAAAAAAAAAAAAAAAAAAAAAAAAAAAAAAA1
CD79A	CCDC112	CREBRF	CYP26B1	CEP85	CCDC185
CD79B	CCDC121	CRELD2	CYP27B1	CEP85L	CCDC188
CD81	CCER1	CRHBP	CYP2C18	CEP95	CCDC192
CD82	CCIN	CRHR1	CYP2C8	CEPT1	CCDC194
CD83	CCK	CRIP1	CYP2C9	CERK	CCDC195
CD97	CCKAR	CRKL	CYP3A4	CERKL	CCDC196
CD99	CCL1	CRLF1	CYP4B1	CERS2	CCDC197
CD99P1	CCL11	CRNKL1	CYP4F11	CERS4	CCDC26
CDADC1	CCL13	CROCC	CYP4F22	CERS5	CCDC27
CDC123	CCL15	CRTAP	CYP4F29P	CERS6	CCDC3
CDC16	CCL16	CRTC1	CYP4F3	CETN2	CCDC33
CDC20	CCL18	CRY2	CYP4F30P	CETN3	CCDC36
CDC23	CCL2	CRYBA2	CYP4Z1	CFAP20	CCDC37
CDC26	CCL20	CRYBB2P1	CYP4Z2P	CFAP97	CCDC38
CDH2	CCL22	CS	CYP8B1	CFD	CCDC39
CDH22	CCL24	CSAD	CYSLTR1	CFDP1	CCDC40
CDH24	CCL26	CSAG1	D21S2088E	CFH	CCDC42
CDH9	CCL7	CSAG4	DACH2	CFL1	CCDC54
CDHR2	CCL8	CSDE1	DACT1	CFLAR	CCDC74B
CDIP1	CCM2L	CSE1L	DACT2	CGGBP1	CCDC74BP1
CDIPT	CCNA1	CSE1L-AS1	DAGLA	CGRRF1	CCDC79
CDK10	CCNA2	CSK	DAND5	CHAF1A	CCDC8
CDK11B	CCNB1IP1P1	CSNK1A1	DAOA	CHAF1B	CCDC80
CDK12	CCNB3	CSNK1A1P1	DAW1	CHCHD1	CCDC83
CDK13	CCNB3P1	CSNK1D	DBH	CHCHD2	CCDC85A
CDK16	CCND1	CSNK2A1	DBIL5P	CHCHD3	CCDC85B
CDK17	CCNE2	CSNK2A2	DBIL5P2	CHCHD7	CCDC87
CDK19	CCNF	CSNK2B	DBX2	CHD1	CCDC89
CDK2	CCNI2	CSPG4P5	DCAF12L1	CHD1L	CCDC96
CDK2AP1	CCNJP1	CSTB	DCBLD1	CHD2	CCIN
CDK3	CCNJP2	CTBP1	DCC	CHD3	CCKAR
CDK4	CCNL2P1	CTBP2	DCDC1	CHD4	CCL1
CDK5RAP1	CCNO	CTDNEP1	DCDC2	CHD6	CCL13
CDK5RAP3	CCNT2AAAAAAAAAAAAAAAAAAAAAAAAAAAAAAAAAAAAAAAAAAAAAAAAAAAAAAAAAAAAAAAAAAAAAAAAAAAAAAAAAAAAAAAAAAAAAAAAAAAAAAAAAAAAAAAAAAA1	CTDSP1	DCHS2	CHD8	CCL17
CDK6	CCNYL2	CTDSP2	DCLK1	CHD9	CCL4
CDK7	CCPG1	CTF1	DCLK3	CHEK1	CCL7
CDK8	CCR1	CTNNA1	DCLRE1B	CHEK2	CCL8
CDK9	CCR2	CTNNB1	DCN	CHERP	CCM2L
CDKAL1	CCR3	CTNNBL1	DCST1	CHFR	CCNA1
CDKN1A	CCR4	CTPS1	DCT	CHIC2	CCNB1IP1P1
CDKN1B	CCR5	CTRB2	DCX	CHID1	CCNB3
CDKN2AIP	CCR6	CTSA	DDC	CHKA	CCNB3P1
CDKN2D	CCR8	CTSG	DDIAS	CHKB	CCND1
CDS2	CCR9	CTSL	DDIT4L	CHM	CCNHP1
CDT1	CCRL1	CTSW	DDX4	CHMP1A	CCNI2
CDV3	CCSER1	CTSZ	DDX53	CHMP1B	CCNJP1
CDYL	CCT4P2	CUEDC2	DDX60	CHMP2A	CCNJP2
CDYL2	CCT5P2	CUL1	DEFA4	CHMP2B	CCNL2P1
CEBPB	CCT7P1	CUL4A	DEFA5	CHMP3	CCNO
CEBPG	CCT7P2	CUTA	DEFB106B	CHMP4A	CCNT2P1
CEBPZ	CCT8L1P	CUX1	DEFB114	CHMP4B	CCNYL2
CEBPZOS	CCT8L2	CWC15	DEFB118	CHMP5	CCR1
CECR1	CD101	CWC22	DEFB119	CHORDC1	CCR2
CECR7	CD14	CWC25	DEFB125	CHP	CCR3
CELA1	CD163	CXorf21	DEFB127	CHP1	CCR4
CELF1	CD163L1	CXorf40B	DEFB129	CHPF2	CCR5
CELF2	CD164L2	CXXC5	DEFT1P1	CHPT1	CCR6
CELF5	CD180	CYB561	DENND2A	CHRAC1	CCR7
CEND1	CD1A	CYB5D2	DENND2C	CHRM3	CCR8
CENPC	CD1B	CYB5R3	DEPDC1	CHST11	CCR9
CENPC1	CD1C	CYBA	DEPDC1B	CHST12	CCRL1
CENPJ	CD1D	CYFIP1	DEPDC4	CHST13	CCT4P2
CENPK	CD1E	CYHR1	DET1	CHSY1	CCT5P2
CENPT	CD2	CYLD	DEUP1	CHTF18	CCT7P1
CENPW	CD207	CYP1A2	DFNA5	CHTF8	CCT7P2
CEP120	CD226	CYP2B6	DGAT2	CHTOP	CCT8L1P
CEP135	CD24	CYP2R1	DGKB	CHUK	CCT8L2
CEP170	CD247	CYP4F2	DGKG	CHURC1	CD101
CEP170P1	CD24P4	CYP51A1	DGKI	CIAO1	CD160
CEP192	CD274	CYTH2	DHFR2	CIAPIN1	CD163
CEP295	CD28	CYTH4	DHODH	CIB1	CD164L2
CEP350	CD3D	CYTIP	DHRS7C	CIITA	CD180
CEP41	CD3EAP	DAD1	DHRSX	CIR1	CD1A
CEP57	CD5L	DAGLB	DIO1	CIRBP	CD1B
CEP63	CD68	DANCR	DIP2C	CIRH1A	CD1C
CEP68	CD70	DAP3	DIRAS2	CISD2	CD1D
CEP70	CD80	DAPK3	DIRAS3	CITED2	CD1E
CEP85	CD8B	DARS	DISP3	CITED4	CD2
CEP85L	CD93	DAXX	DIXDC1	CIZ1	CD207
CEP95	CD96	DAZAP2	DKK1	CKAP2	CD226
CEPT1	CDC14C	DBI	DKK3	CKAP5	CD24
CERK	CDC20B	DBNDD2	DLEC1	CKB	CD247
CERKL	CDC42EP4	DCAF1	DLEU7	CKLF	CD248
CERS2	CDC42P2	DCAF11	DLG1	CKS1B	CD24P4
CERS4	CDC42P4	DCAF13	DLGAP1	CKS2	CD274
CERS5	CDCP1	DCAF15	DLGAP2	CLASP1	CD276
CERS6	CDCP2	DCAF4L2	DLL3	CLASP2	CD28
CES2	CDH1	DCAF5	DLL4	CLASRP	CD300C
CETN2	CDH10	DCAF7	DLX4	CLCC1	CD300E
CETN3	CDH11	DCP1A	DLX5	CLCN6	CD300LG
CFAP20	CDH12	DCPS	DMBT1	CLCN7	CD3D
CFAP36	CDH12P3	DCTD	DMD	CLDN10	CD3EAP
CFAP65	CDH12P4	DCTN2	DMGDH	CLDND1	CD3G
CFAP97	CDH13	DCTN3	DMKN	CLEC11A	CD40
CFDP1	CDH15	DCTN5	DMRT1	CLEC12A	CD5
CFH	CDH17	DCTN6	DMRT2	CLEC16A	CD68
CFL1	CDH18	DCTPP1	DMRT3	CLEC2B	CD70
CFL1P1	CDH19	DCXR	DMRTA1	CLIC1	CD80
CFLAR	CDH20	DDA1	DMRTC1	CLIC4	CD8A
CFP	CDH22	DDAH2	DMRTC2	CLINT1	CD8B
CG030	CDH26	DDB1	DMXL1	CLIP1	CD8B2
CGB1	CDH3	DDB2	DMXL2	CLIP2	CDA
CGGBP1	CDH4	DDIT3	DNAAF1	CLK1	CDC14C
CGRRF1	CDH5	DDIT4	DNAH14	CLK2	CDC20B
CHAC1	CDH6	DDOST	DNAH5	CLK3	CDC20P1
CHD1	CDH7	DDRGK1	DNAH6	CLK4	CDC25C
CHD1L	CDH8	DDT	DNAH7	CLN3	CDC27P1
CHD2	CDH9	DDX1	DNAH8	CLNK	CDC27P2
CHD3	CDHR1	DDX11	DNAJA3	CLNS1A	CDC27P3
CHD4	CDHR2	DDX17	DNAJB7	CLP1	CDC42EP4
CHD6	CDHR3	DDX19B	DNAJC5G	CLPP	CDC42EP5
CHD8	CDHR5	DDX23	DNAJC6	CLPTM1	CDC42P1
CHD9	CDIPT-AS1	DDX24	DNALI1	CLPTM1L	CDC42P2
CHEK1	CDK1	DDX39A	DNASE2B	CLPX	CDC42P3
CHERP	CDK14	DDX39B	DNER	CLSTN1	CDC42P4
CHFR	CDK18	DDX3X	DNM3	CLSTN3	CDC42P5
CHGA	CDK5P1	DDX41	DNM3OS	CLTA	CDCA2
CHIC2	CDKL2	DDX42	DNMT3L	CLTB	CDCA4P4
CHID1	CDKL4	DDX47	DOC2A	CLTC	CDCA5
CHKA	CDKN2A	DDX49	DOC2B	CMAHP	CDCP2
CHKB	CDKN2B	DDX5	DOCK9	CMAS	CDH1
CHM	CDKN2B-AS	DDX50	DOK5	CMC2	CDH10
CHMP7	CDNF	DDX54	DOK7	CMIP	CDH11
CHP	CDO1	DDX55	DOPEY2	CMPK1	CDH12
CHP1	CDON	DDX56	DPF3	CMSS1	CDH13
CHPF2	CDR1	DDX6	DPP10	CMTM3	CDH17
CHPT1	CDR2L	DECR1	DPP4	CMTM6	CDH18
CHRAC1	CDRT1	DEDD2	DPPA2	CMTM7	CDH19
CHRDL1	CDRT15P2	DEFB1	DPPA5	CMTR1	CDH20
CHRM3	CDRT4	DEFB126	DPY19L1	CNBP	CDH22
CHRNA2	CDRT7	DENND3	DPY19L4	CNDP2	CDH3
CHRND	CDS1	DENND4A	DPYD	CNIH1	CDH4
CHRNE	CDV3P1	DENND4B	DPYS	CNIH4	CDH5
CHST10	CDX1	DENND5A	DPYSL5	CNN2	CDH6
CHSY1	CDX2	DENND6A	DQX1	CNN3	CDH7
CHTF8	CDX4	DENR	DRD1	CNOT1	CDH8
CHTOP	CDY2A	DEPTOR	DRD5	CNOT10	CDHR1
CHUK	CDY4P	DESI2	DSC1	CNOT11	CDHR2
CHURC1	CDYLP1	DEXI	DSC2	CNOT2	CDHR3
CIAO1	CEBPB	DGCR6L	DSC3	CNOT4	CDHR4
CIAPIN1	CEBPD	DGCR8	DSCAM	CNOT6	CDHR5
CIB1	CEBPE	DGKA	DSCC1	CNOT6L	CDK15
CIB3	CECR2	DGKQ	DSCR10	CNOT7	CDK3
CIDEB	CECR6	DGKZ	DSCR8	CNOT8	CDK5P1
CIITA	CEL	DGUOK	DSCR9	CNOT9	CDK5R1
CIR1	CELA1	DHH	DSG1	CNP	CDK7P1
CIRBP	CELA2B	DHRS1	DSG3	CNPPD1	CDKL2
CIRH1A	CELF4	DHRS11	DSG4	CNPY2	CDKL4
CISD2	CELF5	DHRS4	DSP	CNPY3	CDKN2A
CITED2	CELF6	DHRS7	DSPP	CNRIP1	CDKN2B
CIZ1	CELP	DHRS7B	DTHD1	CNST	CDO1
CKAP2	CELSR1	DHX15	DTNA	CNTNAP2	CDON
CKAP5	CEMIP	DHX16	DTWD2	CNTRL	CDR2L
CKB	CEND1	DHX30	DTX4	CNTROB	CDRT1
CKLF	CENPA	DHX38	DUOX2	COA1	CDRT15
CKS1B	CENPI	DHX8	DUOXA1	COA3	CDRT4
CKS2	CENPK	DHX9	DUSP13	COA4	CDRT7
CLASP1	CENPL	DIABLO	DUSP19	COA5	CDS1
CLASP2	CENPM	DICER1	DUSP21	COASY	CDV3P1
CLASRP	CENPVL1	DIRAS1	DUSP27	COBLL1	CDX1
CLCC1	CEP104	DIRC1	DUSP7	COBRA1	CDX2
CLCF1	CEP128	DKC1	DYDC1	COG1	CDX4
CLCN6	CEP170B	DKFZP586I1420	DYDC2	COG3	CDY4P
CLCN7	CEP290	DLD	DYNAP	COG4	CDYLP1
CLDN10	CEP41	DLGAP3	DYNC2H1	COG5	CEBPB
CLDN14	CEP55	DLGAP4	DYNC2LI1	COG6	CEBPD
CLDN15	CEP97	DLST	DYNLRB2	COG7	CEBPE
CLDN18	CER1	DMAP1	DYX1C1	COIL	CECR2
CLDN5	CERKL	DMTF1	DZANK1	COL24A1	CECR6
CLDND1	CERS1	DMWD	DZIP1L	COL4A3BP	CELA1
CLEC16A	CERS3	DNAAF2	E2F8	COL5A1	CELA2A
CLEC2B	CES1	DNAH11	EBF3	COL6A2	CELA2B
CLEC2D	CES1P1	DNAH3	ECEL1P2	COMMD9	CELF3
CLGN	CES5A	DNAH9	ECM2	COMT	CELF4
CLIC1	CES5AP1	DNAJA1	ECSCR	COPA	CELF5
CLIC2	CETN1	DNAJA4	ECT2L	COPB1	CELP
CLIC4	CETN4P	DNAJB1	EDAR	COPB2	CELSR1
CLINT1	CETP	DNAJB11	EDDM3A	COPE	CELSR2
CLIP1	CFAP100	DNAJB12	EDDM3B	COPG	CEND1
CLIP2	CFAP157	DNAJB14	EDIL3	COPG1	CENPBD1
CLK1	CFAP161	DNAJB6	EDN2	COPRS	CENPI
CLK2	CFAP43	DNAJB8	EDN3	COPS2	CENPVL1
CLK3	CFAP44	DNAJC1	EDNRB	COPS3	CENPVL2
CLK4	CFAP47	DNAJC15	EEPD1	COPS4	CENPVL3
CLN3	CFAP52	DNAJC2	EFCAB1	COPS5	CEP164P1
CLN5	CFAP57	DNAJC4	EFCAB11	COPS6	CEP170B
CLNK	CFAP58	DNAJC7	EFCAB13	COPS7A	CEP57L1P1
CLNS1A	CFAP61	DNAJC8	EFCAB3	COPS7B	CER1
CLP1	CFAP69	DNAJC9	EFCAB6	COPS8	CERKL
CLPP	CFAP74	DNASE1L1	EFHD1	COPS9	CERS1
CLPTM1	CFAP77	DND1	EFNA3	COPZ1	CERS3
CLPTM1L	CFB	DNM1	EGF	COQ10B	CES1
CLPX	CFHR1	DNM1L	EGFEM1P	COQ2	CES1P1
CLSTN1	CFHR2	DNM1P35	EGFL6	COQ4	CES5A
CLSTN3	CFHR3	DNTT	EGFR	COQ5	CES5AP1
CLTA	CFHR4	DNTTIP1	EGR2	COQ8A	CETN1
CLTB	CFHR5	DNTTIP2	EHD3	COQ8B	CETN4P
CLTC	CFL1P3	DOHH	EHF	CORO1A	CETP
CLTCL1	CFL1P6	DOK1	EHHADH	CORO1B	CFAP100
CMAHP	CFL2	DOK3	ELF3	CORO1C	CFAP157
CMAS	CFTR	DOK4	ELF5	COTL1	CFAP206
CMC2	CGA	DOLK	ELK1	COX10	CFAP43
CMIP	CGB5	DOT1L	ELMOD1	COX11	CFAP46
CMPK1	CGB7	DPF2	ELOVL2	COX14	CFAP47
CMSS1	CGN	DPH3P1	ELOVL4	COX15	CFAP52
CMTM3	CGNL1	DPH5	ELOVL7	COX4I1	CFAP54
CMTM6	CH25H	DPM1	EMCN	COX5A	CFAP58
CMTM7	CHAC1	DPM3	EML5	COX5B	CFAP61
CMTR1	CHAD	DPP3	EMX2	COX6A1	CFAP65
CNBP	CHDH	DPP7	EMX2OS	COX6B1	CFAP69
CNDP2	CHEK2P2	DPY30	ENAH	COX6C	CFAP73
CNFN	CHGA	DPYSL3	ENAM	COX7A2	CFAP74
CNIH1	CHGB	DRAM1	ENKUR	COX7A2L	CFAP77
CNIH4	CHI3L1	DRAP1	ENOX1	COX7B	CFB
CNN2	CHI3L2	DRD3	ENPEP	COX7C	CFHR3
CNN3	CHIA	DRD4	ENPP3	COX8A	CFHR4
CNNM3	CHIAP2	DRG1	ENPP5	CPA3	CFHR5
CNOT1	CHIAP3	DROSHA	ENTPD3	CPD	CFL1P3
CNOT10	CHIC1	DSG2-AS1	EOGT	CPNE1	CFL1P6
CNOT11	CHIT1	DSTN	EOMES	CPNE2	CFTR
CNOT2	CHL1	DTL	EPB41L1	CPNE3	CGA
CNOT9	CHM	DTNBP1	EPB41L4B	CPNE8	CGB2
CNP	CHMP4C	DTX2P1-UPK3BP1-PMS2P11	EPB41L5	CPOX	CGB5
CNPPD1	CHN1	DUS1L	EPHA3	CPPED1	CGB7
CNPY2	CHN2	DUSP15	EPHA5	CPSF1	CGN
CNPY3	CHODL	DUSP26	EPHA6	CPSF2	CGNL1
CNRIP1	CHPF	DUSP6	EPHA7	CPSF3	CH25H
CNST	CHRDL2	DUSP9	EPHA8	CPSF6	CHAC1
CNTNAP2	CHRM1	DUT	EPHB1	CPSF7	CHAD
CNTRL	CHRM2	DVL3	EPHX4	CPT1A	CHAT
CNTROB	CHRM4	DXO	EPN3	CPVL	CHD5
COA1	CHRM5	DYNC1H1	EPS8	CPXM1	CHDH
COA4	CHRNA1	DYNC1I2	EPYC	CRBN	CHEK2P2
COA5	CHRNA3	DYNC1LI2	EQTN	CRCP	CHGA
COASY	CHRNA5	DYNLL1	ERAS	CREB1	CHGB
COBLL1	CHRNA6	DYNLL2	ERBB4	CREB3	CHI3L2
COBRA1	CHRNA9	DYNLRB1	ERC2	CREB3L2	CHIA
COG1	CHRNB2	DYNLT1	ERCC6	CREBBP	CHIAP3
COG3	CHRNB3	DYRK1B	ERCC6L	CREBRF	CHIT1
COG4	CHRNG	EAF2	ERI2	CREBZF	CHL1
COG6	CHST1	EBLN2	ERICH3	CREG1	CHMP1B2P
COG7	CHST13	EBLN3P	ERICH5	CRELD1	CHMP4C
COIL	CHST15	EBP	ERICH6B	CRELD2	CHN1
COL18A1	CHSY3	EBPL	ERMAP	CRHBP	CHODL
COL24A1	CHTF8P1	ECD	ERRFI1	CRIPAK	CHORDC2P
COL4A1	CIART	ECHDC2	ERV9-1	CRIPT	CHPF
COL4A3BP	CIB3	ECHS1	ERVMER34-1	CRK	CHRDL2
COL5A1	CIB4	ECSIT	ESCO2	CRKL	CHRM1
COL6A2	CICP10	EDARADD	ESM1	CRLF2	CHRM2
COMT	CICP16	EDEM2	ESPN	CRLF3	CHRM4
COMTD1	CIDEC	EDF1	ESR2	CRLS1	CHRNG
COPA	CILP	EEF1A1	ESRP1	CRNKL1	CHST13
COPB1	CIR1P1	EEF1B2	ESX1	CROCCP2	CHST15
COPB2	CIR1P2	EEF1D	ESYT3	CRTAP	CHST3
COPE	CIT	EEF1DP3	ETFBKMT	CRTC2	CHST5
COPG	CITED1	EEF1DP4	ETNPPL	CRTC3	CHST6
COPG1	CITED4	EEF1E1	ETV1	CRY1	CHST8
COPS7A	CKAP2L	EEF1G	ETV7	CRYBB2P1	CHST9
COPS7B	CKAP4	EEF2	EVA1A	CRYBG1	CHST9-AS1
COPS8	CKLF	EFHD2	EVC	CRYGD	CHSY3
COPS9	CKM	EFNA1	EVC2	CRYL1	CIART
COPZ1	CKMT1A	EFNA4	EVI5	CRYZL1	CIB3
COQ10A	CKMT2	EFTUD2	EXD1	CS	CIB4
COQ10B	CKS1BP1	EGFL8	EXD2	CSDA	CICP10
COQ8A	CKS1BP6	EGLN2	EXOC6B	CSDAP1	CICP16
COQ8B	CKS2	EHBP1L1	EXPH5	CSDE1	CICP18
CORO1A	CLC	EHD4	EXTL2	CSE1L	CICP19
CORO1B	CLCA1	EHMT1	EYA1	CSF2RA	CICP20
CORO1C	CLCA2	EID1	EYA4	CSF2RB	CICP22
CORO6	CLCA3P	EID2	EYS	CSF3R	CICP26
CORO7	CLCA4	EIF1	F10	CSGALNACT2	CICP27
COTL1	CLCN1	EIF1AD	F13B	CSK	CICP4
COX10	CLCN2	EIF1AX	F2	CSNK1A1	CICP5
COX11	CLCN4	EIF1AY	F2RL1	CSNK1D	CIDEA
COX14	CLCN5	EIF1B	F3	CSNK1E	CIDEC
COX17	CLCNKB	EIF2A	F5	CSNK1G2	CILP
COX19	CLDN1	EIF2AK1	F8	CSNK1G3	CIR1P1
COX20	CLDN11	EIF2AK2	F9	CSNK2A1	CIR1P2
COX4I1	CLDN12	EIF2B1	FA2H	CSNK2A1P	CISD1P1
COX5A	CLDN14	EIF2B2	FAAP24	CSNK2A2	CITED1
COX5B	CLDN16	EIF2B4	FABP12	CSNK2B	CITED4
COX6A1	CLEC10A	EIF2D	FABP2	CSRNP1	CKAP2L
COX6A2	CLEC12A	EIF2S2	FABP4	CSRP1	CKLF
COX6B1	CLEC12B	EIF2S3	FAM105A	CST3	CKM
COX6C	CLEC18A	EIF3B	FAM110B	CST7	CKMT1A
COX7A2	CLEC18B	EIF3C	FAM111B	CSTB	CKMT2
COX7A2L	CLEC18C	EIF3D	FAM114A1	CSTF1	CKS1BP1
COX7B	CLEC4F	EIF3E	FAM114A2	CSTF2T	CKS1BP2
COX7C	CLEC4G	EIF3F	FAM122C	CSTF3	CKS1BP6
COX8A	CLEC4GP1	EIF3G	FAM160A1	CSTL1	CLCA1
CPA3	CLEC4M	EIF3H	FAM161A	CTAGE5	CLCA2
CPA5	CLEC5A	EIF3I	FAM162B	CTBP1	CLCA3P
CPNE1	CLEC6A	EIF3J	FAM163A	CTBP2	CLCA4
CPNE2	CLEC7A	EIF3K	FAM163B	CTBS	CLCN1
CPNE3	CLECL1	EIF3L	FAM19A1	CTCF	CLCN2
CPNE8	CLIC2	EIF3M	FAM19A2	CTDNEP1	CLCN3P1
CPPED1	CLIC3	EIF4A1	FAM19A3	CTDSP2	CLCN4
CPS1-IT1	CLIC4P1	EIF4A2	FAM3B	CTDSPL	CLCNKB
CPSF1	CLIC4P3	EIF4A3	FAM46D	CTDSPL2	CLDN1
CPSF3	CLIC5	EIF4B	FAM89A	CTF1	CLDN11
CPSF3L	CLIC6	EIF4G1	FAM92B	CTNNA1	CLDN14
CPSF4	CLK2P1	EIF4G2	FANCB	CTNNAL1	CLDN17
CPSF6	CLLU1	EIF4G3	FANCC	CTNNB1	CLDN18
CPSF7	CLLU1OS	EIF4H	FANCD2	CTNNBIP1	CLDN7
CPT1A	CLMAT3	EIF5	FAP	CTNNBL1	CLDN8
CPTP	CLMN	EIF5A	FASLG	CTNND1	CLEC10A
CPXM1	CLN8	EIF6	FAT1	CTPS1	CLEC12B
CRBN	CLPSL2	ELF2	FAT2	CTPS2	CLEC18A
CRCP	CLRN1	ELFN1	FAT3	CTR9	CLEC18B
CRCT1	CLRN3	ELK3	FAT4	CTSA	CLEC18C
CREB1	CLSPN	ELK4	FATE1	CTSB	CLEC1A
CREB3	CLSTN2	ELMO1	FAXDC2	CTSC	CLEC2L
CREB3L2	CLUHP8	ELMSAN1	FBP2	CTSD	CLEC3A
CREB3L3	CLUL1	ELN	FBXL16	CTSF	CLEC3B
CREB3L4	CLVS1	ELOF1	FBXL21	CTSG	CLEC4A
CREBBP	CLVS2	ELOVL1	FBXO2	CTSO	CLEC4C
CREBRF	CLYBL	ELP2	FBXO27	CTSS	CLECL1
CREBZF	CMA1	ELP5	FBXO36	CTSW	CLIC3
CREG1	CMKLR1	EMC3	FBXO39	CTSZ	CLIC4P1
CRELD1	CMTM2	EMC4	FBXO4	CUEDC2	CLIC4P3
CRELD2	CMTM5	EMC6	FBXO40	CUL1	CLIC5
CRHBP	CMYA5	EMC9	FBXO5	CUL2	CLIC6
CRHR1	CNBD1	EMD	FCAR	CUL3	CLK2P1
CRIM1	CNBD2	EMG1	FCGR3A	CUL4A	CLLU1
CRIP1	CNDP1	EML2	FCHO2	CUL4B	CLLU1OS
CRIPT	CNFN	EML3	FCRL3	CUL5	CLMAT3
CRK	CNGA1	EML4	FCRLA	CUTA	CLPSL2
CRKL	CNGA3	EMP3	FDCSP	CUTC	CLRN1
CRLF1	CNGA4	EMSY	FDXACB1	CUX1	CLRN3
CRLF2	CNGB1	EN2	FEM1B	CWC15	CLSTN2
CRLF3	CNGB3	ENDOG	FEM1C	CWC22	CLUHP8
CRLS1	CNIH3	ENG	FENDRR	CWC25	CLUL1
CRNKL1	CNKSR2	ENHO	FERMT1	CWC27	CLVS1
CROCC	CNN1	ENO1	FERMT2	CWF19L1	CLVS2
CROCCP2	CNN2P1	ENO3	FETUB	CXCL8	CMA1
CRTAP	CNN2P2	ENOSF1	FEZ1	CXCR4	CMKLR1
CRTC1	CNN2P6	ENSA	FEZF2	CXorf21	CMTM1
CRTC2	CNN3P1	ENTPD6	FGA	CXorf26	CMTM2
CRTC3	CNNM1	EP400NL	FGB	CXorf38	CMTM5
CRY1	CNNM2	EPB41L4A	FGD4	CXorf40B	CMYA5
CRY2	CNPY1	EPC1	FGF10	CXXC1	CNBD1
CRYBA2	CNR1	EPHX3	FGF12	CXXC5	CNBD2
CRYBB2P1	CNTD1	EPM2AIP1	FGF14	CYB5A	CNDP1
CRYBG1	CNTFR	EPN1	FGF16	CYB5B	CNGA1
CRYL1	CNTN1	EPRS	FGF19	CYB5R1	CNGA3
CRYZL1	CNTN2	EPWW6493	FGF2	CYB5R3	CNGA4
CS	CNTN3	ERAL1	FGF20	CYB5R4	CNGB1
CSAD	CNTN4	ERBB2	FGF21	CYBA	CNGB3
CSAG1	CNTN5	ERC2-IT1	FGF23	CYBB	CNN1
CSAG4	CNTN6	ERCC1	FGF4	CYBRD1	CNN2P1
CSDA	CNTNAP3	ERCC2	FGF5	CYC1	CNN2P12
CSDAP1	CNTNAP3B	ERCC5	FGF6	CYCS	CNN2P2
CSDE1	CNTNAP4	ERF	FGF7	CYFIP1	CNN2P6
CSE1L	CNTNAP5	ERG	FGFBP1	CYFIP2	CNN3P1
CSF2RB	COA7	ERGIC1	FGFR2	CYHR1	CNOT6LP1
CSF3R	COBL	ERGIC3	FGGY	CYLD	CNPY1
CSK	COBLL1	ERH	FHDC1	CYP20A1	CNR1
CSNK1A1	COCH	ERLIN1	FHL5	CYP2R1	CNR2
CSNK1A1P1	COL27A1	ERP29	FHOD3	CYP51A1	CNTN1
CSNK1D	COL28A1	ERVH-3	FIG4	CYTH1	CNTN2
CSNK1E	COL2A1	ERVH-4	FIGF	CYTH2	CNTN3
CSNK2A2	COL3A1	ERVW-1	FIGN	CYTH4	CNTN4
CSNK2B	COL4A3	ESD	FILIP1	CYTIP	CNTN5
CSPG4P5	COL4A4	ESRP2	FITM2	CYTL1	CNTN6
CSRNP1	COL4A5	ESYT2	FJX1	CYYR1	CNTNAP1
CSRP1	COL4A6	ETF1	FKBP6	DAD1	CNTNAP4
CST3	COLEC11	ETFB	FKBPL	DAGLB	CNTNAP5
CSTB	COLEC12	ETFDH	FKTN	DANCR	COBL
CSTF1	COLGALT2	ETHE1	FLRT1	DAP	COL10A1
CSTF2T	COMMD10	ETS2	FLRT2	DAP3	COL11A1
CSTF3	COPZ2	ETV6	FLVCR2	DAPK1	COL11A2
CSTL1	COQ10BP2	EVA1B	FMC1	DAPP1	COL11A2P1
CTAGE5	CORIN	EVX1	FMN1	DARS	COL12A1
CTBP1	CORO2B	EWSR1	FMN2	DARS2	COL13A1
CTBP2	CORO6	EXOC1	FMO1	DAXX	COL14A1
CTBS	CORT	EXOC3	FMO2	DAZAP1	COL15A1
CTC1	COX11P1	EXOC3L2	FMO3	DAZAP2	COL16A1
CTCF	COX20P2	EXOC7	FMO4	DBF4	COL17A1
CTDNEP1	COX4I2	EXOC8	FMO5	DBI	COL18A1-AS1
CTDSP1	COX5AP2	EXOSC1	FN1	DBN1	COL19A1
CTDSP2	COX5BP3	EXOSC2	FNDC5	DBNL	COL1A2
CTDSPL	COX6A2	EXOSC3	FNDC7	DCAF1	COPZ2
CTDSPL2	COX6B1P3	EXOSC6	FNDC8	DCAF10	COQ10BP2
CTF1	COX6B1P5	EXOSC7	FNDC9	DCAF11	CORIN
CTNNA1	COX6B2	EXOSC8	FOLH1B	DCAF12	CORO2B
CTNNAL1	COX6CP10	EXOSC9	FOXA2	DCAF13	CORT
CTNNB1	COX6CP14	EZR	FOXD1	DCAF16	COX11P1
CTNNBL1	COX6CP2	F7	FOXF1	DCAF5	COX20P2
CTNND1	COX6CP7	F8A1	FOXF2	DCAF6	COX4I1P1
CTPS2	COX7A1	FAAP100	FOXG1	DCAF7	COX4I2
CTR9	COX7A2P2	FABP5	FOXL2	DCAF8	COX5AP2
CTRB2	COX7B2	FADS1	FOXN4	DCAKD	COX5BP3
CTSA	COX7BP2	FADS3	FOXP2	DCK	COX6A2
CTSB	COX8C	FAF2	FOXR1	DCLRE1C	COX7A1
CTSC	CP	FAH	FPGT	DCP1A	COX7A2P2
CTSD	CPA2	FAHD2A	FPR3	DCP1B	COX7B2
CTSF	CPA4	FAM103A1	FRAS1	DCP2	COX7BP2
CTSG	CPA5	FAM110A	FREM3	DCPS	COX8C
CTSL	CPA6	FAM117A	FRG2	DCTD	CP
CTSO	CPB1	FAM120C	FRK	DCTN1	CPA1
CTSS	CPB2	FAM127A	FRMD5	DCTN2	CPA2
CTSW	CPDP1	FAM127B	FRMD6	DCXR	CPA4
CTSZ	CPE	FAM129B	FRMD7	DDA1	CPA5
CTTNBP2NL	CPEB1	FAM133B	FRMPD2	DDAH2	CPA6
CUEDC2	CPEB2	FAM133CP	FRMPD4	DDB1	CPAMD8
CUL1	CPEB3	FAM134C	FRRS1	DDB2	CPB1
CUL2	CPEB4	FAM151A	FRY	DDHD1	CPB2
CUL3	CPED1	FAM156A	FSCB	DDHD2	CPDP1
CUL4A	CPHL1P	FAM69B	FSD1L	DDIT3	CPE
CUL4B	CPLX3	FAM83E	FSHB	DDIT4	CPEB1
CUL5	CPLX4	FAM86C2P	FSIP2	DDOST	CPHL1P
CUTA	CPN1	FAM96A	FST	DDRGK1	CPLX1
CUTC	CPN2	FANCG	FSTL5	DDX1	CPLX2
CUX1	CPNE4	FANCL	FTCDNL1	DDX10	CPLX4
CWC15	CPNE5	FARSA	FUT10	DDX11	CPM
CWC22	CPNE6	FARSB	FUT8-AS1	DDX39A	CPN1
CWC25	CPO	FASTK	FUT9	DDX39B	CPN2
CWC27	CPS1	FASTKD2	FXYD3	DDX3X	CPNE4
CWF19L1	CPSF4L	FASTKD5	FZD1	DDX3Y	CPNE5
CWF19L2	CPT1B	FAU	FZD3	DDX41	CPNE6
CXCL8	CPXCR1	FBL	FZD4	DDX42	CPO
CXCR4	CPXM2	FBLN1	FZD5	DDX46	CPS1
CXorf21	CPZ	FBLN2	FZD7	DDX47	CPSF1P1
CXorf26	CR2	FBRSL1	FZD8	DDX59	CPSF4L
CXorf38	CRABP1	FBXL12	G0S2	DDX6	CPT1B
CXorf40B	CRADD	FBXL17	G2E3	DDX60L	CPT1C
CXorf56	CRB1	FBXL19	GAB1	DEAF1	CPXCR1
CXXC1	CRB2	FBXL5	GABRQ	DECR1	CPXM2
CXXC5	CRB3	FBXO17	GABRR1	DEDD	CR2
CYB561	CRCT1	FBXO24	GABRR3	DEDD2	CRABP1
CYB5A	CREB3L1	FBXO31	GAD1	DEF6	CRB1
CYB5B	CREB3L2	FBXO33	GAD2	DEGS1	CRB2
CYB5R1	CREBL2	FBXO34	GAGE1	DEK	CRB3
CYB5R3	CREG2	FBXO38	GAL3ST1	DENR	CRCT1
CYB5R4	CRH	FBXO46	GALNT12	DEPDC5	CREB3L1
CYBA	CRHR2	FBXO7	GALNT13	DEPTOR	CREG2
CYBRD1	CRIP1P2	FBXW11	GALNT15	DERA	CRH
CYC1	CRIP3	FBXW4P1	GALNT3	DERL1	CRHR2
CYCS	CRISP1	FBXW7	GALNT5	DERL2	CRIP1P2
CYFIP1	CRISP2	FCER1G	GALNT6	DESI2	CRIP3
CYFIP2	CRISP3	FCGBP	GALNT8	DFFA	CRISP2
CYHR1	CRISPLD1	FCGRT	GALNTL5	DFFB	CRLF1
CYLD	CRLF1	FCN1	GALP	DGAT1	CRMP1
CYP1A1	CRNDE	FDFT1	GALR1	DGCR6L	CRNN
CYP1A2	CRNN	FDPS	GAP43	DGKA	CROCCP1
CYP20A1	CRP	FDPSP2	GAPDHS	DGKE	CRP
CYP2B6	CRTAC1	FDX1	GAREM1	DGKZ	CRTAC1
CYP2R1	CRTAM	FDX1L	GAREM2	DGUOK	CRTAM
CYP4F2	CRX	FEN1	GAS2	DHCR24	CRX
CYP51A1	CRYAB	FERMT3	GATA5	DHCR7	CRYAB
CYSLTR1	CRYBA2	FEZ2	GATA6	DHFR	CRYBA1
CYTH1	CRYBA4	FFAR1	GATM	DHPS	CRYBA2
CYTH2	CRYBB1	FGD1	GBA3	DHRS12	CRYBA4
CYTH4	CRYBB2	FGF3	GBP7	DHRS7	CRYBB1
CYTIP	CRYBG3	FGFRL1	GBX1	DHTKD1	CRYBB2
CYTL1	CRYGA	FHIT	GC	DHX15	CRYBG2
DACH1	CRYGB	FHL3	GCAT	DHX8	CRYBG3
DAD1	CRYGC	FIBCD1	GCG	DHX9	CRYGA
DAGLB	CRYGEP	FIBP	GCKR	DIAPH1	CRYGC
DANCR	CRYM	FIS1	GCLM	DIAPH2	CRYGEP
DAP	CRYZP1	FIZ1	GCNT2	DICER1	CRYGS
DAP3	CSDC2	FKBP11	GCNT3	DIDO1	CRYM
DAPK1	CSF2	FKBP1A	GCRG224	DIMT1	CRYZP1
DAPK3	CSF3	FKBP2	GCSAML	DIP2A	CSAG1
DAPP1	CSGALNACT1	FKBP3	GDA	DIP2B	CSDC2
DARS	CSH2	FKBP8	GDAP1	DIRC2	CSF2
DARS2	CSHL1	FLII	GDAP1L1	DIS3	CSF3
DAXX	CSMD1	FLNA	GDAP2	DIS3L	CSH2
DAZAP1	CSMD2	FLOT1	GDPD2	DKC1	CSHL1
DAZAP2	CSMD3	FLYWCH1	GEN1	DLAT	CSMD1
DBF4	CSN1S1	FMNL1	GFOD1	DLD	CSMD2
DBI	CSN1S2AP	FN3KRP	GFPT2	DLG1	CSMD3
DBN1	CSN2	FNBP1	GFRAL	DLST	CSN1S1
DBNDD2	CSN3	FNTA	GGACT	DNAJB1	CSN1S2AP
DBNL	CSNK1A1L	FOS	GHRHR	DNAJB11	CSN2
DCAF1	CSNK1A1P1	FOSB	GHRL	DNAJB12	CSN3
DCAF10	CSPG4	FOSL2	GIMAP1	DNAJB14	CSNK1A1L
DCAF11	CSRNP3	FOXA3	GIMAP4	DNAJB4	CSNK1A1P1
DCAF12	CSRP3	FOXB1	GIMAP5	DNAJB6	CSNK1G2P1
DCAF13	CST11	FOXC2	GIMD1	DNAJB9	CSPG4
DCAF15	CST13P	FOXD3	GIN1	DNAJC1	CSPG4P10
DCAF16	CST2	FOXD4	GIPC2	DNAJC10	CSPG4P11
DCAF17	CST4	FOXE3	GJA1	DNAJC11	CSPG4P12
DCAF4L2	CST6	FOXJ3	GJA10	DNM1L	CSPG4P13
DCAF5	CST8	FOXK2	GJA5	DNM2	CSPG5
DCAF6	CST9	FOXN3	GJA8	DNMT1	CSRNP3
DCAF7	CST9L	FOXO1	GJB2	DNMT3A	CSRP2
DCAF8	CSTA	FOXO4	GJB5	DNMT3B	CST11
DCAKD	CSTL1	FOXP1	GJB6	DNPEP	CST4
DCK	CT45A11P	FOXQ1	GJB7	DNPH1	CST6
DCLRE1C	CT62	FOXS1	GJC1	DNTT	CST8
DCP1A	CT83	FPR1	GJC3	DNTTIP1	CST9L
DCP1B	CTAG2	FRG1	GJD2	DNTTIP2	CT45A11P
DCP2	CTAGE1	FRG1BP	GK	DOCK1	CT62
DCTD	CTAGE10P	FRMD8P1	GK2	DOCK10	CTAGE1
DCTN1	CTAGE11P	FRS3	GK5	DOCK11	CTAGE3P
DCTN2	CTAGE13P	FSCN1	GKN1	DOCK2	CTAGE4
DCTN3	CTAGE15	FSCN2	GKN2	DOCK5	CTAGE6
DCTN4	CTAGE3P	FSTL1	GLB1L	DOCK8	CTAGE6P
DCTN5	CTAGE4	FTH1	GLB1L2	DOK1	CTAGE7P
DCTN6	CTAGE6	FTHL17	GLB1L3	DOK3	CTAGE9
DCTPP1	CTAGE7P	FTL	GLCE	DOLK	CTBP2P7
DCUN1D1	CTAGE9	FTMT	GLDN	DONSON	CTBP2P8
DCUN1D4	CTBP2P7	FTSJ3	GLI3	DPAGT1	CTCFL
DCUN1D5	CTCFL	FUNDC2P2	GLIPR1L1	DPCD	CTGF
DCXR	CTGF	FURIN	GLIS1	DPEP2	CTHRC1P1
DDA1	CTHRC1P1	FUS	GLIS3	DPF2	CTLA4
DDAH2	CTLA4	FUT6	GLIS3-AS1	DPH1	CTNNA1P1
DDB1	CTNNA1P1	FUZ	GLP1R	DPH5	CTNNA2
DDB2	CTNNA2	FXYD5	GLP2R	DPH7	CTNNA3
DDHD1	CTNNA3	FZD9	GLRA1	DPM1	CTNND2
DDHD2	CTNND2	G3BP1	GLRA2	DPM2	CTRB2
DDIT3	CTRB1	G3BP2	GLRB	DPM3	CTSE
DDIT4	CTRB2	G6PC3	GLT8D2	DPP3	CTSL
DDOST	CTSLP1	GAB2	GLYAT	DPP7	CTSL1P8
DDRGK1	CTSV	GAB3	GLYATL2	DPP8	CTSLP1
DDT	CTTNBP2	GABARAP	GLYCAM1	DPP9	CTSV
DDX1	CTXN1	GABARAPL2	GNA14	DPPA4	CTTNBP2
DDX10	CTXN2	GABPB1	GNAI1	DPY19L2	CTXN1
DDX11	CTXN3	GABRE	GNAO1	DPY19L4	CTXN2
DDX17	CUBN	GADD45B	GNG12	DPY30	CTXN3
DDX18	CUEDC1	GADD45GIP1	GNGT1	DPYD	CTXND1
DDX19A	CUL3	GAK	GNPDA1	DPYSL2	CUEDC1
DDX19B	CUX2	GAL3ST3	GNPDA2	DR1	CUX2
DDX20	CUZD1	GALK2	GOLT1A	DRAM1	CUZD1
DDX21	CWC27	GALNS	GON7	DRAM2	CWH43
DDX23	CWH43	GALNT9	GOT1L1	DRAP1	CX3CL1
DDX24	CX3CL1	GALR3	GP2	DRG1	CX3CR1
DDX26B	CX3CR1	GAMT	GP5	DRG2	CXADRP2
DDX27	CXADR	GANAB	GPAM	DROSHA	CXCL1
DDX39A	CXADRP2	GAPDH	GPAT3	DSCR3	CXCL11
DDX39B	CXADRP3	GAPDHP62	GPC3	DSN1	CXCL12
DDX3X	CXCL1	GAPVD1	GPC4	DST	CXCL13
DDX3Y	CXCL11	GAR1	GPC5	DSTN	CXCL14
DDX41	CXCL12	GARS	GPC6	DSTYK	CXCL17
DDX42	CXCL13	GAS5	GPD2	DTD1	CXCL5
DDX46	CXCL14	GATA2	GPLD1	DTL	CXCL6
DDX47	CXCL16	GATA2-AS1	GPM6A	DTNBP1	CXCL9
DDX49	CXCL17	GATA3	GPNMB	DTWD1	CXCR1
DDX5	CXCL5	GATAD2A	GPR1	DTX3L	CXCR2
DDX50	CXCL6	GATS	GPR101	DTYMK	CXCR2P1
DDX51	CXCL8	GATSL2	GPR137C	DUS1L	CXCR3
DDX6	CXCL9	GBA2	GPR141	DUS2L	CXCR5
DDX60L	CXCR1	GBAS	GPR155	DUS3L	CXCR6
DEAF1	CXCR2P1	GBF1	GPR158	DUSP1	CXorf1
DECR1	CXCR3	GBP2	GPR160	DUSP10	CXorf22
DEDD	CXCR5	GBP4	GPR171	DUSP11	CYB5D1
DEDD2	CXCR6	GBP5	GPR180	DUSP12	CYB5R2
DEF6	CXorf1	GBP6	GPR19	DUSP2	CYBB
DEFB126	CXorf22	GCC1	GPR1-AS	DUSP22	CYLC2
DEGS1	CXorf27	GCC2	GPR22	DUSP23	CYMP
DEK	CXorf30	GCGR	GPR26	DUSP3	CYorf17
DENR	CXorf36	GCHFR	GPR34	DUSP6	CYP11A1
DEPTOR	CXorf41	GCM2	GPR37	DUT	CYP11B1
DERA	CXorf48	GCN1	GPR55	DVL3	CYP11B2
DERL1	CXorf51B	GCNT1	GPR65	DXO	CYP17A1
DERL2	CXorf57	GDE1	GPR82	DYM	CYP19A1
DESI2	CXorf58	GDF11	GPR83	DYNC1H1	CYP1A1
DFFA	CXorf59	GDF15	GPR85	DYNC1I2	CYP26B1
DFFB	CXorf61	GDI1	GPR88	DYNC1LI1	CYP27A1
DGAT1	CXorf64	GDI2	GPRASP1	DYNC1LI2	CYP27C1
DGCR6L	CXorf66	GEMIN7	GPRASP2	DYNLL1	CYP2A13
DGKA	CXorf67	GET4	GPRC5A	DYNLL2	CYP2A6
DGKE	CXorf68	GFRA4	GPRC6A	DYNLRB1	CYP2A7
DGKQ	CXXC1P1	GGA1	GPRIN3	DYNLT1	CYP2J2
DGKZ	CXXC4	GGCT	GPX6	DYNLT3	CYP2T3P
DGUOK	CYB5D1	GGCX	GPX8	DYRK1A	CYP2W1
DHCR24	CYB5RL	GGNBP2	GRAMD1B	DYRK2	CYP39A1
DHCR7	CYCSP10	GGT2	GRAMD1C	E2F3	CYP3A4
DHDDS	CYCSP24	GGT6	GRAMD2	E2F4	CYP3A43
DHFR	CYCSP40	GGTLC1	GRAMD3	EAF2	CYP4F3
DHH	CYCSP46	GH1	GRB14	EAPP	CYP4F30P
DHPS	CYCSP6	GIGYF2	GREM1	EBAG9	CYP4F34P
DHRS11	CYLC1	GIMAP8	GRHL2	EBLN2	CYP4F35P
DHRS12	CYLC2	GINM1	GRIA1	EBLN3P	CYP4F60P
DHRS4	CYMP	GIT2	GRIA2	EBP	CYP4X1
DHRS7	CYorf17	GJB4	GRIA3	EBPL	CYP4Z1
DHRS7B	CYP11A1	GJC2	GRIK1	ECD	CYP4Z2P
DHTKD1	CYP11B1	GJD3	GRIK2	ECH1	CYR61
DHX15	CYP11B2	GKAP1	GRIK4	ECHDC1	CYSRT1
DHX16	CYP17A1	GLA	GRIN2A	ECHDC2	DAAM2
DHX29	CYP19A1	GLG1	GRIN2B	ECHS1	DAB1
DHX30	CYP1A1	GLI4	GRIN3A	ECI1	DACH2
DHX32	CYP1A2	GLIPR2	GRIP1	ECI2	DACT2
DHX36	CYP1B1	GLIS2	GRIP2	ECRP	DACT3
DHX38	CYP21A1P	GLRX	GRK7	ECSIT	DAGLA
DHX40	CYP21A2	GLRX3	GRM3	ECT2	DAND5
DHX57	CYP24A1	GLRX5	GRM5	EDC3	DAO
DHX8	CYP26A1	GLTSCR1	GRM7	EDC4	DAOA
DHX9	CYP26B1	GLTSCR1L	GRM8	EDEM1	DAP3P1
DIABLO	CYP27A1	GLTSCR2	GRPEL2	EDEM2	DAP3P2
DIAPH1	CYP27B1	GLUL	GRPR	EDEM3	DAPK2
DIAPH2	CYP27C1	GMDS	GRTP1	EDF1	DAPL1
DICER1	CYP2F1	GMEB1	GRXCR1	EEA1	DARC
DIDO1	CYP2G1P	GMFG	GSDMC	EED	DAW1
DIMT1	CYP2T3P	GMIP	GSTA1	EEF1A1	DAZL
DIP2A	CYP2W1	GMPR2	GSTA3	EEF1B2	DBC1
DIP2B	CYP39A1	GMPS	GSTA5	EEF1B2P3	DBH
DIRAS1	CYP3A4	GNA13	GSTO2	EEF1B2P6	DBIL5P
DIRC1	CYP3A43	GNA15	GSTT2	EEF1D	DBP
DIRC2	CYP3A5	GNAI2	GSTTP1	EEF1E1	DBX1
DIS3	CYP3A7	GNAQ	GSX2	EEF2	DBX2
DIS3L	CYP46A1	GNAS	GTDC1	EEFSEC	DCC
DKC1	CYP4A11	GNAZ	GTF2E1	EFCAB14	DCD
DLAT	CYP4A22	GNB1	GTSF1L	EFCC1	DCDC1
DLD	CYP4B1	GNB2	GUCA1C	EFHA1	DCDC2
DLG1	CYP4F11	GNE	GUCA2A	EFHC1	DCDC2B
DLGAP3	CYP4F12	GNG13	GUCY1A2	EFHC2	DCDC2C
DLGAP4	CYP4F2	GNL2	GUCY2C	EFHD2	DCHS2
DLST	CYP4F22	GNL3	GUCY2D	EFNA1	DCLK1
DLSTP1	CYP4F24P	GNL3L	GUCY2F	EFR3A	DCLK2
DMAC1	CYP4F29P	GNLY	GULP1	EFTUD1	DCLK3
DMAC2	CYP4F3	GNPNAT1	GUSBP5	EFTUD2	DCN
DMAP1	CYP4F30P	GNPTG	GVINP1	EGFEM1P	DCST1
DMTF1	CYSLTR1	GNRH2	GXYLT2	EGFL7	DCST2
DMWD	CYSLTR2	GOLGA2	GYPA	EGLN1	DCSTAMP
DMXL1	CYSRT1	GOLGA2P10	GYS2	EGLN2	DCT
DMXL2	DAAM2	GOLGA2P2Y	GZMK	EGR1	DCX
DNAAF2	DAB1	GOLGA3	H2AFY2	EHBP1	DDC
DNAH11	DACH2	GOLGA4	HABP2	EHMT1	DDI1
DNAH3	DACT1	GOLGA6L5P	HACE1	EHMT2	DDIAS
DNAH9	DACT2	GOLGA6L9	HAL	EI24	DDIT4L
DNAJA1	DACT3	GOLGA8A	HAND1	EID1	DDN
DNASE1L1	DAGLA	GOLGB1	HAND2	EIF1	DDO
DND1	DAND5	GOLPH3	HAND2-AS1	EIF1AD	DDR1
DNM1L	DAO	GON4L	HAO2	EIF1AX	DDR2
DNM1P35	DAOA	GOPC	HAPLN1	EIF1AY	DDX10P1
DNM2	DAP3P2	GORASP2	HAS2	EIF1B	DDX10P2
DNMT1	DAPK2	GP9	HAUS8	EIF2A	DDX11L1
DNMT3A	DAPL1	GPAA1	HBBP1	EIF2AK1	DDX11L16
DNMT3B	DARC	GPAT2	HCG22	EIF2AK2	DDX11L5
DNPEP	DAW1	GPAT4	HCG26	EIF2AK3	DDX11L9
DNPH1	DAZ2	GPATCH3	HCG27	EIF2AK4	DDX18P3
DNTTIP1	DAZL	GPBP1	HCG4	EIF2B1	DDX18P5
DNTTIP2	DBC1	GPBP1L1	HCG4B	EIF2B2	DDX18P6
DOCK1	DBH	GPC2	HCN1	EIF2B3	DDX3P1
DOCK10	DBIL5P	GPD1	HCRTR2	EIF2B4	DDX3P2
DOCK11	DBIL5P2	GPI	HDAC9	EIF2B5	DDX4
DOCK2	DBNDD1	GPN1	HDX	EIF2C1	DDX50P1
DOCK5	DBNDD2	GPN2	HEATR5A	EIF2C2	DDX50P2
DOCK8	DBP	GPN3	HEATR9	EIF2C3	DDX53
DOK3	DBX1	GPR107	HECW1	EIF2C4	DDX55P1
DOK4	DBX2	GPR132	HECW2	EIF2D	DDX6P2
DOLK	DCBLD1	GPR135	HELZ	EIF2S1	DEFA10P
DOT1L	DCC	GPR150	HEPACAM	EIF2S2	DEFA3
DPAGT1	DCD	GPR153	HERC5	EIF2S3	DEFA4
DPCD	DCDC1	GPR156	HES2	EIF3A	DEFA5
DPEP2	DCDC2	GPR162	HESX1	EIF3B	DEFA6
DPF2	DCDC2B	GPR17	HEXA-AS1	EIF3C	DEFB1
DPH1	DCDC2C	GPR25	HEXIM2	EIF3D	DEGS2
DPH3P1	DCHS2	GPR32	HEYL	EIF3E	DENND2A
DPH5	DCLK1	GPRC5C	HFE2	EIF3F	DENND2C
DPH7	DCLK2	GPS1	HFM1	EIF3FP3	DEPDC1
DPM1	DCLK3	GPSM3	HGFAC	EIF3G	DEUP1
DPM2	DCLRE1A	GPT	HHIPL2	EIF3H	DEXI
DPM3	DCLRE1CP1	GPX1	HHLA2	EIF3I	DFFBP1
DPP3	DCN	GPX2	HIF3A	EIF3J	DGAT2L6
DPP7	DCP1B	GPX3	HINT3	EIF3K	DGAT2L7P
DPP8	DCST1	GPX4	HIPK4	EIF3L	DGCR10
DPP9	DCST2	GRAP	HIST1H1T	EIF3M	DGCR11
DPPA4	DCSTAMP	GRASP	HIST1H2AL	EIF4A1	DGCR5
DPY19L1P1	DCT	GRB10	HIST1H2BA	EIF4A2	DGCR9
DPY19L2	DCX	GRHPR	HLCS	EIF4A3	DGKB
DPY19L4	DDAH1	GRIK5	HMCN1	EIF4B	DGKG
DPY30	DDC	GRIN2D	HMCN2	EIF4E	DGKI
DPYD	DDI1	GRIPAP1	HMGCLL1	EIF4E2	DGKK
DPYSL2	DDIAS	GRK2	HMGCS2	EIF4E3	DHFRP2
DPYSL3	DDIT4L	GRM4	HMMR	EIF4EBP1	DHFRP6
DR1	DDN	GRWD1	HMX2	EIF4EBP2	DHH
DRAM1	DDO	GSE1	HNF4G	EIF4ENIF1	DHRS2
DRAM2	DDR2	GSG1	HNMT	EIF4G1	DHRS7C
DRAP1	DDX10P1	GSK3B	HOGA1	EIF4G2	DHX40P1
DRD3	DDX39BAAAAAAAAAAAAAAAAAAAAAAAAAAAAAAAAAAAAAAAAAAAAAAAAAAAAAAAAAAAAAAAAAAAAAAAAAAAAAAAAAAAAAAAAAAAAAAAAAAAAAAAAAAAAAAAAAAA1	GSN	HOMER1	EIF4G3	DHX9P1
DRD4	DDX3P1	GSN-AS1	HOMER2	EIF4H	DIAPH3
DRG1	DDX3P2	GSR	HOOK1	EIF5	DIO1
DRG2	DDX4	GSS	HORMAD1	EIF5A	DIO2
DROSHA	DDX53	GSTK1	HOTAIR	EIF5B	DIO3
DSCR3	DDX55P1	GSTM1	HOTTIP	EIF6	DIO3OS
DSG2	DDX60	GSTM2	HOXA1	EIPR1	DIP2C
DST	DDX6P2	GSTM2P1	HOXA11	ELAC2	DIRAS1
DSTN	DEFA10P	GSTM4	HOXA11-AS	ELANE	DIRAS3
DSTYK	DEFA1B///DEFA1	GSTM5	HOXA13	ELAVL1	DIRC1
DTD1	DEFA4	GSTO1	HOXB1	ELF1	DIS3L2P1
DTNBP1	DEFA5	GSTP1	HOXB8	ELF2	DISC1FP1
DTWD1	DEFA6	GTF2B	HOXC10	ELF4	DISC1-IT1
DTX3L	DEFB1	GTF2F1	HOXC11	ELK3	DISC2
DTYMK	DEFB106B	GTF2F2	HOXC12	ELK4	DISP2
DUS1L	DEFB109F	GTF2H1	HOXC13-AS	ELL2	DISP3
DUS3L	DEFB110	GTF2I	HOXC4	ELMO1	DKK1
DUSP1	DEFB112	GTF2IP20	HOXC5	ELMO2	DKK2
DUSP10	DEFB114	GTF3A	HOXC8	ELMSAN1	DKK3
DUSP11	DEFB129	GTF3C2	HOXC-AS3	ELOA	DKK4
DUSP12	DEFB131B	GTF3C5	HOXD1	ELOB	DKKL1
DUSP15	DEFB132	GTF3C6	HOXD11	ELOC	DLC1
DUSP16	DEFT1P1	GTPBP1	HOXD12	ELOF1	DLEC1
DUSP2	DEGS2	GTPBP4	HOXD13	ELOVL1	DLEU1
DUSP22	DENND2A	GUCD1	HOXD4	ELOVL5	DLEU2L
DUSP23	DENND2C	GUK1	HOXD8	ELP1	DLEU7
DUSP3	DEPDC1	GUSB	HP09025	ELP2	DLG2
DUSP6	DEPDC1B	GUSBP1	HPR	ELP3	DLGAP1
DUSP9	DEPDC4	GUSBP11	HPS3	ELP4	DLGAP2
DUT	DET1	GUSBP2	HPSE	ELP5	DLGAP3
DVL3	DEUP1	GYPC	HPSE2	ELP6	DLGAP5
DXO	DEXI	GYPE	HRAT5	EMB	DLK2
DYM	DFNA5	GYS1	HRG	EMBP1	DLL3
DYNC1H1	DGAT2	GZMH	HRH1	EMC1	DLL4
DYNC1I2	DGAT2L6	H1F0	HRH4	EMC3	DLSTP1
DYNC1LI1	DGAT2L7P	H1FX	HS3ST2	EMC4	DLX1
DYNC1LI2	DGCR10	H2AFJ	HS3ST3A1	EMC7	DLX2
DYNLL1	DGCR9	H2AFV	HS3ST4	EMC8	DLX3
DYNLL2	DGKB	H2AFY	HS3ST5	EMD	DLX4
DYNLRB1	DGKG	H2AFZ	HS6ST2	EMG1	DLX5
DYNLT1	DGKI	H3F3A	HS6ST3	EMID1	DMBT1
DYNLT3	DGKK	H3F3B	HSD11B1	EML4	DMBT1P1
DYRK1A	DHCR7	H3F3C	HSD17B13	EMP3	DMC1
DYRK1B	DHFR	HAAO	HSD17B3	EMR2	DMD
DYRK2	DHFR2	HADHA	HSF5	ENG	DMGDH
DYRK3	DHH	HADHB	HSFY2	ENGASE	DMKN
E2F3	DHODH	HAMP	HSPA12A	ENO1	DMP1
E2F4	DHRS2	HAR1A	HSPA2	ENO2	DMPK
EAF2	DHRS7C	HARS	HSPA4L	ENOPH1	DMRT2
EAPP	DHRSX	HARS2	HSPB6	ENOSF1	DMRT3
EBAG9	DHX40P1	HAS3	HSPB7	ENPP2	DMRTA1
EBLN2	DHX9P1	HAT1	HTN1	ENSA	DMRTA2
EBLN3P	DIAPH3	HAX1	HTN3	ENTPD4	DMRTB1
EBNA1BP2	DIO1	HBA1	HTR1A	ENTPD6	DMRTC1
EBP	DIO2	HBA2	HTR1D	ENY2	DMRTC1B
EBPL	DIO3	HBD	HTR1E	EP300	DMTN
ECD	DIO3OS	HBG1	HTR2A	EPB41	DNAAF1
ECE1	DIP2C	HBG2	HTR2B	EPC1	DNAAF4
ECH1	DIRAS1	HBM	HTR2C	EPC2	DNAH10
ECHDC1	DIRAS2	HBQ1	HTR3B	EPDR1	DNAH10OS
ECHDC2	DIRAS3	HCAR2	HTR3D	EPHB6	DNAH11
ECHS1	DIRC1	HCFC1R1	HTR3E	EPM2AIP1	DNAH12
EDARADD	DISC1	HCG18	HTR4	EPRS	DNAH8
EDC3	DISC1FP1	HCG25	HTR6	EPS15	DNAH9
EDC4	DISC2	HCN2	HTR7	EPS15L1	DNAI1
EDEM1	DISP3	HCN4	HUNK	EPSTI1	DNAI2
EDEM2	DIXDC1	HCP5	HYDIN	ERAL1	DNAJB13
EDEM3	DKK1	HCRT	HYKK	ERAP1	DNAJB1P1
EDF1	DKK2	HCRTR1	IBSP	ERAP2	DNAJB7
EEA1	DKK3	HDAC1	ICK	ERBB2IP	DNAJB8
EED	DKK4	HDAC10	ICMT	ERBIN	DNAJC5B
EEF1A1	DKKL1	HDAC2	ID4	ERC1	DNAJC5G
EEF1A1P11	DLEC1	HDAC3	IDO2	ERCC1	DNALI1
EEF1A1P13	DLEU1	HDAC4	IFI44L	ERCC3	DNASE1L2
EEF1A1P5	DLEU7	HDAC5	IFNA10	EREG	DNASE1L3
EEF1A1P6	DLG1	HDAC6	IFNA16	ERG	DNASE2B
EEF1B2	DLG2	HDAC7	IFNA2	ERG28	DNER
EEF1D	DLGAP1	HDGF	IFNA6	ERGIC1	DNLZ
EEF1DP3	DLGAP2	HDGFRP2	IFNA8	ERGIC2	DNM1P51
EEF1DP4	DLGAP3	HDHD2	IFNB1	ERGIC3	DNM3
EEF1E1	DLGAP5	HDLBP	IFNE	ERH	DNM3OS
EEF1G	DLK2	HEATR5B	IFNG	ERI3	DNMT3L
EEF2	DLL1	HEBP1	IFNK	ERICH1	DOC2A
EFCAB14	DLL3	HEBP2	IFNL3	ERLEC1	DOC2B
EFCC1	DLL4	HECA	IFNLR1	ERLIN1	DOC2GP
EFHA1	DLSTP1	HECTD1	IFNW1	ERMARD	DOCK11P1
EFHC1	DLX1	HENMT1	IFT80	ERMP1	DOCK3
EFHC2	DLX2	HERC2P7	IFT81	ERO1A	DOCK9
EFHD2	DLX3	HERPUD2	IGF2	ERO1B	DOK5
EFNA1	DLX4	HES1	IGFBP1	ERO1L	DOK6
EFNA4	DLX5	HES4	IGFBP3	ERO1LB	DOK7
EFR3A	DMBT1	HES6	IGFBP4	ERP29	DPCR1
EFTUD1	DMBT1P1	HES7	IGFL2	ERP44	DPF3
EFTUD2	DMC1	HEXA	IGIP	ESAM	DPP3P2
EGFEM1P	DMD	HEXB	IGSF11	ESCO1	DPP4
EGFL7	DMGDH	HEXIM1	IGSF21	ESD	DPP6
EGFL8	DMKN	HGS	IGSF3	ESF1	DPPA2
EGLN1	DMP1	HIBCH	IGSF5	ESYT1	DPPA2P1
EGLN2	DMPK	HIC2	IGSF6	ESYT2	DPPA5
EGOT	DMRT1	HIF1A	IKBKE	ETAA1	DPPA5P1
EGR1	DMRT2	HIF1AN	IKZF3	ETF1	DPRX
EHBP1L1	DMRT3	HIGD2A	IL10	ETFA	DPRXP1
EHD2	DMRTA1	HILS1	IL12A	ETFB	DPRXP4
EHD4	DMRTA2	HINT1	IL12B	ETFDH	DPT
EHMT1	DMRTB1	HINT2	IL13	ETFRF1	DPY19L2P1
EHMT2	DMRTC1	HIPK1	IL13RA1	ETHE1	DPY19L2P4
EI24	DMRTC1B	HIPK3	IL13RA2	ETNK1	DPYS
EID1	DMRTC2	HIRA	IL17A	ETS1	DPYSL5
EID2	DMTN	HIST2H3A	IL17RB	ETS2	DQX1
EID3	DMXL2	HIST2H3D	IL17RD	ETV3	DRAIC
EIF1	DNAAF1	HIST3H2A	IL18R1	ETV6	DRAXIN
EIF1AD	DNAAF4	HIST3H2BB	IL1A	EVI2B	DRD1
EIF1AX	DNAH10	HIST3H3	IL1R1	EVL	DRD2
EIF1AY	DNAH10OS	HIVEP2	IL1RAPL1	EWSR1	DRD3
EIF1B	DNAH12	HKR1	IL1RN	EXOC1	DRD4
EIF2A	DNAH17	HLA-A	IL2	EXOC3	DRGX
EIF2AK1	DNAH2	HLA-B	IL20RA	EXOC4	DRP2
EIF2AK2	DNAH3	HLA-C	IL22	EXOC5	DSC1
EIF2AK3	DNAH5	HLA-DMA	IL22RA1	EXOC6	DSC2
EIF2AK4	DNAH6	HLA-DOA	IL23R	EXOC7	DSC3
EIF2B1	DNAH7	HLA-DOB	IL25	EXOC8	DSCAM
EIF2B2	DNAH8	HLA-DPA1	IL2RA	EXOSC1	DSCAML1
EIF2B4	DNAH9	HLA-DPB1	IL2RB	EXOSC10	DSCR10
EIF2B5	DNAI2	HLA-DPB2	IL31RA	EXOSC2	DSCR8
EIF2C1	DNAJB13	HLA-DQB1	IL34	EXOSC5	DSG1
EIF2C2	DNAJB1P1	HLA-DRA	IL36B	EXOSC6	DSG3
EIF2C3	DNAJB7	HLA-DRB1	IL36G	EXOSC7	DSG4
EIF2C4	DNAJB8	HLA-DRB3	IL36RN	EXOSC8	DSP
EIF2D	DNAJC22	HLA-DRB4	IL4	EXOSC9	DSPP
EIF2S1	DNAJC3-AS1	HLA-DRB5	IL5	EXT2	DSTNP1
EIF2S2	DNAJC5B	HLA-E	IL5RA	EZH1	DSTNP4
EIF2S3	DNAJC5G	HLA-F	IL6	EZH2	DTHD1
EIF3A	DNAJC6	HLA-F-AS1	IL6ST	EZR	DTNA
EIF3B	DNALI1	HLA-G	IL7	F13A1	DTX1
EIF3C	DNASE1L2	HLA-H	IL9	F2R	DTX2P1
EIF3D	DNASE1L3	HLA-J	IMPG1	F2RL1	DTX4
EIF3E	DNASE2B	HLA-K	IMPG2	FAAP100	DUOX2
EIF3F	DNER	HLX	INA	FAAP20	DUOXA1
EIF3G	DNLZ	HM13	INCENP	FABP5	DUOXA2
EIF3H	DNM1P33	HMBOX1	INHBB	FADS1	DUSP13
EIF3I	DNM1P34	HMBS	INPP4A	FADS2	DUSP19
EIF3J	DNM1P35	HMCES	INPP4B	FAF1	DUSP21
EIF3K	DNM1P41	HMG20B	INSL4	FAF2	DUSP26
EIF3L	DNM1P49	HMGA1	INSL6	FAH	DUSP4
EIF3M	DNM1P51	HMGB1	INSM2	FAHD2A	DUSP5P1
EIF4A1	DNM3	HMGB2	INSRR	FAHD2B	DUSP8P3
EIF4A2	DNMT3B	HMGB3	INTS2	FANCA	DUSP8P4
EIF4A3	DNMT3L	HMGB3P1	INTS4P1	FANCI	DUTP1
EIF4B	DOC2A	HMGCL	INTS6-AS1	FANCL	DUTP2
EIF4E	DOC2B	HMGN1	INTU	FAR1	DUTP7
EIF4E2	DOC2GP	HMGN2	IP6K3	FAR2	DUX4L19
EIF4E3	DOCK11P1	HMGN2P46	IPCEF1	FARS2	DUX4L26
EIF4EBP1	DOCK3	HMGN3	IPMK	FARSA	DUX4L27
EIF4EBP2	DOCK4	HMOX1	IPO8	FARSB	DUX4L9
EIF4ENIF1	DOCK9	HNF1A	IPW	FASN	DUXA
EIF4G1	DOK5	HNRNPA0	IQCA1	FASTK	DUXAP10
EIF4G2	DOK6	HNRNPA1	IQCF5	FASTKD1	DUXAP2
EIF4G3	DOK7	HNRNPK	IQCH	FASTKD2	DUXB
EIF4H	DPF3	HNRNPKP3	IQUB	FASTKD5	DYDC2
EIF5	DPP10	HNRNPL	IRAK1BP1	FAU	DYNAP
EIF5A	DPP3P2	HNRNPM	IRS1	FBL	DYNC1I1
EIF5B	DPP4	HNRNPU	IRS4	FBRS	DYNLT3P2
EIF6	DPP6	HNRNPUL1	IRX2	FBRSL1	DYSF
EIPR1	DPPA2	HNRNPUL2	ISCA2	FBXL20	DZIP1
ELAC2	DPPA2P1	HOXA3	ISL1	FBXL3	DZIP1L
ELAVL1	DPPA5	HOXA4	ISL2	FBXL4	E2F2
ELF1	DPRX	HOXA9	ISM1	FBXL5	E2F3-IT1
ELF2	DPRXP1	HPGDS	ISPD	FBXO11	E2F3P2
ELF4	DPRXP4	HPRT1	ITGA1	FBXO18	E2F6P2
ELFN1	DPT	HPS4	ITGA10	FBXO21	E2F6P3
ELK3	DPYD	HPS5	ITGA11	FBXO22	E2F7
ELK4	DPYS	HPS6	ITGA2	FBXO28	EBAG9P1
ELL2	DPYSL5	HR	ITGA8	FBXO3	EBF2
ELMO1	DQX1	HRASLS5	ITGAM	FBXO30	EBF3
ELMO2	DRAXIN	HRH2	ITGB3	FBXO33	EBI3
ELMSAN1	DRD1	HS2ST1	ITGB6	FBXO34	EBLN1
ELN	DRD2	HSBP1	ITGB8	FBXO38	ECEL1
ELOA	DRD3	HSD17B1	ITIH5	FBXO42	ECEL1P1
ELOB	DRD4	HSD17B10	ITK	FBXO7	ECEL1P2
ELOC	DRD5	HSD17B11	ITLN1	FBXO8	ECEL1P3
ELOF1	DRGX	HSD3B7	ITSN1	FBXO9	ECM1
ELOVL1	DRP2	HSF1	IYD	FBXW11	ECM2
ELOVL5	DSC1	HSH2D	IZUMO1	FBXW2	ECSCR
ELP1	DSC2	HSP90AA1	JAG1	FBXW4P1	ECT2L
ELP2	DSC3	HSP90AB6P	JAKMIP1	FBXW5	EDA
ELP3	DSCAM	HSP90B1	JAKMIP2	FBXW7	EDA2R
ELP5	DSCAML1	HSPA12B	JAM2	FCER1A	EDAR
EMB	DSCC1	HSPA14	JAZF1	FCER1G	EDDM3A
EMBP1	DSCR10	HSPA1A	JPH1	FCF1	EDDM3B
EMC3	DSCR8	HSPA4	JPH3	FCGR2A	EDDM3CP
EMC4	DSCR9	HSPA5	KALRN	FCGR2B	EDIL3
EMC6	DSG1	HSPA8	KANK1	FCGR2C	EDN1
EMC7	DSG3	HSPA9	KANK4	FCGRT	EDN2
EMC8	DSG4	HSPB1	KAT14	FCHO1	EDN3
EMC9	DSP	HSPB11	KAT2B	FCHSD2	EDNRA
EMD	DSPP	HSPC324	KATNAL2	FCMR	EDNRB
EMG1	DSTNP4	HSPD1	KAZN	FCN1	EEF1A1P17
EMID1	DTHD1	HSPE1	KBTBD12	FDFT1	EEF1A1P34
EML2	DTNA	HTATSF1	KBTBD3	FDPS	EEF1A2
EML3	DTWD2	HTRA2	KBTBD6	FDX1	EEF1B2P5
EML4	DTX4	HUWE1	KBTBD7	FECH	EEF1DP4
EMP3	DUOX2	HYAL1	KCNA1	FEM1A	EEF1DP5
EMR2	DUOXA1	HYPK	KCNA10	FEM1B	EEF1E1P1
EMSY	DUOXA2	IAH1	KCNIP2	FEM1C	EEF1GP2
EN2	DUSP13	IARS	KCNIP3	FEN1	EFCAB1
ENDOG	DUSP19	IARS2	KCNIP4	FER	EFCAB10
ENG	DUSP21	IBA57	KCNJ1	FERMT3	EFCAB14P1
ENGASE	DUSP26	ICAM2	KCNJ10	FES	EFCAB3
ENHO	DUSP27	ICAM3	KCNJ15	FGD3	EFCAB6
ENO1	DUSP5	ICAM4	KCNJ16	FGD5	EFCAB8
ENO2	DUSP7	ID1	KCNJ2	FGD5AAAAAAAAAAAAAAAAAAAAAAAAAAAAAAAAAAAAAAAAAAAAAAAAAAAAAAAAAAAAAAAAAAAAAAAAAAAAAAAAAAAAAAAAAAAAAAAAAAAAAAAAAAAAAAAAAAA1	EFCAB9
ENOPH1	DUSP8P3	ID2	KCNJ3	FGFR1	EFEMP1
ENOSF1	DUSP8P4	ID3	KCNJ4	FGFR1OP	EFHB
ENPP2	DUTP1	IDH2	KCNJ5	FGFR1OP2	EFHD1
ENPP4	DUX4L26	IDH3B	KCNJ6	FGL2	EFNA2
ENSA	DUX4L27	IDH3G	KCNJ8	FH	EFNA3
ENTPD4	DUXA	IDI1	KCNJ9	FHIT	EFNA5
ENTPD6	DUXAP10	IDS	KCNK10	FHL1	EFNB2
ENY2	DUXAP2	IER2	KCNK13	FHL3	EFNB3
EP300	DUXB	IER5	KCNK18	FIBP	EFR3B
EP400NL	DYDC1	IFFO1	KCNK2	FIG4	EFS
EPB41	DYDC2	IFFO2	KCNMB2	FIP1L1	EFTUD1P1
EPB41L3	DYNAP	IFI16	KCNMB4	FIRRE	EGF
EPB41L4A	DYNC1I1	IFI27L1	KCNN3	FIS1	EGFL6
EPC1	DYSF	IFI44	KCNQ1	FKBP15	EGFL8
EPC2	DYX1C1	IFITM1	KCNQ1DN	FKBP1A	EGFLAM
EPHB6	DZIP1	IFITM2	KCNS3	FKBP2	EGFR
EPHX3	DZIP1L	IFITM3	KCNV1	FKBP3	EGLN3P1
EPM2AIP1	E2F2	IFITM4P	KCTD14	FKBP4	EGR2
EPN1	E2F6P3	IFITM5	KCTD16	FKBP5	EGR3
EPRS	E2F7	IFNGR2	KCTD18	FKBP8	EGR4
EPS15	E2F8	IFRD1	KCTD21	FKSG29	EHF
EPS15L1	EBF1	IFRD2	KCTD4	FLAD1	EI24P2
EPSTI1	EBF2	IFT20	KCTD8	FLI1	EIF1P4
ERAL1	EBF3	IGBP1	KDELC1	FLII	EIF1P6
ERAP1	EBI3	IGFALS	KEL	FLNA	EIF2S2P2
ERAP2	EBLN1	IGFBP7	KERA	FLNB	EIF2S2P5
ERBB2	ECEL1	IGFLR1	KHDRBS2	FLOT1	EIF3FP1
ERBB2IP	ECEL1P1	IGHM	KIF12	FLOT2	EIF3KP1
ERBIN	ECEL1P2	IGKV1-5	KIF15	FLT3	EIF3KP2
ERC1	ECEL1P3	IGLL1	KIF16B	FLVCR1	EIF4BP2
ERCC1	ECM1	IGLL5	KIF18B	FLYWCH1	EIF4BP5
ERCC3	ECM2	IGLON5	KIF20A	FMNL1	EIF4BP8
ERCC5	ECRP	IGLV1-44	KIF20B	FMNL3	EIF4E2P2
EREG	ECSCR	IK	KIF21A	FMR1	EIF4EBP1P1
ERF	ECT2	IL18BP	KIF24	FN3KRP	EIF4EBP2P2
ERG	ECT2L	IL1F10	KIF25	FNBP1	EIF4EP3
ERG28	EDA	IL26	KIF26B	FNBP4	EIF5AP2
ERGIC1	EDA2R	IL27	KIF2B	FNDC3A	EIF5AP3
ERGIC2	EDAR	IL27RA	KIF3A	FNDC3B	ELAVL2
ERGIC3	EDDM3A	IL2RG	KIF6	FNIP1	ELAVL3
ERH	EDDM3B	IL3RA	KITLG	FNIP2	ELAVL4
ERI3	EDDM3CP	IL4R	KL	FNTA	ELF2P3
ERICH1	EDIL3	ILDR1	KLF14	FOCAD	ELF3
ERLEC1	EDN2	ILF2	KLF15	FOPNL	ELF5
ERLIN1	EDN3	ILF3	KLF8	FOS	ELFN1
ERMARD	EDNRA	ILK	KLHDC1	FOSB	ELFN2
ERMP1	EDNRB	ILKAP	KLHDC8A	FOSL2	ELL2P1
ERO1A	EEF1A2	IMMT	KLHL1	FOXJ2	ELMO2P1
ERO1B	EEF1B2P5	IMP3	KLHL2	FOXJ3	ELMO3
ERO1L	EEF1DP4	IMP4	KLHL28	FOXK1	ELOCP22
ERO1LB	EEF1DP5	IMPDH2	KLHL29	FOXK2	ELOCP28
ERP29	EEF1E1P1	INAFM1	KLHL32	FOXN2	ELOCP31
ERP44	EEF1GP2	INAFM2	KLHL4	FOXN3	ELOCP33
ERV3-1	EFCAB1	INE1	KLHL41	FOXO1	ELOVL2
ERVH-3	EFCAB10	INF2	KLK1	FOXO3	ELOVL3
ERVH-4	EFCAB11	ING2	KLK10	FOXP1	ELSPBP1
ERVW-1	EFCAB13	ING4	KLK11	FOXRED1	ELTD1
ESCO1	EFCAB3	INHBA	KLK15	FPGS	EML1
ESD	EFCAB6	INO80	KLK4	FRA10AC1	EML5
ESF1	EFCAB7	INO80B	KLRB1	FRG1	EMP2
ESRP2	EFCAB8	INO80E	KLRC1	FRG1CP	EMX1
ESYT1	EFCAB9	INPP5D	KLRC2	FRMD4B	EMX2
ESYT2	EFEMP1	INPP5K	KLRC3	FRMD8	EMX2OS
ETAA1	EFHB	INPPL1	KLRD1	FRRS1	EN1
ETF1	EFHD1	INTS10	KLRF1	FRY	EN2
ETFA	EFNA2	INTS6L	KLRG1	FRYL	ENAH
ETFB	EFNA5	IP6K2	KLRK1	FSCN1	ENAM
ETFDH	EFNB2	IPO13	KNCN	FSTL1	ENC1
ETHE1	EFR3B	IPO4	KNDC1	FTH1	ENHO
ETNK1	EFS	IPO5	KNG1	FTH1P2	ENKUR
ETS1	EFTUD1P1	IPO9	KRBOX1	FTH1P20	ENO1P3
ETS2	EGF	IQCF2	KREMEN1	FTH1P3	ENO4
ETV3	EGFEM1P	IQGAP1	KRT1	FTH1P8	ENOX1
ETV6	EGFL6	IQGAP2	KRT12	FTL	ENPEP
EVA1B	EGFLAM	IQSEC2	KRT2	FTLP3	ENPP1
EVI2B	EGFR	IRF2BP1	KRT20	FTO	ENPP3
EVL	EGLN3P1	IRF2BP2	KRT222	FTSJ1	ENPP5
EWSR1	EGR2	IRF3	KRT23	FTSJ2	ENPP6
EXOC1	EGR3	IRF7	KRT26	FTSJ3	ENPP7
EXOC3	EGR4	IRF9	KRT27	FTX	ENPP7P1
EXOC3L2	EHD3	IRGC	KRT28	FUBP1	ENPP7P10
EXOC4	EHD4	IRX5	KRT34	FUBP3	ENPP7P14
EXOC5	EHF	ISCU	KRT36	FUCA1	ENPP7P9
EXOC6	EHHADH	ISG15	KRT37	FUCA2	ENTHD1
EXOC7	EIF1P4	ISOC1	KRT38	FUNDC1	ENTPD2
EXOC8	EIF1P6	IST1	KRT4	FUNDC2	ENTPD3
EXOSC1	EIF2S2P5	ISY1	KRT40	FURIN	ENTPD8
EXOSC10	EIF3FP1	ISYNA1	KRT5	FUS	EOMES
EXOSC2	EIF3KP1	ITGA5	KRT6B	FUT11	EPAS1
EXOSC3	EIF3KP2	ITGA9	KRT6C	FXN	EPB41L1
EXOSC5	EIF4A1P11	ITGB1BP2	KRT75	FXR1	EPB41L4A
EXOSC6	EIF4A1P5	ITGB4	KRT76	FXYD5	EPB41L4B
EXOSC7	EIF4A1P6	ITGB7	KRT80	FYB	EPGN
EXOSC8	EIF4A1P9	ITM2A	KRT85	FYN	EPHA10
EXOSC9	EIF4A2P1	ITPA	L2HGDH	FYTTD1	EPHA2
EXT2	EIF4A2P2	ITPKB	L3HYPDH	FZR1	EPHA3
EZH1	EIF4BP2	IVL	L3MBTL4	G0S2	EPHA4
EZH2	EIF4BP5	IVNS1ABP	LACTB2	G2E3	EPHA5
EZR	EIF4BP8	JAGN1	LAD1	G3BP1	EPHA6
F11R	EIF4E2P2	JAK3	LAIR2	G3BP2	EPHA7
F2RL1	EIF4EBP1P1	JARID2	LALBA	G6PC3	EPHA8
F7	EIF4EP3	JMJD6	LAMA3	GAA	EPHB1
F8A1	EIF5AP2	JMJD7	LAMA4	GAB2	EPHB2
FAAP100	EIF5AP3	JMJD8	LAMB1	GAB3	EPHB3
FAAP20	ELANE	JOSD1	LAMB4	GABARAP	EPHX3
FABP5	ELAVL2	JPX	LAMP3	GABARAPL1	EPHX4
FADS1	ELAVL3	JSRP1	LAMP5	GABARAPL2	EPN2
FADS2	ELAVL4	JTB	LANCL1	GABPA	EPN3
FAF1	ELF2P3	JUN	LANCL3	GABPB1	EPO
FAF2	ELF3	JUNB	LARGE1	GADD45A	EPOP
FAH	ELF5	JUND	LARGE-AS1	GADD45B	EPPIN
FAHD2A	ELFN1	JUP	LARP6	GAK	EPPK1
FAM100B	ELL2P1	KANSL1	LATS1	GALC	EPX
FAM69B	ELL3	KAT2A	LBP	GALNT1	EPYC
FAM73A	ELMO2P1	KAT5	LCA5	GALNT10	ERAS
FAM76B	ELMOD1	KAT6A	LCA5L	GALNT11	ERBB3
FAM7A3	ELOCP28	KAT6B	LCE1B	GALNT14	ERBB4
FAM83E	ELOCP33	KCMF1	LCE1E	GALNT2	ERC2
FAM86C2P	ELOVL2	KCNC3	LCE2B	GALNT7	ERCC6L
FAM8A1	ELOVL3	KCNH6	LCLAT1	GALT	ERHP1
FAM91A1	ELOVL4	KCNJ13	LCN2	GAMT	ERI3-IT1
FAM96A	ELSPBP1	KCNK3	LCORL	GANAB	ERICH3
FAM96B	ELTD1	KCNK4	LDAH	GAPDH	ERICH4
FANCF	EMCN	KCNK7	LDB3	GAPDHP1	ERICH5
FANCG	EMILIN3	KCNN4	LDHAL6A	GAPT	ERICH6
FANCL	EML1	KCNQ4	LDHAL6B	GAPVD1	ERICH6B
FAR1	EML5	KCNV2	LDHD	GAR1	ERN2
FAR2	EMX1	KCTD10	LDLRAD3	GARS	ERRFI1
FARSA	EMX2	KCTD11	LEAP2	GART	ERVFRD-1
FARSB	EMX2OS	KCTD2	LECT2	GAS5	ERVH-1
FASTK	EN1	KCTD20	LEF1	GATA1	ERVH48-1
FASTKD1	EN2	KDELR1	LEFTY1	GATA2	ESCO2
FASTKD2	ENAH	KDM1A	LEMD1	GATAD1	ESM1
FASTKD5	ENAM	KDM2A	LEP	GATAD2A	ESPL1
FAU	ENHO	KDM2B	LEPR	GATAD2B	ESPN
FBL	ENKUR	KDM3A	LEUTX	GATB	ESPNL
FBLN1	ENO1P3	KDM3B	LGALS13	GATC	ESPNP
FBLN2	ENO4	KDM4A	LGALS16	GBA	ESR1
FBRS	ENOX1	KDM5B	LGALS8-AS1	GBA2	ESR2
FBRSL1	ENPEP	KDM5D	LGALSL	GBAP1	ESRG
FBXL12	ENPP1	KDM7A	LGI1	GBAS	ESRP1
FBXL17	ENPP3	KEAP1	LGI2	GBE1	ESRP2
FBXL19	ENPP5	KHDRBS1	LGR5	GBF1	ESRRAP2
FBXL20	ENPP6	KHNYN	LGSN	GBP2	ESRRB
FBXL3	ENPP7	KIF13B	LHCGR	GBP4	ESRRG
FBXL4	ENPP7P1	KIF1C	LHFP	GBP5	ESX1
FBXL5	ENPP7P10	KIF21B	LHFPL1	GCA	ESYT3
FBXO11	ENPP7P14	KIFAP3	LHFPL3	GCAT	ETF1P3
FBXO17	ENPP7P2	KIFC1	LHFPL3-AS2	GCC2	ETNPPL
FBXO18	ENPP7P4	KIN	LHX2	GCDH	ETV1
FBXO7	ENTHD1	KIR3DL3	LHX3	GCFC1	ETV4
FBXO8	EOMES	KISS1R	LHX4	GCFC2	ETV7
FBXO9	EPB41L1	KIT	LHX4-AS1	GCN1	EVA1A
FBXW11	EPB41L4A	KLC3	LHX5	GCN1L1	EVC
FBXW2	EPB41L4B	KLF1	LIFR	GCNT1	EVC2
FBXW4	EPGN	KLF10	LIFR-AS1	GDAP2	EVPLL
FBXW4P1	EPHA10	KLF13	LIG4	GDE1	EVX1
FBXW5	EPHA2	KLF16	LIN28A	GDF11	EVX2
FBXW7	EPHA3	KLF2	LIN28B	GDI1	EXD1
FCER1G	EPHA5	KLF6	LIN7A	GDI2	EXTL1
FCF1	EPHA6	KLHDC3	LIN7B	GDPD1	EYA1
FCGBP	EPHA7	KLHDC7B	LINGO2	GEMIN2	EYA2
FCGRT	EPHA8	KLHL17	LINS1	GEN1	EYA4
FCHO2	EPHB1	KLHL18	LIPC	GFI1	EYS
FCHSD2	EPHB2	KLHL24	LIPF	GFM2	EZH2P1
FCMR	EPHB3	KLHL30-AS1	LIPG	GFOD1	F10
FCN1	EPHX3	KLHL6	LIPI	GFPT1	F11
FDFT1	EPHX4	KLK14	LIX1	GGA1	F13B
FDPS	EPN3	KLK3	LIX1L	GGA2	F2
FDPSP2	EPO	KMT2A	LMAN1	GGA3	F2RL3
FDX1	EPOP	KMT2B	LMBR1	GGCT	F3
FDX1L	EPPIN	KMT2C	LMBRD2	GGH	F5
FECH	EPPK1	KMT2D	LMLN	GGNBP2	F7
FEM1A	EPS8	KMT2E	LMNTD1	GGPS1	F8
FEM1B	EPX	KPNA2	LMO3	GHITM	F8A2
FEM1C	EPYC	KPNA3	LMO7DN	GID8	F9
FEN1	EQTN	KPNA4	LMOD3	GIGYF2	FA2H
FERMT3	ERAP1	KPNA6	LNPK	GIMAP2	FAAHP1
FES	ERAS	KPNB1	LOH12CR2	GINS1	FABP1
FEZ2	ERBB3	KRR1	LOX	GINS2	FABP12
FFAR1	ERBB4	KRT14	LOXL2	GIPC3	FABP2
FGD1	ERC2	KRT17P5	LPAL2	GIT1	FABP3
FGD3	ERCC4	KRT18	LPAR1	GIT2	FABP4
FGD5	ERCC6	KRT19	LPAR3	GK	FABP5P10
FGF11	ERCC6L	KRT19P2	LPAR4	GLA	FABP5P4
FGF3	ERCC8	KRT24	LPAR5	GLB1	FABP7
FGFR1OP	ERICH3	KRT3	LPL	GLCCI1	FABP9
FGFR1OP2	ERICH4	KRT6A	LRAT	GLE1	FADS6
FGFRL1	ERICH5	KRT71	LRCH2	GLG1	FAF2P1
FHIT	ERICH6B	KRT8	LRFN5	GLIPR1	FAHD2P1
FHL1	ERN2	KRT81	LRGUK	GLIPR2	FAIM2
FHL3	ERRFI1	KRTCAP2	LRIF1	GLO1	FALEC
FHOD1	ESCO2	KXD1	LRIG3	GLOD4	FANCD2OS
FIBCD1	ESM1	KYAT3	LRIT2	GLRX	FANCD2P2
FIBP	ESPN	LAGE3	LRP11	GLRX2	FAP
FIG4	ESPNL	LAIR1	LRP12	GLRX3	FAS-AS1
FIP1L1	ESPNP	LAMA5	LRP1B	GLRX5	FASLG
FIS1	ESR1	LAMP1	LRP2	GLS	FAT1
FIZ1	ESR2	LAMTOR2	LRRC15	GLT25D1	FAT2
FKBP11	ESRP1	LAMTOR5	LRRC17	GLT8D1	FAT3
FKBP15	ESRRAP2	LAPTM4A	LRRC2	GLTP	FAT4
FKBP1A	ESRRB	LAPTM4B	LRRC27	GLUD1	FATE1
FKBP2	ESRRG	LAPTM5	LRRC28	GLUL	FAXC
FKBP3	ESX1	LARGE2	LRRC29	GLYR1	FBLL1
FKBP4	ESYT3	LARP4B	LRRC2-AS1	GM2A	FBLN5
FKBP5	ETF1P3	LARP7	LRRC31	GMCL1	FBLN7
FKBP8	ETFBKMT	LARS2	LRRC37A11P	GMDS	FBN3
FLAD1	ETNPPL	LAS1L	LRRC3B	GMEB1	FBP1
FLI1	ETV1	LASP1	LRRC3DN	GMFB	FBP2
FLII	ETV4	LAT	LRRC4	GMFG	FBP2P1
FLNA	ETV7	LAT2	LRRC43	GMIP	FBXL16
FLNB	EVA1A	LAYN	LRRC49	GMNN	FBXL2
FLOT1	EVC	LBHD1	LRRC55	GMPPA	FBXL21
FLOT2	EVC2	LBX1	LRRC56	GMPR	FBXL22
FLT3	EVI5	LCAT	LRRC7	GMPR2	FBXL7
FLVCR1	EVPLL	LCE1A	LRRC74B	GMPS	FBXO10
FLYWCH1	EVX1	LCE1C	LRRIQ3	GNA12	FBXO16
FMNL1	EVX2	LCE1D	LRRK2	GNA13	FBXO17
FMNL3	EXD1	LCE1F	LRRN1	GNA15	FBXO24
FMR1	EXOC2	LCE2A	LRRN3	GNAI1	FBXO27
FN3KRP	EXOC3L2	LCE2C	LRRTM1	GNAI2	FBXO36P1
FNBP1	EXOC3L4	LCE2D	LRRTM4	GNAI3	FBXO39
FNBP4	EXOC5P1	LCE3B	LSAMP	GNAQ	FBXO40
FNDC3A	EXOC6B	LCE3E	LSM11	GNAS	FBXO43
FNIP1	EXOSC3P1	LCE5A	LTF	GNB1	FBXO47
FNIP2	EXPH5	LCMT1	LTN1	GNB2	FBXW11P1
FNTA	EXTL1	LCP1	LUM	GNB4	FBXW12
FNTB	EYA1	LDB1	LURAP1L	GNB5	FCAR
FOPNL	EYA2	LDHA	LUZP2	GNE	FCER2
FOS	EYA4	LDHB	LUZP4	GNG11	FCF1P2
FOSB	EYS	LENG8	LVCAT5	GNG2	FCF1P3
FOSL2	EZH2P1	LEO1	LY6G6F	GNG5	FCF1P5
FOXA3	F10	LEPROT	LY86-AS1	GNG7	FCF1P6
FOXB1	F11	LGALS1	LY96	GNL1	FCF1P7
FOXC2	F13A1	LGALS12	LYPD5	GNL2	FCGBP
FOXD3	F13B	LGALS7	LYPD6	GNL3	FCGR1B
FOXD4	F2	LGALS7B	LYPD6B	GNL3L	FCGR1CP
FOXJ2	F2RL3	LGALS9	LYPD8	GNPAT	FCGR2B
FOXJ3	F5	LGALS9C	LYRM7	GNPNAT1	FCGR2C
FOXK1	F8	LGR4	LYST	GNPTAB	FCGR3A
FOXK2	F8A2	LHB	LYVE1	GNPTG	FCGR3B
FOXN2	F9	LIG1	LYZL4	GNS	FCN2
FOXN3	FA2H	LILRA3	LYZL6	GOLGA4	FCN3
FOXO1	FAAP24	LIMD2	LZTS1	GOLGA5	FCRL1
FOXO3	FABP1	LIMK2	M1AP	GOLGA6L10	FCRL2
FOXO3B	FABP12	LIMS2	MAATS1	GOLGA7	FCRL3
FOXO4	FABP2	LINGO1	MAB21L1	GOLGA8A	FCRL4
FOXP1	FABP3	LIPE	MAEL	GOLGA8B	FCRL5
FOXQ1	FABP4	LITAF	MAGEA1	GOLGA8IP	FCRL6
FOXS1	FABP5P10	LLPH	MAGEA10	GOLGA8J	FCRLA
FPGS	FABP7	LMAN2	MAGEA12	GOLGB1	FCRLB
FPR1	FADS6	LMBR1L	MAGEA2B	GOLIM4	FDPSP1
FRG1	FAHD2P1	LMF1	MAGEA8	GOLPH3	FDPSP2
FRG1BP	FAIM2	LMF2	MAGEA9	GOLPH3L	FDPSP3
FRG1CP	FALEC	LMNA	MAGEB10	GOLT1B	FDPSP4
FRMD4B	FAM101A	LMO2	MAGI1	GON4L	FDPSP5
FRMD8	FANCB	LMO4	MAGI2	GOPC	FDPSP7
FRMD8P1	FANCC	LONP1	MAJIN	GORASP2	FDPSP8
FRS2	FANCD2	LPIN1	MAL2	GOSR1	FDX1P1
FRS3	FAP	LRBA	MALL	GOSR2	FDX2
FRYL	FAR2P1	LRFN1	MAMDC2	GOT1	FEM1AP4
FSCN1	FAS	LRFN4	MAML3	GOT2	FENDRR
FSCN2	FAS-AS1	LRG1	MAN1C1	GPAA1	FER1L4
FSTL1	FASLG	LRIT1	MANEA	GPAT4	FER1L5
FTH1	FAT1	LRP3	MANEAL	GPATCH2L	FER1L6
FTH1P2	FAT2	LRP5L	MANSC1	GPATCH8	FERMT1
FTH1P3	FAT3	LRPPRC	MAOB	GPBP1	FERMT2
FTH1P8	FAT4	LRRC19	MAP10	GPBP1L1	FERP1
FTHL17	FATE1	LRRC37A2	MAP1B	GPCPD1	FETUB
FTL	FAXC	LRRC37A4P	MAP2	GPD2	FEV
FTLP3	FAXDC2	LRRC37B	MAP3K19	GPI	FEZ1
FTMT	FBLL1	LRRC47	MAP3K7CL	GPKOW	FEZF1
FTO	FBLN5	LRRC8D	MAP4K3	GPN1	FEZF2
FTSJ1	FBLN7	LRRFIP1	MAP6	GPN2	FFAR1
FTSJ2	FBN2	LRRFIP2	MAPK10	GPN3	FFAR2
FTSJ3	FBN3	LRSAM1	MARK1	GPR108	FFAR3
FTSJD2	FBP1	LRWD1	MARS2	GPR172A	FFAR4
FTX	FBP2	LSG1	MARVELD3	GPR180	FGA
FUBP1	FBXL13	LSM1	MAS1	GPR25	FGB
FUBP3	FBXL14	LSM14A	MAS1L	GPR56	FGD2
FUCA1	FBXL16	LSM14B	MASP1	GPR65	FGF10
FUNDC1	FBXL19-AS1	LSM3	MASTL	GPR89C	FGF12
FUNDC2	FBXL2	LSM4	MATN3	GPS1	FGF17
FUNDC2P2	FBXL21	LSM5	MB21D2	GPSM1	FGF18
FURIN	FBXL22	LSP1	MBD5	GPSM2	FGF19
FUS	FBXL7	LST1	MBLAC2	GPSM3	FGF20
FUT11	FBXO10	LTA4H	MBOAT4	GPX1	FGF21
FUT6	FBXO16	LTB	MBTPS2	GPX1P1	FGF22
FUZ	FBXO17	LTB4R	MC2R	GPX4	FGF23
FXR1	FBXO2	LTB4R2	MC4R	GPX7	FGF3
FXYD5	FBXO27	LTBP3	MCF2	GRAMD1A	FGF4
FYN	FBXO36	LTBP4	MCF2L	GRASP	FGF6
FYTTD1	FBXO36P1	LTV1	MCF2L2	GRB2	FGF7
FZD6	FBXO39	LUC7L	MCHR1	GRHPR	FGF7P6
FZD9	FBXO40	LUC7L2	MCHR2	GRINA	FGF7P8
FZR1	FBXO41	LUC7L3	MCM10	GRIPAP1	FGF8
G0S2	FBXO43	LVRN	MCMDC2	GRK2	FGF9
G2E3	FBXO47	LY6E	MCOLN3	GRK3	FGFBP1
G3BP1	FBXO5	LY6G6C	MCPH1	GRK6	FGFBP3
G3BP2	FBXW11P1	LY86	MCU	GRN	FGFR2
G6PC3	FBXW12	LYN	MDGA1	GRPEL1	FGFR3P6
GAA	FCAR	LYNX1	MDM1	GRPEL2	FGG
GAB1	FCER2	LYRM2	MDN1	GRSF1	FGL1
GAB2	FCF1P2	LYRM4	MDS2	GSAP	FHAD1
GAB3	FCF1P5	LZTS2	ME1	GSE1	FHDC1
GABARAP	FCF1P6	M6PR	MED12L	GSK3A	FHL5
GABBR1	FCF1P7	MAD2L1BP	MEIG1	GSK3B	FHOD3
GABPA	FCGBP	MAD2L2	MEIOC	GSN	FHP1
GABPB1	FCGR1B	MADD	MEIS2	GSPT1	FIBCD1
GABRE	FCGR1C	MAF	MEIS3	GSR	FIBIN
GADD45A	FCGR1CP	MAF1	MEOX1	GSS	FIGF
GADD45B	FCGR3A	MAFA	MEOX2	GSTA4	FIGN
GAK	FCGR3B	MAFB	MEP1B	GSTK1	FIGNL2
GAL3ST3	FCN2	MAFF	MEPE	GSTM1	FILIP1
GALC	FCN3	MAFG	MESTIT1	GSTM2	FITM1
GALK2	FCRL1	MAFG-AS1	MET	GSTM4	FJX1
GALNT1	FCRL2	MAFK	METTL21C	GSTM5	FKBP1AP1
GALNT10	FCRL3	MAGEC1	METTL4	GSTO1	FKBP1B
GALNT2	FCRL4	MAGED1	MFAP3L	GSTP1	FKBP4P6
GALNT7	FCRL5	MAGED2	MFAP5	GTDC1	FKBP6
[truncated: 4,478 more rows]
