# Supplementary material for: Step by step analysis on gene datasets of growth phases in hematopoietic stem cells
Source: Biochem Biophys Rep. 2024 May 30;39:101737. doi: 10.1016/j.bbrep.2024.101737 (PMC11176649; doi:10.1016/j.bbrep.2024.101737)
Supplement: Multimedia component 2 [file mmc2.xlsx]

## Sheet: GSE24379
Supplement2. High and low express gene sets obtained from the interventional datasets
UP GENES	adj.P.Val	P.Value	logFC			DOWNGENES	adj.P.Val	P.Value	logFC
ADHFE1	0.0288	0.00213	1.61292			AARS	0.03576	0.00331	-1.41539
AHNAK	0.01861	0.000854	2.49521			ABI2	0.03237	0.00273	-1.24465
ALDH3B1	0.01094	0.000233	1.11885			ACAD9	0.0133	0.000368	-1.35571
ALDH6A1	0.01969	0.000972	1.00912			ACADVL	0.00628	4.96e-05	-1.37358
AMOT	0.02105	0.0011	1.07009			ACAT2	0.00426	1.36e-05	-3.15314
ANAPC13	0.01243	0.000311	1.11157			ACTN1	0.01682	0.000662	-1.56729
ANKMY1	0.03	0.00231	1.48796			ACTR3	0.00301	3.76e-06	-1.90045
ANKRD49	0.02598	0.00169	1.06234			ACTR3B	0.01245	0.000313	-1.00486
ANXA1	0.02843	0.00206	1.77391			ADH6	0.03099	0.00249	-1.02836
AP1S2	0.01591	0.00058	1.90424			ADPRHL2	0.02399	0.00142	-1.08274
AP4M1	0.03001	0.00231	1.11413			AGGF1	0.01266	0.00033	-1.1672
APOBEC3G	0.01869	0.000865	1.37892			AKAP1	0.00849	0.000112	-1.01707
APOE	0.00497	2.71e-05	1.35574			ALB	0.03239	0.00274	-1.7556
APXL2	0.0269	0.00179	1.35162			ALDH5A1	0.00648	5.49e-05	-1.54254
ARPP-21	0.00661	6.14e-05	3.26785			ALDH7A1	0.04201	0.00449	-1.69995
ASB9	0.03013	0.00234	2.89849			ALKBH5	0.03054	0.00241	-1.03143
ATBF1	0.03773	0.00368	1.44054			ALKBH8	0.03716	0.00358	-1.39186
ATP5E	0.00351	5.98e-06	2.23958			ANGEL1	0.00434	1.44e-05	-1.45861
ATP6V0A1	0.02289	0.00127	1.63064			ANKRD12	0.01776	0.000746	-1.39969
ATP6V1B1	0.01334	0.000374	1.12217			ANKRD35	0.00482	2.12e-05	-1.67676
BBS1	0.04304	0.00471	1.09893			AP3M1	0.00419	1.23e-05	-1.80272
BCOR	0.04648	0.00538	1.18449			AP4B1	0.00497	2.6e-05	-1.65662
BIRC2	0.01003	0.000186	1.37752			AP4M1	0.00586	4.23e-05	-1.20564
BIRC4	0.03729	0.0036	1.2208			AP4M1	0.01375	0.000406	-1.22993
BIRC8	0.01504	0.000504	1.41804			APEX1	0.00506	3.1e-05	-1.12188
BIVM	0.02472	0.00154	1.74505			APIP	0.00966	0.000168	-1.35066
BLR1	0.04858	0.00584	1.82745			APOA1BP	0.04749	0.0056	-1.14572
BNIP2	0.0273	0.00186	2.02564			ARD1A	0.01375	0.000406	-1.20714
BRD4	0.01671	0.000648	1.30888			ARF3	0.01865	0.000858	-1.1058
BRDG1	0.0071	7.85e-05	1.28532			ARHGAP22	0.00662	6.29e-05	-1.85001
C10orf22	0.03531	0.00324	1.51065			ARID3A	0.04166	0.00438	-1.72901
C10orf59	0.04442	0.00495	2.54508			ARIH2	0.01543	0.000531	-1.9086
C12orf35	0.02377	0.0014	2.73591			ARL1	0.01249	0.000315	-1.55047
C14orf166	0.03576	0.00331	1.37151			ARL6IP6	0.02102	0.0011	-1.96097
C14orf37	0.00611	4.6e-05	1.3919			ARS2	0.04194	0.00448	-1.12352
C15orf48	0.03492	0.00315	1.49523			ASB17	0.01249	0.000317	-1.05432
C16orf28	0.01271	0.000334	1.16028			ASNSD1	0.00497	2.7e-05	-1.8289
C16orf63	0.01341	0.000378	1.2446			ATAD3A	0.04042	0.00416	-1.44459
C17orf76	0.02528	0.00161	1.89063			ATG7	0.03798	0.00374	-1.35857
C18orf21	0.0323	0.00271	1.02457			ATP11A	0.03054	0.00241	-1.70796
C1orf56	0.02267	0.00125	1.50594			ATP1B3	0.01266	0.000329	-1.68066
C20orf103	0.02774	0.00196	1.26783			ATP2A3	0.00657	5.99e-05	-1.78553
C20orf112	0.03886	0.0039	1.12537			ATP6V0D1	0.00426	1.35e-05	-1.64947
C20orf132	0.01948	0.000932	1.08231			ATRN	0.01925	0.000906	-1.33466
C20orf133	0.0322	0.00268	2.27217			AURKC	0.01848	0.000833	-1.13999
C20orf161	0.04858	0.00585	1.31109			AVEN	0.01841	0.000816	-3.62443
C20orf46	0.01671	0.000645	1.06262			B3GALT3	0.00381	1.01e-05	-1.25027
C20orf91	0.04958	0.00605	1.04135			B3GALT6	0.02454	0.00152	-1.52802
C21orf57	0.02662	0.00177	1.34695			B4GALT3	0.02454	0.00152	-1.58577
C21orf69	0.01812	0.000781	1.06639			BAT2	0.03813	0.00376	-1.00407
C21orf86	0.01966	0.000955	1.08832			BATF	0.011	0.00024	-1.38757
C6orf111	0.0245	0.0015	1.18577			BID	0.01005	0.000191	-1.22208
C8orf38	0.04289	0.00467	1.3951			BOLA3	0.01354	0.00039	-1.41291
C8orf70	0.04859	0.00587	1.48128			BRCA1	0.01618	0.000613	-1.37165
C9orf95	0.04187	0.00447	1.72925			BRD1	0.03329	0.00291	-1.6566
CACNA1E	0.04223	0.00454	2.63281			BRD9	0.03107	0.00251	-1.21263
CADPS	0.03217	0.00266	1.83506			BRF1	0.02051	0.00105	-1.32093
CALCOCO1	0.01234	0.000308	1.21737			BRRN1	0.00141	2.68e-07	-3.4785
CALM2	0.01048	0.00021	1.22808			BTBD15	0.01558	0.000551	-1.17364
CASP5	0.02224	0.00122	1.54951			BUD31	0.04093	0.00424	-2.12404
CD46	0.00762	9.44e-05	1.53078			BXDC1	0.04668	0.00545	-1.04222
CDK6	0.01493	0.000492	1.91667			BXDC5	0.01282	0.000339	-1.0484
CDKL3	0.03589	0.00333	1.41268			C10orf6	0.03683	0.00351	-1.75251
CDKN2C	0.03261	0.00278	1.03924			C11orf24	0.01346	0.000383	-1.60761
CENTB1	0.00888	0.000127	1.26995			C11orf61	0.00381	1.03e-05	-1.65513
CENTG2	0.00486	2.34e-05	1.32897			C11orf75	0.0288	0.00213	-1.0438
CG018	0.00696	7.16e-05	1.58249			C12orf24	0.03956	0.00401	-1.49775
CHD8	0.0166	0.000635	1.39129			C12orf43	0.01926	0.00091	-1.86854
CHMP5	0.01047	0.000209	1.51104			C13orf3	0.00898	0.00013	-1.46223
CLIPR-59	0.04363	0.00481	1.06366			C17orf25	0.00229	2.09e-06	-2.23342
CLK3	0.03682	0.0035	1.82881			C1orf149	0.00332	5.29e-06	-1.64513
CMKOR1	0.03953	0.004	1.02478			C1orf59	0.00974	0.000174	-1.08425
CNR2	0.02808	0.00201	1.48245			C1orf77	0.03459	0.0031	-1.1162
COX7A2	0.01682	0.000661	1.13945			C20orf116	0.00855	0.000114	-1.89128
CRBN	0.01969	0.000978	1.0731			C20orf35	0.00783	9.82e-05	-1.98273
CSTA	0.03531	0.00324	1.7422			C20orf4	0.02556	0.00164	-1.00155
CTA-221G9.4	0.00931	0.000147	1.7158			C20orf77	0.00502	2.82e-05	-1.50471
CTSB	0.02552	0.00163	1.69991			C22orf5	0.00648	5.48e-05	-1.4067
CYBRD1	0.01553	0.000545	1.60446			C3orf31	0.00644	5.35e-05	-1.11448
DAPK1	0.00711	8.01e-05	1.45906			C5orf14	0.00961	0.000157	-1.6451
DCTN1	0.01851	0.000841	1.2693			C5orf3	0.03871	0.00387	-1.63089
DDIT3	0.00665	6.55e-05	1.47521			C6orf108	0.01346	0.000384	-1.13157
DEFA1	0.01213	0.000295	2.35794			C6orf125	0.01539	0.000526	-1.4597
DENND2D	0.02377	0.0014	1.52285			C6orf146	0.00898	0.000132	-1.33416
DHRS9	0.04663	0.00544	1.03495			C6orf149	0.01352	0.000389	-1.01593
DJ122O8.2	0.00939	0.000149	1.54222			C6orf170	0.01682	0.000668	-1.36238
DKFZp667M2411	0.04815	0.00574	1.95751			C6orf173	0.012	0.00029	-2.25349
DKFZP686M0199	0.04811	0.00573	1.09287			C7orf9	0.0266	0.00177	-1.40488
DKK4	0.0071	7.73e-05	1.6909			C8orf33	0.00783	9.9e-05	-2.27834
DNAJB2	0.02559	0.00164	2.0226			C8orf33	0.01249	0.000317	-1.54775
DNAJC1	0.03424	0.00306	1.26645			CABLES1	0.0237	0.00139	-1.1598
DNASE1L1	0.03631	0.00341	1.69028			CALM1	0.01097	0.000236	-1.49253
DPP8	0.00506	2.98e-05	1.52086			CALR	0.00732	8.65e-05	-1.04472
E2F2	0.01249	0.000317	2.37673			CALU	0.01365	0.000401	-1.33518
E2F3	0.03194	0.00263	1.04535			CAMKK2	0.01346	0.000383	-2.0438
EBI2	0.00628	4.97e-05	1.84118			CANX	0.01921	0.000901	-1.01996
EDN1	0.02231	0.00123	1.63202			CARD9	0.02843	0.00206	-1.33224
EFHC1	0.02294	0.00128	2.64264			CATSPER2	0.01342	0.000379	-1.22323
EPB41	0.0237	0.00139	1.31333			CCDC34	0.00969	0.000171	-1.79205
EPO	0.04858	0.00586	1.28455			CCDC4	0.00696	7.14e-05	-1.87988
EVA1	0.00831	0.000106	1.28547			CCL28	0.01357	0.000394	-1.28305
FAAH	0.02638	0.00174	1.57006			CCNB1	0.02725	0.00183	-1.11204
FAM109A	0.02404	0.00143	1.10701			CCND3	0.00381	9.9e-06	-1.97118
FAM20C	0.0273	0.00186	1.13635			CCNE1	0.02117	0.00112	-1.20717
FAM8A1	0.03793	0.00373	1.31445			CCNI	0.00931	0.000147	-3.09994
FATE1	0.01243	0.000312	1.23917			CCT3	0.00572	4.01e-05	-1.92523
FBXL3	0.00506	3.05e-05	2.27719			CCT5	0.00792	0.000101	-2.2376
FBXO32	0.01969	0.000971	1.79358			CCT7	0.03963	0.00402	-1.38842
FBXO8	0.02106	0.0011	1.86607			CD320	0.02727	0.00184	-1.42749
FGB	0.01807	0.000773	1.03719			CD3D	0.00665	6.52e-05	-1.51537
FGG	0.01113	0.000245	1.30117			CDC16	0.0126	0.000326	-1.38759
FLJ10081	0.02839	0.00205	1.63922			CDC23	0.01361	0.000398	-1.50783
FLJ10154	0.02175	0.00118	1.00092			CDC25B	0.03114	0.00253	-1.00962
FLJ12700	0.00599	4.42e-05	1.62927			CDC25C	0.02938	0.00221	-1.8877
FLJ20582	0.02579	0.00167	1.00809			CDC37	0.0071	7.83e-05	-1.60122
FLJ21127	0.02728	0.00185	1.13123			CDC45L	0.00572	3.94e-05	-1.48304
FLJ25791	0.02442	0.00149	1.44819			CDH5	0.02716	0.00182	-1.46047
FLJ30428	0.03974	0.00403	1.19923			CDK10	0.00473	1.95e-05	-1.25447
FLJ39743	0.04514	0.0051	1.37503			CDK5	0.00969	0.000171	-1.09708
FOXJ3	0.01712	0.000696	1.15936			CDK8	0.00439	1.72e-05	-1.79435
FSCN2	0.03424	0.00306	1.17575			CENPF	0.00847	0.000111	-1.46876
G1P3	0.04367	0.00482	1.18546			CFL2	0.01179	0.000273	-2.13415
GAB2	0.03275	0.0028	1.32001			CGI-09	0.01202	0.000292	-1.20389
GABARAPL2	0.02477	0.00155	1.281			CGI-69	0.00652	5.65e-05	-1.39918
GARNL3	0.02205	0.0012	1.14202			CHAC2	0.00705	7.57e-05	-1.03486
GBP1	0.00507	3.27e-05	1.27216			CHD7	0.00482	2.19e-05	-1.64911
GEM	0.04808	0.00572	1.92411			CHD8	0.01607	0.000598	-1.09935
GFI1	0.01027	0.000203	1.38681			CHID1	0.03	0.00231	-2.98895
GGT6	0.03668	0.00348	1.77528			CHRNA5	0.02844	0.00207	-1.13599
GLYATL2	0.03013	0.00235	1.33254			CHST12	0.02552	0.00163	-1.52909
GOLGB1	0.04094	0.00427	2.20069			CIAPIN1	0.00141	2.89e-07	-1.9676
GOPC	0.03683	0.00351	1.17784			CLN6	0.04175	0.00441	-1.0806
GPC5	0.01214	0.000298	1.73257			CLPB	0.0183	0.000808	-2.48765
GPX1	0.01969	0.000975	1.18366			CMTM3	0.01712	0.000695	-1.64619
GRLF1	0.01089	0.000229	1.9028			CMTM7	0.00741	9e-05	-1.10973
GRM1	0.0436	0.0048	1.7542			CNAP1	0.04334	0.00476	-1.5877
GSG1	0.03185	0.00261	1.05101			COMMD9	0.00381	9.52e-06	-2.66287
GSTA4	0.03526	0.00322	1.45061			COPS3	0.00662	6.19e-05	-1.89706
H2AFY2	0.00974	0.000175	1.66507			COQ2	0.04842	0.00579	-1.53769
HAVCR2	0.03414	0.00302	1.03984			CPSF1	0.00903	0.000135	-1.36422
HDCMA18P	0.02774	0.00195	1.0225			CPSF6	0.02018	0.00102	-1.80192
HEMGN	0.02808	0.00201	1.10676			CRR9	0.01058	0.000217	-2.67327
HIAT1	0.02454	0.00152	1.29812			CRTC3	0.03424	0.00306	-1.02784
HIST1H2AI	0.04692	0.00551	1.22302			CRY2	0.02358	0.00137	-2.13469
HIST1H2BG	0.03232	0.00272	2.07844			CRYBA4	0.02442	0.00148	-1.15799
HIST3H2A	0.0451	0.00509	1.42089			CSK	0.02442	0.00148	-1.04175
HIVEP1	0.03318	0.00287	1.5541			CSNK2B	0.0273	0.00187	-2.00097
HLA-DPB1	0.04485	0.00504	2.32022			CSRP1	0.00237	2.35e-06	-1.63987
HNRPLL	0.01618	0.000611	1.25687			CSTF3	0.0141	0.000433	-2.00083
HSPC148	0.00762	9.47e-05	1.15703			CTA-126B4.3	0.0133	0.00037	-1.03578
HTR3E	0.00898	0.000132	2.07058			CTNNBIP1	0.01558	0.000553	-1.28412
IFIT1	0.04877	0.00591	1.33923			CTSG	0.03594	0.00335	-1.3173
IGF2BP2	0.03174	0.00259	1.18504			CTTN	0.00439	1.63e-05	-1.21157
IGJ	0.0273	0.00186	1.00039			CUGBP1	0.01664	0.000641	-1.16206
IGKC	0.01387	0.000413	1.68214			CYB5A	0.02134	0.00113	-1.08451
IGSF21	0.00486	2.35e-05	1.42497			DAP3	0.00746	9.19e-05	-1.70085
IGSF6	0.02623	0.00172	1.04642			DCPS	0.00677	6.85e-05	-1.34913
IKBKE	0.01023	0.0002	1.1099			DCTN5	0.0094	0.00015	-1.24771
IL12B	0.02309	0.00131	1.67787			DDX18	0.00843	0.00011	-1.46627
IL13RA1	0.01439	0.000453	1.19531			DDX23	0.02975	0.00227	-1.44547
IL17RD	0.00506	3.01e-05	1.83298			DDX31	0.00586	4.24e-05	-2.05927
IL6	0.01431	0.000446	1.05357			DDX39	0.01339	0.000377	-2.23659
INTS7	0.03054	0.0024	1.81668			DDX46	0.01004	0.000188	-1.11081
IQGAP3	0.01469	0.000476	1.17416			DEAF1	0.01917	0.000898	-1.43491
IRF7	0.02354	0.00135	1.03245			DEFB126	0.03248	0.00275	-1.65657
JARID2	0.03639	0.00342	1.33735			DHX32	0.0157	0.000564	-1.63122
KATNA1	0.03781	0.0037	1.1167			DHX35	0.01307	0.000355	-2.13918
KCND1	0.01151	0.000262	1.26291			DICER1	0.01969	0.000975	-1.32515
KCNH5	0.04825	0.00576	1.13342			DKFZP586P0123	0.02768	0.00193	-1.74101
KCNJ16	0.01966	0.000958	1.33733			DLST	0.00728	8.57e-05	-2.02882
KCNQ5	0.02344	0.00134	1.46682			DNAJB6	0.02032	0.00104	-1.02076
KIAA0355	0.02149	0.00115	2.28299			DNMT3B	0.024	0.00143	-1.15723
KIAA1505	0.01607	0.0006	2.05661			DOCK6	0.03507	0.00317	-1.26515
KIAA1666	0.02093	0.00109	1.86552			DOPEY2	0.02357	0.00136	-1.26197
KIAA1881	0.04421	0.00491	1.41433			DPAGT1	0.04187	0.00446	-1.23136
KIF6	0.03174	0.00259	1.15657			DPYSL2	0.01543	0.00053	-1.22566
KLF15	0.01558	0.000554	1.74287			DR1	0.01467	0.000467	-1.35087
LEMD3	0.04648	0.00538	1.08696			DTL	0.00319	4.21e-06	-1.44971
LOC130355	0.02742	0.00189	1.33383			DTL	0.0139	0.000417	-1.2767
LOC130576	0.03773	0.00367	1.27584			DTNBP1	0.04013	0.00411	-1.72914
LOC144438	0.00911	0.000139	1.00539			DTYMK	0.01875	0.000871	-1.62121
LOC146481	0.01729	0.000712	1.16564			DUSP14	0.00358	6.5e-06	-2.97366
LOC284395	0.02872	0.00212	1.33944			DUSP6	0.04497	0.00506	-1.81382
LOC339192	0.01088	0.000227	2.01456			DYNC1LI1	0.04328	0.00475	-2.00636
LOC348801	0.00862	0.000118	1.04985			DYNC1LI2	0.02638	0.00174	-1.29734
LOC400456	0.01142	0.000257	1.44723			EBAG9	0.01966	0.000968	-1.40707
LOC401320	0.04136	0.00433	1.00502			EBP	0.02109	0.00111	-1.60992
LOC492311	0.04242	0.00457	1.26258			ECHS1	0.00572	4e-05	-1.56843
LOC550643	0.03218	0.00267	1.71109			EFHA1	0.03847	0.00382	-1.13831
LOC91689	0.03665	0.00347	2.14726			EFS	0.02638	0.00173	-1.72039
LOH12CR2	0.03748	0.00363	1.06979			EHMT2	0.01817	0.00079	-2.21788
LRRC37B	0.02363	0.00138	2.68123			EIF1AX	0.01497	0.000495	-1.48912
LYNX1	0.02821	0.00202	1.03855			EIF3S9	0.02768	0.00194	-1.22998
MAFB	0.03768	0.00366	1.18106			EIF4EBP1	0.01179	0.000275	-1.76482
MAML3	0.00601	4.48e-05	1.92817			EIF4EBP2	0.01749	0.000727	-1.31438
MAP2K6	0.02472	0.00154	1.29354			EIF4ENIF1	0.01851	0.000839	-1.34694
MAPK14	0.03682	0.0035	1.699			EIF5A	0.00482	2.18e-05	-1.75153
MAPK8IP3	0.03843	0.00381	1.15173			ELK1	0.01769	0.00074	-1.84318
MCF2	0.04168	0.00439	1.02981			EME1	0.00278	2.9e-06	-5.15945
MDFIC	0.00668	6.67e-05	2.05369			EMG1	0.00862	0.000118	-1.92701
MGA	0.02637	0.00173	1.7538			ENDOG	0.00141	1.88e-07	-2.1826
MGAT4A	0.0174	0.00072	2.01353			ENSA	0.02961	0.00225	-1.60835
MGC15875	0.00711	8.07e-05	1.11752			ENTPD6	0.02947	0.00223	-1.17652
MGC17330	0.03355	0.00295	2.6405			ESPL1	0.00506	3.23e-05	-1.30987
MKL2	0.04168	0.00439	3.09429			EXO1	0.00381	9.19e-06	-1.24255
MLL2	0.02754	0.00192	1.30292			EXOSC8	0.00419	1.19e-05	-1.48328
MMP28	0.01439	0.000452	2.27222			F12	0.02015	0.00102	-1.12215
MOBKL1A	0.03078	0.00246	1.66612			FADS1	0.03738	0.00362	-1.13957
MRAP	0.04168	0.00439	1.79679			FAH	0.00482	2.25e-05	-1.31372
MRO	0.04426	0.00492	1.12824			FAM113A	0.0133	0.00037	-2.11574
MRPL33	0.01219	0.0003	2.09768			FAM49B	0.00966	0.000161	-1.12024
MT1F	0.00711	8.13e-05	1.7971			FAM69B	0.00506	2.9e-05	-1.23811
MTF2	0.0385	0.00383	1.38019			FAM72A	0.00666	6.59e-05	-1.62583
MTPN	0.00966	0.000169	2.70993			FAM86C	0.04683	0.0055	-1.20637
MTSS1	0.01545	0.000537	1.58573			FANCG	0.01467	0.000474	-1.23647
MYCBP2	0.01406	0.000431	1.31074			FANCL	0.01012	0.000195	-1.06765
MYL4	0.02087	0.00109	1.09713			FBXO3	0.04584	0.00522	-1.20964
NAGK	0.01375	0.000405	1.65334			FEM1A	0.02871	0.00211	-2.50186
NAV1	0.03006	0.00232	1.36036			FEM1C	0.01188	0.000287	-1.2084
NBR1	0.01004	0.00019	2.14065			FKSG24	0.03239	0.00274	-1.56441
NDUFS4	0.02075	0.00108	1.16362			FLJ10803	0.00506	2.95e-05	-1.29951
NEK3	0.01812	0.000781	1.09679			FLJ12716	0.00855	0.000114	-1.33881
NFIA	0.01054	0.000215	1.8083			FLJ20643	0.0242	0.00145	-1.13801
NFKBIA	0.02572	0.00166	2.12418			FLJ23436	0.01975	0.000988	-1.39646
NGFR	0.0133	0.00037	1.21807			FLJ25415	0.02818	0.00202	-1.0782
NKIRAS1	0.02588	0.00168	1.45751			FLJ30092	0.02768	0.00194	-1.3846
NKX2-3	0.01933	0.000915	1.41059			FLJ30294	0.00211	1.41e-06	-1.60746
NLGN1	0.02309	0.00131	2.16986			FLJ34515	0.01406	0.00043	-1.24047
NME1	0.01107	0.000243	1.13793			FLJ35348	0.02142	0.00114	-2.22665
NOL4	0.03611	0.00337	1.17181			FLJ35725	0.03738	0.00362	-1.59036
NPHS2	0.02267	0.00126	1.24251			FLJ36874	0.02742	0.0019	-1.33148
NPPB	0.01558	0.000558	1.76262			FLOT1	0.00186	1.02e-06	-2.00825
NSUN5C	0.02168	0.00117	1.21715			FOXM1	0.04626	0.00533	-2.74111
NTN1	0.0304	0.00238	1.17378			FSD1	0.03228	0.00269	-2.07593
NUCB2	0.02843	0.00206	1.0902			FTSJ2	0.01712	0.000695	-1.34488
ORC4L	0.01481	0.000481	2.19821			FTSJ3	0.04479	0.00503	-1.82419
OS9	0.04959	0.00605	2.08223			FXN	0.0064	5.28e-05	-1.17146
OSBPL11	0.04584	0.00522	1.17781			GALNT11	0.01262	0.000327	-1.49152
P18SRP	0.01966	0.000965	1.72576			GART	0.0323	0.00271	-1.43882
P2RX4	0.01966	0.000966	1.01774			GATA4	0.01953	0.000943	-1.31893
P2RY14	0.01704	0.000684	1.98096			GBP4	0.02638	0.00173	-1.2258
PCDH21	0.03857	0.00384	2.02752			GCA	0.01467	0.000472	-1.30418
PCDHA6	0.02418	0.00145	1.16107			GCAT	0.00601	4.49e-05	-1.27771
PCM1	0.03062	0.00243	1.88131			GCSH	0.01106	0.000242	-1.17639
PDE3B	0.04625	0.00532	2.35249			GIT1	0.01866	0.00086	-1.69367
PDE6B	0.04219	0.00453	1.35456			GLRX5	0.00665	6.51e-05	-1.02212
PGAP1	0.02808	0.002	1.04647			GLS	0.00705	7.42e-05	-2.26718
PGBD3	0.01432	0.000448	1.65421			GLT25D1	0.01579	0.00057	-3.7482
PHF20	0.01271	0.000334	1.43119			GMDS	0.02644	0.00175	-1.02486
PHF3	0.00572	4.03e-05	1.69153			GMNN	0.00482	2.16e-05	-2.16336
PIGL	0.01594	0.000585	2.14285			GNB5	0.01432	0.000449	-1.01245
PIK3R3	0.04204	0.00451	1.00775			GNG8	0.04146	0.00435	-1.56194
PIK4CA	0.03798	0.00373	1.20293			GOLGA3	0.00862	0.000117	-1.21645
PIWIL4	0.02803	0.00198	1.07273			GOT2	0.00711	7.95e-05	-1.31411
PKD2L2	0.037	0.00354	1.08214			GPAA1	0.01137	0.000254	-1.45099
PLCD1	0.04542	0.00514	1.54826			GPBP1L1	0.03661	0.00346	-2.15727
PLD5	0.01054	0.000214	1.5414			GPIAP1	0.01004	0.000188	-1.13404
PLS3	0.04253	0.00459	2.06115			GPR116	0.04284	0.00466	-2.19276
PNLIPRP2	0.02018	0.00103	2.14295			GPR133	0.04652	0.00539	-1.25125
POLI	0.00153	5.06e-07	1.84361			GPR89A	0.02556	0.00164	-1.0323
POLR3GL	0.02655	0.00176	1.05786			GPT2	0.0133	0.000365	-1.95294
POU5F1	0.03945	0.00398	1.42043			GPX7	0.01607	0.0006	-1.36897
PPAP2B	0.02768	0.00194	1.02251			GRB2	0.01181	0.000281	-1.10723
PPIL3	0.01118	0.000247	1.18626			GRIPAP1	0.00833	0.000107	-1.91741
PPP2R5C	0.03427	0.00307	1.64108			GRPEL1	0.04731	0.00557	-1.22041
PRDM10	0.04663	0.00542	1.00803			GRWD1	0.01848	0.000832	-1.52506
PRDM6	0.01618	0.00061	1.93674			GSS	0.00381	8.99e-06	-2.77242
PRG1	0.00888	0.000127	1.65325			GTF2I	0.03529	0.00323	-1.3649
PRG2	0.01618	0.000606	1.23302			GUF1	0.01481	0.000481	-2.39796
PRICKLE1	0.02414	0.00144	1.01714			GYPC	0.00986	0.000179	-1.52748
PRKCBP1	0.01975	0.000984	1.07597			H2AFY	0.00966	0.000167	-3.02935
PSG4	0.02426	0.00146	1.54426			H3F3B	0.00381	1.02e-05	-1.51847
PTPRC	0.04452	0.00497	2.05214			HADHSC	0.01829	0.000806	-1.13244
PTPRO	0.03113	0.00252	1.39929			HARS2	0.01558	0.000558	-1.07782
PXMP3	0.01287	0.000343	1.1283			HBM	0.01966	0.000963	-1.01789
RAB23	0.01406	0.00043	1.60479			HERC1	0.04515	0.0051	-1.20394
RAB33B	0.01174	0.000271	2.02167			HERPUD2	0.00665	6.36e-05	-1.33902
RAB36	0.03	0.00229	1.15444			HES7	0.03953	0.004	-1.20827
RAB6A	0.00961	0.000157	1.89863			HIATL1	0.01359	0.000396	-1.70858
RAB6A	0.03901	0.00391	1.17735			HIF1A	0.00969	0.000172	-1.03622
RAB6IP2	0.02323	0.00132	2.91631			HIG2	0.00586	4.26e-05	-1.29282
RAB7L1	0.03013	0.00234	1.94833			HIG2	0.02716	0.00181	-1.88056
RAF1	0.04072	0.00421	1.6594			HK1	0.03798	0.00374	-1.22136
RAP2C	0.02117	0.00112	1.47909			HKR1	0.01469	0.000476	-1.20292
RAPGEF3	0.03827	0.00379	1.5822			HLA-B	0.01054	0.000212	-1.14061
RAPGEF4	0.00652	5.67e-05	2.03408			HM13	0.0144	0.000454	-1.51433
RARRES2	0.01682	0.000662	1.18673			HNRPA2B1	0.0133	0.000367	-1.73076
RASA1	0.01305	0.000354	1.0749			HRSP12	0.0286	0.0021	-2.98795
RASGRP4	0.03517	0.00319	2.21915			HSP90AB1	0.00862	0.000118	-1.75864
RBM5	0.00362	7.38e-06	3.50737			HSPA4	0.00673	6.77e-05	-1.44619
RBM5	0.03232	0.00272	1.96078			HSPA5	0.00976	0.000176	-1.32561
RBP2	0.02559	0.00165	1.00556			HTF9C	0.01357	0.000394	-1.49899
RCBTB2	0.00954	0.000153	1.50378			HUWE1	0.00454	1.8e-05	-1.17194
RELN	0.02742	0.00189	1.43131			HYOU1	0.01346	0.000383	-2.21401
RGS2	0.04187	0.00446	1.78895			IARS2	0.01644	0.000626	-2.44528
RHCE	0.01698	0.000676	1.66578			ICMT	0.00497	2.68e-05	-1.53322
RNASE6	0.04023	0.00412	1.22829			ICT1	0.02803	0.00199	-1.05947
RND1	0.04858	0.00586	1.81084			IDE	0.01023	0.000201	-1.32224
RNF111	0.04808	0.00572	1.95839			IDH3A	0.0126	0.000325	-1.439
RNF13	0.03623	0.00339	3.18396			IDH3G	0.01584	0.000575	-1.1763
RNF19	0.01543	0.000529	1.63196			IDI1	0.00636	5.17e-05	-1.74692
RP11-125A7.3	0.04198	0.00449	1.76965			IFNGR1	0.00966	0.000163	-1.06927
RP11-444E17.5	0.03945	0.00398	1.20148			IL12RB2	0.02506	0.00158	-1.50807
RPL41	0.00506	3.14e-05	1.61255			IL16	0.00482	2.23e-05	-1.84231
RPS6KA5	0.02456	0.00152	1.64882			IL1RAP	0.01029	0.000204	-1.20126
RTN4RL2	0.04663	0.00544	1.3988			IMP4	0.03838	0.0038	-1.83378
SAMHD1	0.01276	0.000336	1.11234			INPP1	0.01726	0.000708	-1.06975
SCGB3A1	0.03308	0.00286	1.17892			INPP5E	0.02556	0.00164	-1.85247
SCN2A2	0.00783	9.88e-05	1.72914			INTS2	0.02728	0.00185	-1.35574
SEC31L2	0.03424	0.00306	1.00778			IRAK1	0.03571	0.00329	-1.01639
SEMA3E	0.03308	0.00286	1.95469			ITGB1	0.01457	0.00046	-1.44064
SEPP1	0.04858	0.00583	1.29701			ITPK1	0.02358	0.00137	-1.22479
SGCB	0.02742	0.0019	1.36558			JTV1	0.00628	4.88e-05	-1.24442
SH3BGRL	0.02727	0.00185	1.82058			KCNN1	0.01387	0.000412	-1.33994
SH3TC1	0.00491	2.51e-05	1.56383			KCTD10	0.01424	0.000439	-1.16631
SH3YL1	0.03628	0.00341	1.63112			KCTD6	0.01181	0.000282	-1.58534
SHFM1	0.00471	1.92e-05	1.17208			KENAE	0.01013	0.000197	-1.34791
SLC10A1	0.01271	0.000334	1.08887			KIAA0133	0.02018	0.00102	-1.82441
SLC16A8	0.03013	0.00233	1.52738			KIAA0143	0.01282	0.00034	-1.24452
SLC17A4	0.04709	0.00554	1.43401			KIAA0664	0.00434	1.45e-05	-1.79163
SLC17A8	0.02116	0.00112	1.29288			KIAA0672	0.01156	0.000265	-1.23268
SLC22A14	0.03381	0.00298	1.05781			KIAA0676	0.01925	0.000907	-1.06245
SLC25A12	0.00875	0.000122	1.78139			KIAA1553	0.00381	9.21e-06	-1.42025
SLC33A1	0.04585	0.00523	1.22801			KIF15	0.0225	0.00124	-1.11184
SLC35B3	0.00491	2.48e-05	1.60649			KIF27	0.00662	6.28e-05	-1.53134
SLC39A10	0.04	0.00408	2.60016			KLHDC4	0.01832	0.000811	-1.1923
SLC39A8	0.00657	5.92e-05	1.19766			KNS2	0.00628	4.96e-05	-2.16718
SLCO1A2	0.01406	0.000424	1.10544			KNS2	0.02466	0.00153	-1.02485
SMAD3	0.04042	0.00416	1.37064			KNTC1	0.00506	3.23e-05	-1.86603
SNAPAP	0.04085	0.00423	1.09265			KPNA1	0.00482	2.26e-05	-1.34432
SNX14	0.0066	6.1e-05	1.89478			KPNB1	0.03606	0.00337	-1.3571
SPATA17	0.0238	0.00141	1.81039			LACTB2	0.01156	0.000265	-1.08415
SPATA2	0.01868	0.000863	1.42694			LARP4	0.03736	0.00361	-1.63478
SPTA1	0.03219	0.00267	1.72621			LARP5	0.02768	0.00195	-1.80612
STAG2	0.03639	0.00343	1.3718			LASS2	0.03594	0.00334	-1.0058
STATH	0.03906	0.00393	1.23867			LDHB	0.01682	0.000668	-1.15797
STX5A	0.04964	0.00607	1.04989			LDHC	0.01533	0.00052	-1.59339
STXBP3	0.04094	0.00427	1.37072			LDLRAP1	0.01916	0.000896	-1.23355
SULT1B1	0.02579	0.00167	1.46074			LGALS3	0.01823	0.000799	-1.43164
SURF1	0.04421	0.00491	1.44224			LIG3	0.00711	8.06e-05	-1.20731
SUV420H1	0.04815	0.00573	1.76123			LIMD1	0.00569	3.88e-05	-2.85788
SVIL	0.02109	0.00111	2.45			LOC201164	0.00301	3.8e-06	-1.91472
SYNE1	0.01623	0.000616	1.87476			LOC441528	0.04147	0.00436	-1.8742
TAAR5	0.04244	0.00457	1.07772			LOC89944	0.01825	0.000803	-1.38965
TBC1D2	0.01982	0.000994	1.63832			LOC90624	0.02377	0.0014	-1.07439
TBR1	0.00657	6e-05	1.48939			LOC93622	0.00506	3.2e-05	-1.56888
TCL6	0.01704	0.000682	1.04998			LOXL2	0.02442	0.00148	-1.11947
TFPI	0.01424	0.000442	1.31551			LRP3	0.04859	0.00587	-1.59317
THUMPD1	0.01229	0.000305	1.24425			LRP8	0.01287	0.000345	-1.28747
TIGD2	0.03483	0.00314	1.1295			LRRC8D	0.03329	0.00291	-2.07835
TIMP2	0.018	0.000768	1.05864			LRRFIP1	0.01041	0.000207	-1.36467
TITF1	0.02832	0.00203	1.4274			LRRN3	0.03531	0.00324	-1.25876
TMEM14C	0.01958	0.000946	1.10048			LRRTM4	0.00558	3.77e-05	-1.27548
TMEM22	0.00835	0.000109	1.29692			LSS	0.01579	0.000568	-1.35971
TOP2B	0.03564	0.00328	1.58732			LYPLA3	0.01584	0.000574	-1.18154
TP53INP1	0.02742	0.0019	1.22689			MAGOH	0.00301	3.72e-06	-1.54115
TPP1	0.0225	0.00124	1.59047			MAMDC4	0.03956	0.004	-1.04197
TPT1	0.00301	3.61e-06	6.96997			MAP2K2	0.011	0.00024	-1.68637
TREM2	0.00903	0.000137	1.16848			MAPK1	0.0118	0.000276	-3.04092
TRIM24	0.01539	0.000527	1.28226			MAPK1	0.03906	0.00393	-1.25239
TRIM38	0.02928	0.0022	1.52248			MAPRE1	0.01004	0.00019	-1.72783
TRIM8	0.01181	0.00028	2.21159			MAPRE2	0.00598	4.37e-05	-1.54335
TRIP4	0.03079	0.00246	1.4167			MARCKSL1	0.01545	0.000533	-1.06639
TSC1	0.04198	0.00449	1.09002			MARK1	0.02528	0.0016	-1.08088
TSC22D2	0.02517	0.00159	1.51261			MARS2	0.01424	0.000441	-1.40174
TSPYL5	0.04662	0.00541	1.28364			MASP2	0.01154	0.000263	-2.72288
TUBA3	0.02528	0.0016	1.63058			MCRS1	0.01129	0.000251	-1.75336
UBE4A	0.01004	0.00019	1.25973			MELK	0.00463	1.86e-05	-1.26779
UCRP	0.03531	0.00324	1.03485			MESDC2	0.02309	0.0013	-1.8328
UGT2A3	0.03492	0.00315	1.23474			MESP1	0.01851	0.000843	-1.25682
UGT2B28	0.03321	0.00289	1.12149			METTL5	0.00903	0.000136	-1.99939
UPF2	0.01406	0.000429	1.08357			MGC10911	0.00931	0.000146	-1.25658
UQCRH	0.00648	5.48e-05	1.23822			MGC11257	0.03606	0.00336	-1.23593
USH3A	0.03779	0.00369	1.16189			MGC14289	0.02344	0.00134	-1.1729
USP15	0.00867	0.00012	1.13734			MGC16385	0.00966	0.000168	-1.76958
USP8	0.00705	7.44e-05	1.29059			MGC16597	0.01594	0.000583	-2.08333
UTX	0.01812	0.000783	1.26438			MGC16824	0.00728	8.56e-05	-1.19155
VAV3	0.02168	0.00116	1.31755			MGC24039	0.02925	0.00219	-1.06459
VCPIP1	0.02663	0.00177	1.6015			MGC29671	0.00835	0.000108	-1.00884
VDP	0.04952	0.00603	1.46764			MGC43122	0.01423	0.000438	-1.06371
VMD2L2	0.03683	0.00351	1.10015			MGC9850	0.03542	0.00326	-1.13689
VPS13B	0.03239	0.00274	1.82145			MIOX	0.0139	0.000417	-1.1906
VSIG4	0.00954	0.000154	1.30787			MKKS	0.00141	3.11e-07	-2.18177
WDFY4	0.04815	0.00574	1.12358			MMAB	0.01406	0.000427	-1.30601
WDR40A	0.01214	0.000298	1.52815			MND1	0.00506	3.14e-05	-1.8536
WDR45	0.03417	0.00303	1.78304			MORF4	0.01171	0.00027	-2.08895
WWOX	0.01482	0.000483	1.91621			MPHOSPH6	0.00497	2.67e-05	-1.41656
YPEL1	0.03587	0.00332	1.61956			MRPL28	0.00974	0.000174	-1.15671
ZBED2	0.00705	7.3e-05	1.26292			MRPL34	0.00482	2.12e-05	-1.80459
ZC3H7B	0.04168	0.00439	1.21635			MRPL36	0.01848	0.000833	-2.18654
ZCRB1	0.02552	0.00163	1.26286			MRPS16	0.02218	0.00121	-1.12548
ZFP36	0.04924	0.00598	1.31985			MRPS2	0.01013	0.000195	-2.20809
ZFYVE16	0.00491	2.46e-05	1.77779			MRPS23	0.01181	0.000283	-1.2617
ZNF133	0.01532	0.000518	1.26833			MRPS26	0.03217	0.00266	-2.53597
ZNF161	0.0323	0.00271	1.1309			MRPS5	0.0398	0.00404	-1.42906
ZNF248	0.04094	0.00425	1.35312			MSN	0.04132	0.00432	-2.35649
ZNF271	0.03078	0.00246	1.43838			MTAP	0.01255	0.000321	-1.39265
ZNF277	0.02965	0.00226	1.80739			MTMR1	0.03576	0.00331	-1.28005
ZNF285	0.00692	7.04e-05	2.31571			MTRR	0.01948	0.000931	-1.08381
ZNF292	0.03527	0.00323	2.95569			MXD1	0.00638	5.23e-05	-1.89301
ZNF33A	0.01251	0.000319	1.99007			MYBL2	0.00211	1.62e-06	-2.49614
ZNF407	0.04219	0.00453	1.10821			MYH13	0.0196	0.00095	-1.19509
ZNF439	0.03028	0.00237	1.61857			MYO1F	0.04042	0.00417	-1.26847
ZNF544	0.01704	0.000688	1.29325			NAB1	0.04355	0.0048	-1.74262
ZNF580	0.01948	0.000931	1.35716			NAGK	0.0088	0.000123	-1.12254
ZNF621	0.011	0.000238	1.02585			NDUFA6	0.03075	0.00245	-1.06767
ZNF670	0.03424	0.00306	1.00085			NDUFAB1	0.01467	0.000469	-2.06234
ZNF671	0.01851	0.000838	1.08901			NDUFS3	0.01966	0.000961	-2.33534
ZNF703	0.00903	0.000137	1.12109			NELF	0.01975	0.000986	-1.06621
						NFYC	0.01814	0.000787	-1.00236
						NHP2L1	0.00741	8.93e-05	-1.39799
						NIFIE14	0.00506	3.23e-05	-1.63986
						NIT1	0.0291	0.00216	-1.82281
						NOC3L	0.00887	0.000125	-1.70127
						NOL1	0.00362	7.57e-06	-1.54202
						NOL7	0.00426	1.32e-05	-1.53747
						NOLA2	0.01966	0.000969	-2.31357
						NP	0.0174	0.000719	-1.72207
						NPM3	0.01181	0.000281	-1.28889
						NPTN	0.01092	0.000232	-1.46569
						NQO2	0.00402	1.1e-05	-1.44071
						NR2F6	0.00961	0.000157	-1.36924
						NRM	0.01546	0.00054	-1.02103
						NTRK1	0.00741	8.89e-05	-1.76004
						NUDT16L1	0.01089	0.00023	-1.8781
						NUDT5	0.01089	0.000229	-3.01565
						NUDT8	0.0298	0.00228	-1.82927
						NUP35	0.03	0.0023	-3.28401
						NUP62	0.03028	0.00237	-1.12238
						NUP93	0.02109	0.00111	-3.08297
						NVL	0.01493	0.000492	-1.30888
						OAS3	0.00662	6.3e-05	-1.22786
						OAT	0.00434	1.45e-05	-1.6586
						OGFOD2	0.01004	0.00019	-2.75244
						OXCT1	0.00705	7.4e-05	-2.35726
						PAFAH1B1	0.00741	8.97e-05	-1.21778
						PAK1	0.00497	2.69e-05	-2.7362
						PANX1	0.04607	0.00527	-1.10508
						PAPD1	0.00358	6.35e-06	-1.61833
						PARK7	0.04166	0.00438	-1.59216
						PARP2	0.03185	0.00261	-1.03971
						PARVB	0.02884	0.00213	-1.47677
						PARVG	0.01848	0.000832	-1.58248
						PCQAP	0.02426	0.00146	-1.96422
						PDIA5	0.00419	1.24e-05	-1.57446
						PECAM1	0.0102	0.000199	-1.46211
						PEO1	0.0352	0.0032	-2.30926
						PET112L	0.01012	0.000193	-1.40141
						PFAS	0.00181	7.97e-07	-2.37897
						PFDN1	0.00439	1.69e-05	-1.32374
						PFDN2	0.01823	0.000798	-1.91411
						PFKM	0.01031	0.000205	-1.00941
						PFKP	0.00888	0.000127	-2.19037
						PGCP	0.02168	0.00117	-1.22985
						PHACTR2	0.01851	0.000843	-1.45317
						PHC2	0.03232	0.00272	-1.64011
						PHC3	0.02215	0.00121	-1.03925
						PIAS1	0.01925	0.000906	-1.04434
						PIGQ	0.01083	0.000225	-1.81179
						PIGW	0.00518	3.42e-05	-2.59328
						PIM3	0.02358	0.00137	-1.3532
						PITPNB	0.01289	0.000347	-1.33902
						PLA2G12A	0.01004	0.000188	-1.05847
						PLA2G4C	0.00966	0.000167	-2.04936
						PMS1	0.04625	0.00532	-1.67433
						PMS2	0.01142	0.000256	-1.69639
						PMS2L2	0.0178	0.00075	-1.10939
						PMS2L3	0.00439	1.68e-05	-1.76395
						POLDIP3	0.01054	0.000215	-2.24926
						POLE3	0.01234	0.000307	-1.3709
						POLR2A	0.01975	0.000983	-1.28963
						PON2	0.02803	0.00199	-2.95452
						POP4	0.0071	7.75e-05	-1.08322
						PPHLN1	0.00351	5.97e-06	-1.94672
						PPIE	0.04042	0.00417	-2.12386
						PPIL2	0.02317	0.00132	-1.24783
						PPM1D	0.01489	0.000486	-1.04918
						PPME1	0.02928	0.0022	-1.6858
						PPP6C	0.00504	2.85e-05	-1.36395
						PQBP1	0.01003	0.000185	-1.34989
						PRKAG1	0.00332	5.16e-06	-1.35702
						PRKRA	0.01545	0.000537	-1.31716
						PRPF31	0.03691	0.00353	-1.61176
						PRPF38A	0.01054	0.000214	-1.60064
						PRSS15	0.0288	0.00212	-1.25847
						PSMB1	0.00888	0.000127	-1.00619
						PSMB2	0.02472	0.00154	-1.84498
						PSMB4	0.04042	0.00417	-1.04386
						PSMB8	0.02716	0.00182	-1.1064
						PSMD14	0.00426	1.35e-05	-1.64552
						PTK2	0.02725	0.00183	-1.06392
						PTK9	0.02934	0.00221	-1.1613
						PTP4A2	0.00491	2.41e-05	-1.43013
						PTPRA	0.00966	0.000169	-1.06236
						PXK	0.04475	0.00501	-2.30094
						PYCR2	0.01618	0.000612	-1.36003
						QPCT	0.04256	0.0046	-1.13082
						QSCN6L1	0.03813	0.00376	-1.83869
						QTRTD1	0.01086	0.000226	-1.43844
						RAB14	0.01467	0.00047	-2.73302
						RAB22A	0.01787	0.000755	-1.02131
						RAB5B	0.01094	0.000233	-1.30057
						RABGGTA	0.02217	0.00121	-1.72647
						RABGGTB	0.00634	5.13e-05	-1.35675
						RACGAP1	0.016	0.00059	-1.06457
						RAD51	0.00229	2.14e-06	-1.76114
						RAD51AP1	0.04094	0.00425	-1.07731
						RAD51C	0.02309	0.00131	-1.114
						RASGRP2	0.00502	2.81e-05	-1.21646
						RBM18	0.01072	0.000222	-1.16146
						RBM28	0.00652	5.76e-05	-2.80558
						RBM3	0.00491	2.49e-05	-1.99287
						RCD-8	0.01948	0.000937	-1.22875
						RFWD3	0.02467	0.00153	-2.41043
						RGS12	0.04501	0.00507	-1.19565
						RHOG	0.03665	0.00347	-1.07989
						RHOQ	0.04795	0.00569	-1.87055
						RNF139	0.02962	0.00226	-1.4371
						RNF141	0.01545	0.000535	-1.50671
						RNF20	0.03232	0.00272	-1.29824
						RNF44	0.02727	0.00184	-2.15179
						RNMTL1	0.01545	0.000536	-1.32574
						RNPS1	0.04134	0.00433	-1.97166
						RP11-308B5.5	0.04236	0.00456	-1.19577
						RP11-98F14.6	0.00628	4.9e-05	-1.15736
						RP3-398D13.1	0.03288	0.00282	-1.00214
						RPA2	0.00966	0.000169	-1.59122
						RPIA	0.0139	0.000417	-1.70157
						RPL9	0.02882	0.00213	-3.21713
						RPP40	0.0245	0.0015	-1.21642
						RRM2	0.00381	9.42e-06	-2.03657
						RSHL1	0.00705	7.55e-05	-1.80625
						RSU1	0.00657	5.92e-05	-2.08026
						RTN3	0.00634	5.1e-05	-1.52489
						RUNX1T1	0.00898	0.000133	-1.64982
						RUSC1	0.0071	7.77e-05	-2.55028
						RUVBL1	0.00483	2.29e-05	-1.92164
						RYK	0.00665	6.48e-05	-2.18916
						SAMM50	0.02638	0.00174	-1.37686
						SAP130	0.00657	6.04e-05	-1.38193
						SAPS1	0.03174	0.00259	-1.34379
						SAS10	0.01359	0.000397	-1.30483
						SCLY	0.03526	0.00322	-1.09639
						SCN5A	0.03428	0.00307	-1.0396
						SCRIB	0.0152	0.000511	-1.81824
						SDHB	0.00927	0.000144	-2.16704
						SDHC	0.00652	5.77e-05	-1.42549
						SDHD	0.02317	0.00132	-1.7479
						SEH1L	0.00362	7.2e-06	-1.75262
						SEMA4C	0.02377	0.0014	-1.00712
						SENP5	0.02224	0.00122	-1.22241
						SERF2	0.01097	0.000235	-1.11001
						SERPINB6	0.02472	0.00154	-3.09329
						SET	0.0295	0.00224	-1.17773
						SETD8	0.00705	7.55e-05	-1.92497
						SF1	0.03624	0.0034	-2.51292
						SF3B5	0.00381	8.93e-06	-1.42801
						SFRS8	0.00718	8.29e-05	-1.84447
						SFXN1	0.02358	0.00136	-1.47367
						SFXN4	0.01682	0.000664	-1.4285
						SH2BP1	0.04447	0.00496	-1.08263
						SH3BGRL3	0.00439	1.62e-05	-2.09838
						SHMT1	0.00903	0.000135	-1.52175
						SLBP	0.02269	0.00126	-1.1512
						SLC12A9	0.01859	0.000851	-1.41396
						SLC25A11	0.00966	0.000162	-1.43281
						SLC25A3	0.02856	0.00209	-1.1098
						SLC27A2	0.01829	0.000806	-1.42602
						SLC29A1	0.01851	0.000837	-1.13134
						SLC29A2	0.00439	1.68e-05	-1.86459
						SLC33A1	0.01875	0.00087	-1.16436
						SLC35B4	0.01647	0.000628	-1.63739
						SLC5A6	0.02067	0.00107	-3.02543
						SLMAP	0.01527	0.000514	-2.23641
						SMAP1L	0.03293	0.00283	-1.05864
						SMARCC1	0.00966	0.000163	-1.0257
						SMG6	0.02839	0.00204	-1.25092
						SMU1	0.015	0.000497	-1.19731
						SNCA	0.01179	0.000276	-1.17609
						SNF1LK2	0.01156	0.000266	-1.18932
						SNF8	0.0126	0.000326	-1.6334
						SNIP1	0.01832	0.000811	-1.68466
						SNRP70	0.03011	0.00233	-1.06773
						SNRPC	0.01493	0.000491	-1.48862
						SNTB1	0.02445	0.00149	-2.25031
						SNX19	0.01558	0.000555	-1.16312
						SPCS1	0.01546	0.000541	-1.29479
						SPG21	0.01814	0.000786	-3.07571
						SPINT1	0.011	0.000239	-1.06962
						SQLE	0.01966	0.000968	-1.4053
						SS18L1	0.00858	0.000115	-1.7894
						SSR1	0.00986	0.00018	-1.28495
						SSRP1	0.01181	0.000282	-1.05914
						SSU72	0.04822	0.00576	-1.00121
						ST3GAL3	0.04377	0.00484	-1.45228
						STAT2	0.03576	0.00331	-1.71213
						STK25	0.01674	0.000653	-1.50689
						STS-1	0.02106	0.0011	-1.08064
						STT3A	0.00746	9.17e-05	-1.53921
						STUB1	0.04976	0.0061	-1.10364
						STX10	0.0088	0.000123	-1.63729
						SUDS3	0.01504	0.000503	-1.46939
						SUMF2	0.01875	0.000872	-2.02539
						SUPV3L1	0.02524	0.0016	-1.30413
						SURF4	0.0273	0.00186	-1.2375
						SVIL	0.03267	0.00278	-1.13117
						SYTL1	0.00657	5.96e-05	-1.52056
						TADA3L	0.01712	0.000694	-1.95441
						TAF11	0.01774	0.000743	-3.22931
						TAF15	0.02268	0.00126	-1.01696
						TAF9	0.00439	1.51e-05	-2.19731
						TALDO1	0.00497	2.73e-05	-2.20346
						TAP1	0.00439	1.67e-05	-1.75562
						TBP	0.00898	0.000132	-1.07346
						TCF8	0.01848	0.000823	-1.22583
						TFPT	0.02847	0.00208	-1.01066
						THOC3	0.01352	0.000387	-1.64127
						THOP1	0.04858	0.00586	-1.37105
						TIMELESS	0.02178	0.00118	-2.02861
						TIMM10	0.01539	0.000526	-1.27226
						TIMM17A	0.01969	0.000977	-1.73628
						TINF2	0.0113	0.000252	-1.54924
						TM7SF3	0.02199	0.00119	-1.16376
						TMEM141	0.00898	0.000131	-1.28893
						TMEM48	0.00921	0.000141	-2.7234
						TMEM9B	0.01214	0.000298	-1.22343
						TNFRSF11A	0.02843	0.00206	-1.05601
						TOMM20	0.00964	0.000159	-1.38108
						TOR1B	0.03527	0.00322	-1.3081
						TOR3A	0.00962	0.000158	-2.55482
						TPR	0.0115	0.000261	-1.56547
						TRHDE	0.04613	0.00529	-1.99643
						TRIM22	0.02803	0.00199	-1.05244
						TRIM65	0.00482	2.12e-05	-1.57379
						TRIP12	0.01704	0.000684	-1.16078
						TRIP13	0.0094	0.000149	-2.85781
						TRNT1	0.02515	0.00158	-1.19061
						TSHZ1	0.02623	0.00171	-1.85449
						TSPAN17	0.01467	0.00047	-1.02414
						TTF1	0.0377	0.00367	-1.00651
						TTLL12	0.00482	2.1e-05	-1.34995
						TUBB6	0.01179	0.000274	-1.05863
						TUSC2	0.00711	8.05e-05	-1.71825
						TXNDC11	0.00514	3.36e-05	-1.17332
						U2AF1	0.01682	0.000666	-1.83216
						UBE2J1	0.03781	0.0037	-2.05065
						UBE2T	0.00179	6.91e-07	-1.85426
						UBPH	0.00575	4.08e-05	-1.12239
						UCHL1	0.00903	0.000135	-1.47338
						UCK2	0.01027	0.000203	-1.28335
						UROS	0.00141	3.88e-07	-2.77583
						USP12	0.0237	0.00139	-1.13067
						USP18	0.01748	0.000726	-1.09389
						USP20	0.0033	4.9e-06	-1.64154
						UTP14A	0.01817	0.000789	-1.55036
						UXS1	0.00439	1.64e-05	-1.56073
						VAC14	0.01607	0.000598	-2.11092
						VDR	0.02623	0.00171	-1.28992
						VPS11	0.03414	0.00302	-1.10964
						WDHD1	0.02921	0.00218	-1.38708
						WDR37	0.01848	0.000833	-1.45736
						WDR39	0.00705	7.6e-05	-1.28936
						WDR75	0.00711	8.11e-05	-1.10116
						WFDC12	0.04858	0.00585	-2.54883
						WHSC1	0.00225	1.86e-06	-1.91872
						WRNIP1	0.0365	0.00345	-1.07904
						WWC1	0.02301	0.00129	-1.61285
						XBP1	0.01672	0.000651	-1.80435
						XKR8	0.04187	0.00445	-1.17856
						YEATS4	0.01057	0.000216	-1.42619
						YWHAH	0.0295	0.00224	-2.52999
						ZBTB40	0.02847	0.00208	-1.02726
						ZDHHC13	0.00381	8.54e-06	-2.01594
						ZFP36L2	0.00209	1.26e-06	-2.16558
						ZFP90	0.01184	0.000285	-1.13256
						ZNF202	0.03275	0.0028	-1.20789
						ZNF259	0.0178	0.000749	-1.50121
						ZNF468	0.01823	0.000795	-1.03316
						ZNF511	0.0133	0.000369	-1.29338
						ZNF512	0.01866	0.000861	-1.33543
						ZNF562	0.01493	0.000488	-1.11616
						ZNF605	0.03707	0.00356	-1.06704
						ZNF629	0.03228	0.00269	-1.69748

## Sheet: GSE97552
UPGENES	ID	ENTREZ_GENE_ID	Description	logFC	AveExpr	t	P.Value	adj.P.Val	B			DOWNGENES	ID	ENTREZ_GENE_ID	Description	logFC	AveExpr	t	P.Value	adj.P.Val	B
	58496_at	58496	lymphocyte antigen 6 complex, locus G5B	2.55704	3.09628	-3.34234	0.0250595	1	-4.25362	LY6G5B			2162_at	2162	coagulation factor XIII A chain	-1.88485	6.0016	5.33626	0.00457927	1	-4.14621	F13A1
	285972_at	285972	long intergenic non-protein coding RNA 996	1.81395	6.15095	-3.31551	0.0257394	1	-4.25595	LINC00996			5617_at	5617	prolactin	-1.09888	4.55546	5.25229	0.00486983	1	-4.14895	PRL
	6776_at	6776	signal transducer and activator of transcription 5A	1.74034	9.13733	-8.98481	0.000552294	1	-4.08505	STAT5A
	347404_at	347404	LanC like 3	1.53242	5.30338	-3.27422	0.026828	1	-4.25958	LANCL3
	4692_at	4692	necdin, MAGE family member	1.51019	10.5759	-7.01228	0.00154044	1	-4.10787	NDN
	7441_at	7441	pre-B lymphocyte 1	1.47272	6.39001	-3.00066	0.035546	1	-4.2858	VPREB1
	57228_at	57228	small cell adhesion glycoprotein	1.38975	6.31924	-2.76612	0.0456858	1	-4.31148	SMAGP
	170482_at	170482	C-type lectin domain family 4 member C	1.36111	5.78754	-6.0059	0.00287626	1	-4.12765	CLEC4C
	5450_at	5450	POU class 2 associating factor 1	1.35163	7.86241	-5.26675	0.00481826	1	-4.14847	POU2AF1
	84144_at	84144	synapse defective Rho GTPase homolog 2	1.30784	4.41458	-6.00205	0.00288359	1	-4.12774	SYDE2
	89944_at	89944	galactosidase beta 1 like 2	1.29645	5.78755	-2.81651	0.0432549	1	-4.3057	GLB1L2
	100133941_at	100133941	CD24 molecule	1.28379	4.42515	-2.84503	0.0419448	1	-4.30249	CD24
	145788_at	145788	chromosome 15 open reading frame 65	1.28035	5.31829	-5.74506	0.0034296	1	-4.13425	PIERCE2
	4050_at	4050	lymphotoxin beta	1.27182	9.55782	-3.20811	0.0286837	1	-4.26558	LTB
	8340_at	8340	histone cluster 1 H2B family member l	1.26701	5.34041	-3.01438	0.0350374	1	-4.2844	H2BC13
	3198_at	3198	homeobox A1	1.21479	6.07438	-4.62847	0.00788605	1	-4.173	HOXA1
	113691_at	113691	tubulin alpha 3f pseudogene	1.21106	4.02553	-3.49923	0.0214783	1	-4.24068	TUBA3FP
	64860_at	64860	armadillo repeat containing, X-linked 5	1.19055	7.6716	-4.87038	0.00650615	1	-4.16282	ARMCX5
	100379224_at	100379224	uncharacterized LOC100379224	1.1722	3.29766	-2.92762	0.0383983	1	-4.29347	ZNF225-AS1
	55041_at	55041	pleckstrin homology domain containing B2	1.16997	9.30817	-6.51584	0.00207491	1	-4.11665	PLEKHB2
	285362_at	285362	sulfatase modifying factor 1	1.15775	9.11889	-4.73552	0.00723619	1	-4.16835	SUMF1
	4852_at	4852	neuropeptide Y	1.13116	6.46577	-5.33591	0.00458044	1	-4.14622	NPY
	677769_at	677769	small Cajal body-specific RNA 17	1.12433	7.26485	-2.88353	0.0402471	1	-4.29824	SCARNA17
	332_at	332	baculoviral IAP repeat containing 5	1.10393	10.21	-6.61106	0.00195683	1	-4.11483	BIRC5
	1776_at	1776	deoxyribonuclease 1 like 3	1.10102	5.23501	-3.84417	0.0155096	1	-4.21572	DNASE1L3
	7180_at	7180	cysteine rich secretory protein 2	1.09336	4.4816	-6.11544	0.00267634	1	-4.12509	CRISP2
	339400_at	339400	FLG antisense RNA 1	1.08725	6.06064	-2.91486	0.0389234	1	-4.29484	FLG-AS1
	151888_at	151888	B and T lymphocyte associated	1.08205	6.85076	-3.28343	0.0265806	1	-4.25877	BTLA
	28571_at	28571	T cell receptor beta variable 16 (gene/pseudogene)	1.07329	3.82254	-2.73234	0.0474017	1	-4.31545	TRBV16
	51506_at	51506	ubiquitin-fold modifier conjugating enzyme 1	1.06248	10.2877	-5.9797	0.00292671	1	-4.12828	UFC1
	27240_at	27240	signaling threshold regulating transmembrane adaptor 1	1.06073	5.82786	-3.97469	0.0137762	1	-4.20739	SIT1
	157574_at	157574	F-box protein 16	1.05941	5.30849	-4.8639	0.00653914	1	-4.16308	FBXO16
	203562_at	203562	transmembrane protein 31	1.05461	3.23959	-2.91631	0.0388632	1	-4.29468	TMEM31
	347273_at	347273	muscle related coiled-coil protein	1.05196	4.64672	-2.8643	0.0410849	1	-4.30035	CAVIN4
	10186_at	10186	lipoma HMGIC fusion partner	1.02916	8.75591	-5.3686	0.00447295	1	-4.14518	LHFPL6
	23547_at	23547	leukocyte immunoglobulin like receptor A4	1.02398	7.18494	-2.79674	0.0441907	1	-4.30795	LILRA4
	346653_at	346653	family with sequence similarity 71 member F2	1.02147	4.6258	-4.79016	0.00692917	1	-4.16607	GARIN1A
	10457_at	10457	glycoprotein nmb	1.01588	5.63063	-6.06126	0.00277306	1	-4.12634	GPNMB
	6489_at	6489	ST8 alpha-N-acetyl-neuraminide alpha-2,8-sialyltransferase 1	1.01472	4.76336	-3.86029	0.0152822	1	-4.21466	ST8SIA1
	119385_at	119385	ArfGAP with GTPase domain, ankyrin repeat and PH domain 11	1.00025	3.74614	-2.86599	0.0410104	1	-4.30016	AGAP11

## Sheet: GSE110968
UPGENES	baseMean	log2FoldChange	lfcSE	stat	pvalue	padj				DOWNGENES	baseMean	log2FoldChange	lfcSE	stat	pvalue	padj
ABALON	69.6991	1.81502	0.372031	4.87868	1.06798e-06	2.11621e-05				5S_rRNA	6.61436	-2.63259	0.863784	-3.04774	0.00230567	0.0124274
ABCA11P	28.777	1.63929	0.473589	3.46143	0.000537315	0.00378995				7SK	157026	-2.12224	0.303393	-6.995	2.65259e-12	1.81862e-10
ABCC5-AS1	10.5191	2.09187	0.713216	2.93302	0.00335685	0.0169297				A3GALT2	6.91777	-3.00957	0.902247	-3.33564	0.000851042	0.0055201
ABHD17AP3	42.9286	1.07488	0.392532	2.73833	0.00617517	0.0271043				ABHD15-AS1	17.7147	-1.95358	0.566206	-3.45029	0.000559982	0.0039136
ABR-AS1	12.044	2.15251	0.716927	3.00242	0.00267846	0.0139859				ACTG1P1	25.8091	-1.13008	0.454288	-2.48759	0.0128611	0.0474828
ACTG1P25	40.0236	1.26286	0.438297	2.88129	0.00396057	0.0190552				ADAM29	3.0896	-4.37112	1.51563	-2.88403	0.00392617	0.0189539
ADAM1B	17.848	1.87365	0.587691	3.18814	0.00143189	0.00842549				ADAMDEC1	5.30695	-4.24382	1.26621	-3.35161	0.000803443	0.00526616
AFF2-IT1	9.81272	3.93216	1.01793	3.86289	0.000112054	0.00109592				ADAMTS9	48.4213	-4.6668	0.573275	-8.14058	3.93379e-16	4.99446e-14
AGBL5-AS1	6.32896	4.81681	1.36348	3.53273	0.000411299	0.00304521				AFF4-DT	6.33362	-2.53479	0.879566	-2.88186	0.00395334	0.0190338
AGGF1P3	21.7495	1.87036	0.509777	3.66898	0.000243517	0.00201637				AIG1P1	42.6908	-2.04727	0.419938	-4.87517	1.08714e-06	2.14012e-05
AKAP5	124.329	1.10955	0.298906	3.71203	0.000205603	0.00177042				AKAP13-AS1	68.3548	-2.15301	0.34744	-6.19678	5.76295e-10	2.51661e-08
ALG9-IT1	9.97168	2.0145	0.732306	2.7509	0.00594318	0.026356				AKR1C6P	36.8735	-1.7805	0.464923	-3.82966	0.000128322	0.00121853
AMD1P3	5.71503	2.71935	1.02612	2.65014	0.00804592	0.0333713				ALG13-AS1	31.9545	-1.50398	0.456187	-3.29684	0.000977793	0.00615023
AMELX	16.7829	4.80124	0.964552	4.97769	6.43486e-07	1.3701e-05				AMD1P1	8.20189	-4.33133	1.05956	-4.08787	4.35354e-05	0.000495811
AMMECR1-IT1	13.5561	1.55309	0.605891	2.56332	0.0103676	0.0402492				AMZ2P2	32.2355	-3.24819	0.538518	-6.03171	1.62233e-09	6.14512e-08
ANKRD20A18P	20.3316	2.55809	0.587659	4.35303	1.34271e-05	0.00018229				ANKRD44-IT1	214.938	-1.04631	0.281418	-3.71797	0.000200827	0.00174508
ANKRD46	451.8	1.02587	0.34489	2.97449	0.00293472	0.0150828				ANKRD49P1	147.037	-1.49313	0.341105	-4.37732	1.20146e-05	0.000167423
ANXA2P2	142.116	1.5272	0.330962	4.61443	3.94179e-06	6.64002e-05				ANTXRLP1	18.5427	-5.09817	0.891397	-5.7193	1.06961e-08	3.42677e-07
ARID3BP1	60.1425	1.06236	0.348633	3.04722	0.00230969	0.0124393				APOA2	8.17159	-2.43006	0.875669	-2.77509	0.00551873	0.0248596
ARMH4	30.7709	1.08605	0.425442	2.55276	0.0106873	0.0410551				ARFGEF1-DT	33.6767	-1.74133	0.46952	-3.70875	0.000208286	0.00178461
ARPC3P4	4.88846	2.81862	1.13716	2.47866	0.0131877	0.0484798				ARHGAP31-AS1	23.6642	-1.30977	0.483135	-2.71099	0.00670836	0.0289808
ASRGL1	278.447	1.68009	0.330053	5.09036	3.57378e-07	8.17967e-06				ARL4AP4	68.5278	-1.36012	0.350014	-3.88591	0.000101945	0.00101149
ASS1P2	12.5732	1.68915	0.64946	2.60085	0.0092993	0.0372406				ARNILA	39.7032	-1.58227	0.410434	-3.85511	0.000115677	0.00112494
ATG12P1	22.3848	2.48118	0.541042	4.58594	4.51954e-06	7.41291e-05				ARPC3P1	54.2703	-1.33719	0.361964	-3.69426	0.000220524	0.00186426
ATP5MC1P4	6.09122	3.85081	1.2257	3.14172	0.00167958	0.00959878				ATP2B1-AS1	187.261	-3.15341	0.34798	-9.06205	1.28017e-19	2.50767e-17
ATP6V0E2-AS1	83.8766	2.19229	0.353003	6.21041	5.2848e-10	2.33564e-08				ATP5MGL	24.9396	-1.25915	0.468285	-2.68884	0.00716999	0.0305516
ATP8B3	376.93	1.52924	0.291345	5.24889	1.53015e-07	3.77363e-06				ATP5PBP5	9.38034	-2.96212	0.791296	-3.74338	0.00018156	0.00160202
B3GALNT1P1	29.6379	1.59691	0.447259	3.57043	0.000356396	0.00271495				ATP5PBP7	5.96315	-3.03672	1.00932	-3.00869	0.00262373	0.0137525
B4GALT5	1570.03	1.1707	0.286778	4.08225	4.46024e-05	0.000505445				ATP5PDP4	259.366	-1.41111	0.323609	-4.36054	1.29744e-05	0.000177551
BACH1-IT2	64.0828	1.34772	0.382342	3.5249	0.000423645	0.00310839				ATP6V0E1P1	46.5164	-2.36985	0.422831	-5.60473	2.08575e-08	6.27187e-07
BAG2	368.634	1.51	0.352506	4.28361	1.83885e-05	0.000236977				AVP	597.72	-5.82505	0.40947	-14.2258	6.33548e-46	2.1718e-42
BALR6	76.5653	1.25329	0.350477	3.57594	0.00034897	0.00267922				BAZ1A-AS1	86.0922	-1.52599	0.377044	-4.04725	5.18239e-05	0.000570312
BANF1P1	7.88335	3.27649	0.991701	3.30391	0.000953463	0.00604154				BET1-AS1	11.8136	-1.70529	0.638148	-2.67224	0.00753459	0.0317695
BBIP1P1	2.3544	4.41377	1.58473	2.78518	0.00534975	0.0242739				BIRC6-AS1	54.1502	-1.49484	0.361316	-4.13722	3.51539e-05	0.000413405
BCAN-AS1	15.2071	2.51059	0.647482	3.87747	0.000105547	0.0010442				BMP2K-DT	27.033	-1.89524	0.476015	-3.98147	6.84906e-05	0.000725768
BCL2L1-AS1	34.9885	3.57025	0.553723	6.4477	1.13557e-10	5.85375e-09				BNIP3P9	23.349	-1.75742	0.476421	-3.68879	0.000225322	0.00189547
BEND3P1	152.037	2.21264	0.368703	6.00114	1.95938e-09	7.30081e-08				BTG1P1	44.8355	-1.18217	0.431793	-2.73783	0.00618466	0.0271286
BLZF2P	19.5625	3.34042	0.678242	4.92512	8.43069e-07	1.73576e-05				BZW1-AS1	9.27575	-2.45884	0.738883	-3.32778	0.000875417	0.00564085
BMP2KL	49.4306	1.80628	0.407629	4.43118	9.37183e-06	0.000135842				C17orf49	42.3726	-1.45029	0.422009	-3.43663	0.000588999	0.00408289
BMPR1AP1	3.35779	3.88894	1.48167	2.6247	0.00867261	0.0353715				C1DP5	5.96064	-2.8446	1.08718	-2.61649	0.00888394	0.0360402
BMPR1AP2	3.85969	5.12181	1.44908	3.53452	0.000408513	0.00303113				C1QTNF3-AMACR	20.6891	-1.3465	0.513403	-2.6227	0.00872372	0.0355221
BMS1P4	20.1855	1.3514	0.510936	2.64495	0.00817032	0.0337038				C2-AS1	3.74097	-4.67442	1.46881	-3.18246	0.0014603	0.00854214
BNIP3P1	28.9718	2.05692	0.484218	4.24792	2.15765e-05	0.000271927				CA15P1	21.4042	-1.70606	0.495145	-3.44557	0.000569852	0.00397852
BNIP3P10	29.3215	1.54821	0.453173	3.41637	0.000634609	0.00435523				CACNA1C-AS2	148.858	-1.55825	0.321738	-4.84322	1.27751e-06	2.48119e-05
BNIP3P17	39.4819	1.78562	0.484194	3.68782	0.00022618	0.00189803				CALM2P2	87.5018	-1.17601	0.359245	-3.27357	0.00106199	0.00655353
BNIP3P22	23.6748	1.88448	0.507148	3.71584	0.000202528	0.00175542				CAP2P1	120.812	-1.0259	0.378917	-2.70745	0.00678015	0.0292541
BNIP3P24	22.1608	2.07447	0.526938	3.93684	8.25602e-05	0.000851177				CBARP-DT	18.9382	-3.25578	0.637017	-5.11098	3.20499e-07	7.4486e-06
BNIP3P26	17.1946	2.77945	0.624365	4.45165	8.52145e-06	0.000125371				CBX3P2	79.0023	-1.92749	0.384595	-5.01173	5.39426e-07	1.1778e-05
BNIP3P37	40.8891	3.44197	0.511252	6.73243	1.66857e-11	1.02141e-09				CBX5P1	78.0556	-1.08821	0.365313	-2.97885	0.00289328	0.0149033
BNIP3P42	44.1715	1.62067	0.41916	3.86646	0.000110426	0.00108465				CCAT2	2.85375	-5.27109	1.55005	-3.40059	0.000672415	0.00456896
BOLA2P2	19.1301	1.36403	0.540939	2.5216	0.0116822	0.0440315				CCDC74BP1	42.3964	-2.01186	0.439105	-4.58172	4.61158e-06	7.52786e-05
BRI3P1	11.7846	1.78266	0.693533	2.5704	0.0101581	0.0395877				CCR10	12.9294	-1.71253	0.620067	-2.76185	0.00574747	0.0256041
BTBD10P2	19.5532	2.36547	0.5779	4.09321	4.25445e-05	0.000486142				CCT8L1P	9.06799	-1.80052	0.700631	-2.56986	0.0101741	0.0395877
BTBD6P1	80.1871	2.45714	0.411885	5.9656	2.43731e-09	8.93592e-08				CD177P1	3.58916	-3.64452	1.40043	-2.60243	0.00925654	0.0371345
BTF3P6	12.6391	2.1234	0.647313	3.28033	0.00103686	0.00643906				CD200	369.018	-1.54572	0.358161	-4.31571	1.59093e-05	0.000211795
C12orf40	9.43287	1.78701	0.71395	2.50299	0.0123149	0.0457621				CD300LD-AS1	2.56593	-4.11311	1.59339	-2.58136	0.00984122	0.0387322
C1orf147	64.663	1.05399	0.370414	2.84543	0.00443521	0.0207845				CD69	10818.2	-2.96145	0.442534	-6.69202	2.20114e-11	1.2789e-09
C1orf220	52.3821	1.13988	0.367475	3.10194	0.00192258	0.0106817				CD81-AS1	39.5421	-2.19566	0.433896	-5.06034	4.18519e-07	9.33135e-06
C1orf74	169.475	2.21194	0.307157	7.20136	5.96167e-13	4.7527e-11				CDC42-IT1	99.8335	-1.71459	0.347551	-4.93334	8.08339e-07	1.67939e-05
C2CD4D-AS1	13.7216	2.95392	0.708362	4.17007	3.04503e-05	0.000366258				CDC42P5	28.2865	-4.71278	0.66049	-7.13527	9.65978e-13	7.19863e-11
C2orf88	639.451	1.99909	0.278502	7.17799	7.07429e-13	5.51152e-11				CDC42P6	415.254	-1.19103	0.383022	-3.10956	0.00187364	0.0104692
C4orf46P3	14.5904	2.36485	0.635439	3.7216	0.000197966	0.00172459				CDK13-DT	82.1979	-1.34726	0.388781	-3.46533	0.000529583	0.00374311
CAB39P1	27.4471	2.44474	0.512811	4.76732	1.8669e-06	3.44072e-05				CEBPB-AS1	42.7418	-1.56656	0.408558	-3.83435	0.000125894	0.00119879
CACNA1C-IT3	5.142	3.53428	1.24494	2.83891	0.00452673	0.0211556				CENPNP2	7.47932	-2.88649	0.854417	-3.37832	0.00072931	0.0048733
CACNA2D1-AS1	4.28947	3.38896	1.31318	2.58072	0.00985935	0.0387812				CHMP3-AS1	165.994	-2.1913	0.336046	-6.52082	6.99245e-11	3.7163e-09
CACYBPP2	157.069	1.55604	0.328488	4.73698	2.16932e-06	3.96609e-05				CHRM3-AS1	14.0236	-2.85203	0.637289	-4.47525	7.63214e-06	0.000115002
CADM3-AS1	34.0994	2.29672	0.478478	4.80005	1.58627e-06	2.98914e-05				CLDN14-AS1	9.7642	-3.76433	0.869551	-4.32905	1.49754e-05	0.00019975
CAP1P2	30.5652	1.51073	0.453117	3.33409	0.000855799	0.00554571				CLEC1A	26.7296	-5.06304	0.819985	-6.17455	6.63521e-10	2.82553e-08
CARNMT1-AS1	41.3799	1.01201	0.403854	2.50588	0.0122148	0.0455769				CLEC4GP1	3.20994	-5.49374	1.61331	-3.40526	0.000661018	0.00450491
CARS1-AS1	29.1297	2.21703	0.503213	4.40575	1.05421e-05	0.000150576				CLIP1-AS1	47.6297	-2.04177	0.412649	-4.94795	7.49998e-07	1.57181e-05
CBX3P3	15.8976	2.30436	0.629064	3.66315	0.000249131	0.00204401				CNN2P1	24.6206	-2.42302	0.527854	-4.59032	4.42565e-06	7.29381e-05
CCDC61	232.147	1.05324	0.320778	3.28339	0.00102565	0.00639262				CNN2P9	42.0165	-1.42662	0.395409	-3.60795	0.000308624	0.00242652
CCNB1IP1P1	6.16772	4.79653	1.36082	3.52473	0.000423913	0.00310839				CNNM3-DT	18.4997	-1.52025	0.542131	-2.80422	0.0050439	0.0230847
CCNB2P1	10.613	1.80047	0.697035	2.58304	0.00979349	0.0386655				CNTNAP3P2	7.38786	-5.68118	1.36132	-4.1733	3.00221e-05	0.000362379
CD46P1	11.2282	5.68252	1.2934	4.39349	1.11543e-05	0.000158332				COX6B1P5	16.1904	-1.7803	0.701634	-2.53736	0.0111692	0.0424714
CDC20P1	15.4481	2.70539	0.757786	3.57012	0.000356817	0.00271513				COX6CP14	39.2154	-1.22853	0.441786	-2.78083	0.00542194	0.0245204
CDCA4P1	25.6316	1.74534	0.486033	3.59099	0.000329422	0.002552				COX7BP2	17.5959	-1.58781	0.561843	-2.82607	0.00471224	0.0218126
CDCA4P3	9.46696	3.5055	0.957139	3.66248	0.000249786	0.00204603				CPP	8.38072	-2.20364	0.783755	-2.81165	0.00492882	0.0226185
CDPF1P1	91.3878	1.10439	0.391642	2.8199	0.00480389	0.0221639				CREBRF	1946.7	-3.32929	0.273487	-12.1735	4.30432e-34	5.90209e-31
CDR2L	264.361	3.13388	0.381112	8.22298	1.98502e-16	2.5678e-14				CSNK1G2-AS1	216.014	-1.8718	0.323397	-5.78792	7.12619e-09	2.36025e-07
CENATAC-DT	129.139	1.79109	0.314255	5.69948	1.20173e-08	3.74779e-07				CSPG4BP	2.99795	-4.31832	1.52896	-2.82435	0.00473769	0.0218879
CFLAR-AS1	299.747	1.19996	0.276544	4.33913	1.43047e-05	0.0001923				CTCF-DT	54.0685	-1.3395	0.363166	-3.68839	0.000225676	0.00189612
CHCHD4P5	112.776	1.42994	0.3526	4.05541	5.0046e-05	0.000554306				CTDP1-DT	5.55568	-4.21172	1.29073	-3.26304	0.00110223	0.00675932
CHORDC1P4	52.7278	1.22317	0.407642	3.0006	0.00269446	0.0140587				CZIB-DT	15.1137	-1.6693	0.592256	-2.81854	0.00482419	0.0222127
CHRNA5	87.774	2.90761	0.401139	7.24839	4.21749e-13	3.44227e-11				DAZAP2P1	21.6658	-1.63545	0.51982	-3.14619	0.00165412	0.00947421
CIB3	32.0522	2.01052	0.458779	4.38232	1.1742e-05	0.000164701				DBH-AS1	30.0885	-1.39546	0.4472	-3.12043	0.00180584	0.0101316
CKS1BP2	29.0985	1.64623	0.45689	3.60311	0.00031443	0.00246088				DDX47	255.263	-1.82044	0.288769	-6.30413	2.8982e-10	1.37035e-08
CKS1BP3	60.8084	1.76119	0.401398	4.38763	1.14592e-05	0.000161988				DEFB109D	7.12846	-2.7651	0.865841	-3.19355	0.00140537	0.00830624
CLDN20	131.737	1.41648	0.314579	4.50278	6.70711e-06	0.000103103				DENND6A-DT	6.85056	-3.96852	1.09563	-3.62212	0.000292195	0.00232131
CLYBL-AS2	5.75865	3.79611	1.24013	3.06105	0.00220566	0.0120302				DFFBP1	24.7639	-1.40822	0.469435	-2.99983	0.00270131	0.0140838
CMA1	8.71268	1.99276	0.77128	2.58371	0.00977443	0.038659				DKFZP434A062	66.5708	-1.43483	0.345412	-4.15397	3.26756e-05	0.00038893
COX6CP13	24.9523	4.07349	0.690098	5.90277	3.5744e-09	1.27096e-07				DNAJB5-DT	13.3465	-4.64183	0.943513	-4.91973	8.66649e-07	1.76838e-05
COX6CP17	19.3427	2.17909	0.573955	3.79662	0.000146685	0.0013627				DNAJB6P1	446.247	-1.27949	0.354463	-3.60967	0.000306587	0.00241791
CPVL-AS1	5.10242	2.92036	1.10657	2.63911	0.00831231	0.0341253				DNAJB8-AS1	10.2269	-2.47092	0.727554	-3.3962	0.000683295	0.00461295
CRYZP1	37.9909	1.11864	0.411136	2.72086	0.0065112	0.0283434				DNAJC19P5	43.5235	-2.47716	0.407917	-6.0727	1.25781e-09	5.01368e-08
CSPG4P11	141.71	1.78415	0.326497	5.46454	4.64108e-08	1.31647e-06				DOCK7-DT	23.0718	-1.76583	0.485123	-3.63996	0.000272686	0.00220464
CTAGE14P	5.55894	3.05574	1.07922	2.83143	0.00463397	0.0215393				DOCK8-AS2	333.494	-1.18031	0.283474	-4.16374	3.13075e-05	0.000373944
CTAGE15	17.8076	1.44933	0.543349	2.6674	0.00764405	0.0321519				DPPA5P4	2.70884	-5.20988	1.60852	-3.23892	0.00119983	0.00724758
CTAGE7P	37.7667	1.0608	0.422518	2.51065	0.0120508	0.0451229				DUX4L17	2.56593	-4.11311	1.59339	-2.58136	0.00984122	0.0387322
CTNS-AS1	42.2401	1.50197	0.399923	3.75565	0.000172893	0.00153942				DUX4L19	5.77472	-3.08741	1.03606	-2.97995	0.00288297	0.014883
CYCSP10	17.1702	3.30512	0.689346	4.79457	1.63021e-06	3.06197e-05				DUX4L26	15.0575	-1.6616	0.56936	-2.91836	0.00351873	0.0174312
CYP51A1P1	61.9817	1.47669	0.372583	3.96338	7.3896e-05	0.000779433				DYNC1LI2-DT	4.24242	-2.86543	1.13551	-2.52347	0.0116203	0.0438222
CYP51A1P2	66.1217	1.25556	0.365893	3.4315	0.000600252	0.00414017				ECEL1P3	13.9111	-2.3324	0.61741	-3.77772	0.000158273	0.00143344
DAPK2	118	1.69856	0.348439	4.87476	1.08941e-06	2.14012e-05				ECI2-DT	11.5511	-1.68002	0.622882	-2.69717	0.00699321	0.0300222
DBF4P2	4.65037	3.41967	1.26939	2.69394	0.00706132	0.0302011				EEF1A1P11	10346.9	-1.63298	0.351794	-4.64187	3.45276e-06	5.91803e-05
DDX10P1	25.651	1.64608	0.473272	3.47809	0.000505006	0.00359535				EEF1A1P12	948.324	-1.78993	0.388891	-4.60264	4.17162e-06	6.90837e-05
DDX12P	964.277	1.39744	0.263102	5.31142	1.08775e-07	2.80854e-06				EEF1A1P13	8122.27	-1.61791	0.367912	-4.39755	1.09479e-05	0.000155724
DDX3P1	25.2397	1.43426	0.572147	2.5068	0.012183	0.0455187				EEF1A1P14	170.592	-1.39223	0.355139	-3.92023	8.8464e-05	0.000902543
DEFB131B	7.99055	2.1229	0.811417	2.61629	0.00888914	0.0360402				EEF1A1P19	6960.77	-1.36583	0.323359	-4.22388	2.40135e-05	0.000297715
DEPDC1P1	11.5757	2.44912	0.716016	3.42049	0.000625089	0.0042942				EEF1A1P3	494.279	-2.53966	0.35562	-7.14149	9.23232e-13	6.95569e-11
DHX35-DT	7.34986	2.17118	0.830403	2.61461	0.00893289	0.0361534				EEF1A1P4	1300.64	-1.45523	0.325133	-4.47579	7.61291e-06	0.000114965
DIAPH1-AS1	331.106	1.17305	0.356956	3.28625	0.00101531	0.00633393				EEF1A1P5	74843.8	-1.54663	0.337461	-4.58314	4.58042e-06	7.49483e-05
DLG5-AS1	12.3294	2.51541	0.699645	3.59527	0.000324058	0.00253046				EEF1A1P50	218.208	-2.3614	0.297025	-7.95015	1.8628e-15	2.05989e-13
DLX3	16.8231	3.32981	0.779572	4.27133	1.94311e-05	0.000249009				EEF1A1P6	48197	-1.52607	0.331362	-4.60545	4.11583e-06	6.83248e-05
DNM3-IT1	5.41767	3.61631	1.24261	2.91025	0.0036114	0.0177807				EEF1A1P9	339.876	-1.94503	0.382122	-5.09008	3.5792e-07	8.17967e-06
DSTNP1	50.1451	1.2154	0.367958	3.30309	0.000956256	0.00605364				EEF1B2P6	530.301	-1.45595	0.396619	-3.6709	0.000241703	0.00200376
DTD1-AS1	65.1484	1.25472	0.409858	3.06134	0.00220345	0.0120278				EEF1DP7	60.5115	-2.35342	0.388871	-6.05191	1.43136e-09	5.57579e-08
DUSP5P1	31.5392	5.72863	0.942634	6.07726	1.22257e-09	4.90172e-08				EEF1GP7	3.83204	-4.67944	1.46239	-3.19986	0.00137494	0.00815446
DUX4L50	90.129	1.42338	0.325359	4.37481	1.21538e-05	0.000169019				EGFEM1P	498.111	-1.44868	0.273303	-5.30064	1.15398e-07	2.95211e-06
DUXAP7	31.3708	1.2791	0.44962	2.84485	0.00444328	0.0208081				EIF2S2P3	55.4835	-1.03656	0.362203	-2.86181	0.00421228	0.0199581
DYNLL1P1	13.8251	1.63856	0.603185	2.71651	0.00659741	0.0286442				EIF3LP2	143.65	-1.10274	0.349527	-3.15495	0.00160527	0.0092641
DYNLL1P2	12.6135	3.62595	0.841752	4.30762	1.65024e-05	0.000218418				EIF4BP6	904.85	-1.10844	0.345426	-3.20891	0.00133241	0.00792966
E2F3P1	6.36449	2.89834	0.996663	2.90804	0.003637	0.0178619				ELOCP19	57.6024	-1.4337	0.378366	-3.78919	0.000151142	0.00138718
E2F6P1	15.651	1.85693	0.576524	3.22091	0.00127783	0.00766472				EOLA1-DT	240.204	-1.97841	0.31225	-6.33598	2.35844e-10	1.14677e-08
E2F6P2	7.47592	2.11161	0.816387	2.58653	0.00969478	0.038445				EPC1-AS1	60.2934	-1.115	0.388725	-2.86834	0.00412628	0.019673
E2F6P3	7.60485	2.14249	0.812579	2.63666	0.00837277	0.0343324				ERICD	104.681	-4.62642	0.456532	-10.1338	3.9095e-24	1.48908e-21
EEF1A1P24	18.2933	2.72755	0.608064	4.48562	7.27006e-06	0.000110763				FAM169A-AS1	6.90639	-2.70105	0.852535	-3.16825	0.00153358	0.00889526
EEF1B2P1	11.3564	1.80831	0.673318	2.68566	0.00723857	0.0307482				FAM183BP	19.2668	-4.12346	0.686088	-6.01011	1.85401e-09	6.98412e-08
EFCAB6-DT	23.5009	2.59835	0.568627	4.56952	4.88846e-06	7.90455e-05				FAM209B	18.3413	-2.28666	0.589119	-3.88149	0.000103819	0.00102859
EIF1AXP2	16.9735	1.71153	0.573537	2.98417	0.00284353	0.0147356				FAM215A	8.53908	-2.63999	0.776455	-3.40005	0.000673738	0.0045701
EIF2S2P2	4.15216	5.22475	1.43139	3.65012	0.000262116	0.00213175				FAM215B	202.407	-1.21908	0.341873	-3.56589	0.000362618	0.00275316
EIF4A1P8	10.8418	2.16393	0.732228	2.95527	0.00312396	0.0159241				FAM224A	10.2573	-1.95928	0.743349	-2.63574	0.00839528	0.0344041
EIF4A2P1	17.8585	2.13066	0.584936	3.64256	0.000269943	0.00218762				FAM224B	11.2883	-2.02356	0.737798	-2.7427	0.00609369	0.0268671
EIF4A2P2	11.1377	1.81274	0.682073	2.65769	0.00786789	0.0327945				FAM226B	38.4762	-2.65186	0.446141	-5.944	2.78156e-09	1.01438e-07
EIPR1-IT1	35.2062	1.04117	0.417359	2.49467	0.0126075	0.0466976				FBXL19-AS1	114.343	-1.05307	0.318636	-3.30493	0.000949995	0.00602513
ENO1P3	4.98342	4.45034	1.394	3.19249	0.00141051	0.0083294				FBXO32	90.5953	-2.50355	0.389876	-6.4214	1.35026e-10	6.80688e-09
EPN2-AS1	18.7499	1.69252	0.54397	3.11142	0.00186189	0.010412				FBXW4P1	670.805	-2.57042	0.277034	-9.27837	1.72089e-20	3.9328e-18
ERVK9-11	15.2891	1.61526	0.570899	2.82934	0.00466446	0.0216224				FLNB-AS1	108.615	-1.19946	0.328507	-3.65125	0.00026097	0.00212496
ETF1P1	12.8731	2.31112	0.657067	3.51732	0.000435921	0.00318622				FMNL1-AS1	69.3977	-2.48444	0.397028	-6.2576	3.90941e-10	1.81101e-08
EXOC5P1	38.6569	1.64287	0.434374	3.78215	0.00015548	0.0014194				FNDC3CP	10.311	-3.89085	0.905849	-4.29525	1.74498e-05	0.000227062
EXOSC3P1	9.83038	1.78802	0.722015	2.47643	0.0132704	0.0487316				FOXN3-AS2	121.129	-1.24585	0.315407	-3.94996	7.81638e-05	0.000819405
FAM133FP	18.4001	1.36006	0.520685	2.61206	0.00899995	0.036339				FOXP1-AS1	75.4604	-1.1586	0.363978	-3.18317	0.0014567	0.00854005
FAM186B	74.3719	1.19184	0.352785	3.37838	0.000729151	0.0048733				FRG1GP	23.2841	-1.92485	0.490428	-3.92484	8.67884e-05	0.000888091
FAM27B	8.30095	3.7444	1.03669	3.61186	0.000304006	0.002404				FTH1P1	27.8918	-1.37512	0.479466	-2.86802	0.00413045	0.0196792
FAM53B-AS1	61.0716	1.18875	0.38643	3.07622	0.0020964	0.0115168				FTH1P24	29.2945	-1.33788	0.448994	-2.97973	0.00288499	0.014883
FAM72B	266.064	4.28318	0.329802	12.9871	1.44758e-38	2.48115e-35				FTH1P4	56.9038	-1.28134	0.408539	-3.13639	0.00171041	0.00971549
FAM9CP1	7.63184	6.10899	1.3451	4.54168	5.58087e-06	8.8776e-05				FUT5	7.58817	-6.69668	1.34413	-4.98217	6.28737e-07	1.34707e-05
FANCD2P2	52.5589	2.69215	0.422885	6.36616	1.93824e-10	9.62938e-09				GAPDHP42	85.5477	-1.40598	0.370935	-3.79036	0.000150432	0.00138438
FARSA-AS1	22.5948	1.2775	0.490606	2.60392	0.00921651	0.0370606				GAPDHP51	81.877	-2.29461	0.403435	-5.68768	1.28778e-08	3.99502e-07
FBXO36-IT1	5.25808	2.65126	1.07222	2.47268	0.0134105	0.0491669				GAPDHP59	26.7093	-2.09442	0.497356	-4.21112	2.54109e-05	0.00031334
FCF1P1	16.291	1.54761	0.557463	2.77616	0.00550046	0.02481				GAR1-DT	7.57858	-2.10229	0.803279	-2.61714	0.00886702	0.0360101
FDPSP2	15.5911	1.88245	0.582512	3.23162	0.00123092	0.00741582				GARIN5B	2.31049	-4.98514	1.61444	-3.08783	0.00201621	0.0111387
FDPSP7	11.8507	2.17535	0.673391	3.23044	0.00123599	0.00743981				GGNBP1	16.7355	-1.75503	0.536958	-3.26848	0.00108127	0.00664267
FLG2	13.6475	1.97696	0.637228	3.10243	0.00191937	0.0106725				GNA15-DT	414.783	-2.17284	0.279708	-7.76824	7.95816e-15	8.14345e-13
FOSL1P1	12.9764	2.86752	0.714226	4.01487	5.94793e-05	0.000638169				GNRH2	48.8465	-1.27833	0.390742	-3.27155	0.0010696	0.00658933
FOXD2-AS1	70.1483	4.04387	0.471305	8.58017	9.47318e-18	1.44329e-15				GOLGA2P4	10.5259	-2.0058	0.698753	-2.87054	0.00409766	0.0195638
FREM3	41.3769	1.75832	0.418608	4.20039	2.6645e-05	0.000326211				GPR152	18.3991	-4.79199	0.847122	-5.65678	1.54236e-08	4.74189e-07
FRY-AS1	15.6781	2.53164	0.65686	3.85415	0.000116134	0.00112619				GPR84-AS1	46.0203	-1.53489	0.389618	-3.93948	8.16579e-05	0.000845491
FSCN1P1	31.7503	1.51451	0.483474	3.13255	0.00173297	0.00981922				GRAMD1A-AS1	6.95211	-3.60458	0.983306	-3.66578	0.000246586	0.00203441
FSD2	24.1581	2.34027	0.534283	4.38021	1.18564e-05	0.000165893				GRAPLDR	4.32498	-2.93138	1.18034	-2.48351	0.0130093	0.0479268
FTLP12	6.10781	2.71464	0.996489	2.7242	0.00644566	0.0281474				GRIN3B	138.425	-1.11966	0.31515	-3.5528	0.000381153	0.00285907
G3BP1P1	53.0441	2.81504	0.418734	6.72273	1.78347e-11	1.05853e-09				GUCY1B2	12.5752	-1.90786	0.633034	-3.01384	0.00257962	0.013542
GAPDHP39	109.09	2.49843	0.371672	6.72212	1.79098e-11	1.05853e-09				GUSBP19	23.5971	-1.29222	0.484909	-2.66488	0.00770167	0.0322824
GAPDHP43	31.9577	1.4488	0.446015	3.24833	0.00116086	0.007062				H1-10-AS1	69.776	-1.00742	0.362533	-2.77883	0.00545554	0.0246398
GAPDHP46	7.38636	3.07412	0.972102	3.16234	0.00156507	0.0090397				H2AZP4	39.04	-1.20245	0.393024	-3.05948	0.00221723	0.0120741
GAPDHP60	54.8776	2.20166	0.407999	5.39624	6.8052e-08	1.84413e-06				H3P33	67.6888	-1.8733	0.368663	-5.08133	3.74794e-07	8.53684e-06
GAPDHP61	92.6954	1.66392	0.379455	4.38503	1.1597e-05	0.000163599				HBAP1	4.67898	-5.98395	1.42424	-4.20151	2.65135e-05	0.000325182
GAS6-AS1	633.424	1.38618	0.317513	4.36575	1.26686e-05	0.00017476				HCG4B	12.5387	-2.12519	0.666999	-3.1862	0.00144155	0.00846898
GASK1B-AS1	40.4816	1.88715	0.43009	4.3878	1.14505e-05	0.000161988				HCP5B	9.86238	-3.06119	0.79631	-3.84422	0.000120937	0.00116127
GCATP1	52.4947	1.65861	0.38135	4.34932	1.36563e-05	0.000184307				HIGD1AP16	27.0646	-1.47469	0.444362	-3.31866	0.000904512	0.00579023
GCNT1P1	21.3182	1.43839	0.498086	2.88783	0.00387904	0.0187816				HLA-DPA2	35.0831	-3.97042	0.58224	-6.81922	9.15354e-12	5.8108e-10
GCSHP5	126.518	1.06651	0.373474	2.85565	0.00429489	0.0202376				HLA-DQB1-AS1	58.208	-3.44375	0.561348	-6.13479	8.52704e-10	3.52177e-08
GJA1P1	43.6789	1.13606	0.392388	2.89525	0.00378858	0.0184383				HLA-H	2157.56	-1.09632	0.271947	-4.03139	5.54487e-05	0.000604382
GK4P	63.0965	1.05798	0.361239	2.92875	0.00340325	0.0170561				HLA-K	97.8033	-1.32669	0.473931	-2.79933	0.00512083	0.0233434
GLRX5P3	12.4086	1.55877	0.615342	2.53318	0.0113034	0.0428391				HLA-P	2.60613	-4.11003	1.5913	-2.58281	0.00980003	0.0386655
GOLGA5P1	17.122	3.19956	0.693826	4.61148	3.99813e-06	6.702e-05				HLA-T	8.77303	-5.90696	1.32923	-4.44389	8.83486e-06	0.00012833
GOLGA8UP	19.9819	2.06028	0.559982	3.67919	0.000233976	0.00195151				HLA-W	32.6297	-1.84788	0.449442	-4.11149	3.93107e-05	0.000452205
GOLM1	862.393	1.29668	0.293106	4.42394	9.69152e-06	0.000139884				HMGB1P20	14.8364	-2.91907	0.679195	-4.29784	1.72472e-05	0.000225662
GOT2P7	34.6755	4.41022	0.637791	6.91483	4.6842e-12	3.14851e-10				HMGB1P41	32.6677	-2.20776	0.459232	-4.80751	1.52823e-06	2.89435e-05
GRPEL2-AS1	5.22473	3.54522	1.24976	2.83673	0.00455778	0.0212717				HMGB3P12	1.93986	-4.76027	1.79055	-2.65855	0.00784781	0.0327478
GSN-AS1	168.181	2.6601	0.318448	8.35332	6.63696e-17	8.92216e-15				HMGN2P20	31.0664	-2.29044	0.469534	-4.87811	1.07108e-06	2.11624e-05
GSTCD-AS1	27.0231	2.5608	0.523319	4.89339	9.91138e-07	1.98112e-05				HNRNPA1P14	58.6511	-1.0244	0.378964	-2.70317	0.00686825	0.0295598
GTF2IP23	55.7247	1.78147	0.383614	4.64392	3.41864e-06	5.87424e-05				HNRNPA1P39	28.3104	-1.96301	0.507771	-3.86593	0.000110668	0.00108547
H2AC5P	81.537	1.67852	0.505861	3.31814	0.000906205	0.00579025				HNRNPA1P53	10.6974	-1.71715	0.689696	-2.48972	0.0127842	0.0472499
H2ACP2	7.60431	3.11696	0.94784	3.28849	0.00100726	0.00630086				HNRNPA1P70	4.04114	-4.78079	1.4617	-3.27071	0.00107278	0.00660232
H2BC16P	15.0868	2.59046	0.658218	3.93557	8.30003e-05	0.000854429				HNRNPA1P9	10.041	-1.63782	0.656385	-2.49522	0.0125881	0.0466759
H3P4	453.056	3.22069	0.302558	10.6449	1.84262e-26	9.71772e-24				HNRNPH1	26491.3	-1.04015	0.278851	-3.73014	0.000191377	0.00167357
H4C10P	34.8069	3.52124	0.679206	5.18435	2.16773e-07	5.19098e-06				HNRNPK-AS1	20.4907	-1.30355	0.498881	-2.61295	0.00897644	0.0362868
HASPIN	463.812	3.43642	0.29003	11.8485	2.19062e-32	2.14556e-29				HNRNPKP1	22.2406	-1.89977	0.539634	-3.52048	0.00043076	0.00315186
HAUS6P1	107.019	1.30534	0.333284	3.91658	8.98124e-05	0.000912227				HORMAD2-AS1	14.9469	-1.51905	0.579204	-2.62264	0.00872509	0.0355221
HAUS6P3	89.8463	1.24928	0.351957	3.54953	0.00038592	0.00288221				HOXA6	297.547	-2.06428	0.279773	-7.3784	1.60201e-13	1.42641e-11
HBA1	1844.08	1.42524	0.402293	3.54278	0.000395934	0.00294882				HRK	14.2211	-3.46898	0.696004	-4.98415	6.22364e-07	1.34106e-05
HELLPAR	562.212	2.67223	0.293361	9.10901	8.31385e-20	1.67646e-17				HSPD1P16	12.9357	-3.09573	0.708905	-4.36691	1.26016e-05	0.000174186
HERC2P10	331.134	1.43721	0.283097	5.07673	3.8399e-07	8.71734e-06				HSPE1P26	47.2423	-3.42711	0.446706	-7.67197	1.69371e-14	1.68291e-12
HIRA	491.694	1.00738	0.274854	3.66514	0.000247201	0.00203703				IBA57-DT	51.2569	-3.65393	0.449514	-8.12863	4.34181e-16	5.41227e-14
HK2-DT	153.753	1.02867	0.405354	2.53771	0.0111579	0.042452				IDSP1	12.7702	-1.52888	0.586188	-2.60817	0.00910272	0.0366254
HMGA1P2	25.4564	1.85932	0.507403	3.66438	0.00024794	0.00204067				IFITM5	26.4122	-1.94413	0.641669	-3.02981	0.00244709	0.012974
HMGA2-AS1	721.127	1.44591	0.265071	5.4548	4.90293e-08	1.37764e-06				IFNL3P1	5.66953	-2.84041	0.980021	-2.89832	0.00375167	0.0183201
HMGB1P30	45.444	3.22909	0.460598	7.01065	2.37205e-12	1.64271e-10				IGF2BP2-AS1	578.53	-2.20581	0.299864	-7.35601	1.89484e-13	1.64443e-11
HMGB3P10	4.77034	2.88055	1.12974	2.54975	0.0107801	0.0412896				IGHD1-1	70.0906	-1.08549	0.385875	-2.81307	0.00490713	0.022534
HMGB3P21	10.222	4.64414	1.17311	3.95883	7.53182e-05	0.000791996				IGHD1-14	101.966	-1.58126	0.352732	-4.48288	7.36418e-06	0.000111701
HMGB3P9	16.0867	2.00106	0.637421	3.1393	0.00169351	0.00965947				IGHD1-20	101.353	-1.37333	0.348832	-3.93694	8.25287e-05	0.000851177
HMGN1P15	3.74756	5.07637	1.46345	3.46877	0.000522851	0.00369935				IGHD1-26	97.1368	-1.58441	0.33773	-4.69134	2.71424e-06	4.82093e-05
HMGN2P2	9.56176	3.83322	1.01449	3.77848	0.000157788	0.00143305				IGHD2-15	113.527	-1.0028	0.389844	-2.57231	0.0101024	0.039488
HMGN2P38	21.0975	2.18405	0.551467	3.96044	7.48131e-05	0.000787893				IGHD2-21	64.7702	-1.63415	0.429035	-3.80889	0.000139593	0.00131102
HMMR-AS1	9.1003	4.45775	1.17482	3.79442	0.000147991	0.00137112				IGHD2-8	83.2227	-1.47335	0.382797	-3.84889	0.000118652	0.00114575
HNRNPA1P15	15.2504	1.78633	0.59455	3.00451	0.00266009	0.0139112				IGHD3-10	111.304	-1.32435	0.326159	-4.06046	4.8977e-05	0.000545994
HNRNPA1P57	5.28631	3.71536	1.29711	2.86433	0.00417894	0.0198413				IGHD3-16	116.36	-1.30019	0.337944	-3.84737	0.000119393	0.00114966
HNRNPA1P59	17.8474	2.3405	0.581754	4.02318	5.74167e-05	0.000622862				IGHD3-22	39.727	-1.47669	0.437326	-3.37663	0.000733785	0.00488905
HNRNPA1P76	19.5809	1.4484	0.512548	2.82587	0.0047152	0.0218126				IGHD3-3	143.909	-1.1471	0.346705	-3.30857	0.000937747	0.00596954
HNRNPA3P7	15.4321	1.7648	0.600325	2.93974	0.00328483	0.0166451				IGHD3-9	97.2923	-1.16638	0.35272	-3.30683	0.000943581	0.00598999
HNRNPCP1	38.7431	1.37423	0.414155	3.31816	0.000906129	0.00579025				IGHD4-17	106.21	-1.21978	0.327332	-3.72644	0.000194204	0.00169613
HOTAIRM1	21.8162	1.61697	0.532396	3.03715	0.00238824	0.0127323				IGHD4-23	42.5891	-1.0892	0.411077	-2.64962	0.00805825	0.0334023
HS6ST1P1	508.318	2.35584	0.335843	7.01469	2.30453e-12	1.61223e-10				IGHD4-4	84.6409	-1.13167	0.336646	-3.36162	0.000774878	0.00513291
HSBP1P1	4.25253	4.23384	1.42085	2.97979	0.00288448	0.014883				IGHD5-18	110.367	-1.08348	0.313228	-3.45907	0.000542037	0.00381933
HSD17B6	30.5612	1.26203	0.482245	2.61698	0.00887121	0.0360101				IGHD5-24	63.0316	-1.33275	0.427955	-3.11424	0.00184421	0.01033
HSP90AA3P	17.6322	1.49665	0.561021	2.66773	0.00763661	0.0321403				IGHD5-5	116.242	-1.11786	0.309567	-3.61104	0.000304971	0.00240885
HSPA8P14	7.09701	2.70676	0.927381	2.91871	0.0035148	0.0174312				IGHD6-13	144.261	-1.38679	0.339673	-4.08272	4.45118e-05	0.000505253
HSPA8P19	16.496	1.79637	0.589154	3.04907	0.00229554	0.0124216				IGHD6-19	101.952	-1.46101	0.372739	-3.91966	8.86749e-05	0.000903351
HSPA8P3	32.8161	2.96369	0.503105	5.89079	3.84362e-09	1.34941e-07				IGHD6-25	93.1137	-1.65986	0.386182	-4.29812	1.72254e-05	0.000225662
HSPA8P4	12.0164	4.26385	0.982968	4.33773	1.43964e-05	0.000193155				IGHD6-6	145.858	-1.13535	0.337886	-3.36016	0.00077897	0.00515007
HSPE1P13	94.882	1.43132	0.354316	4.03967	5.35256e-05	0.000587154				IGHD7-27	21.6585	-1.82275	0.521071	-3.49808	0.000468614	0.00336069
HSPE1P2	52.747	1.71676	0.416871	4.1182	3.81847e-05	0.000441527				IGHG1	5.25101	-5.19689	1.44459	-3.59748	0.000321321	0.00251195
IGBP1P1	17.1318	1.44116	0.545165	2.64353	0.00820455	0.0338043				IGHJ1	61.4567	-2.27201	0.367392	-6.18417	6.24319e-10	2.69203e-08
IGSF3P1	7.30904	3.00108	0.947736	3.16657	0.00154246	0.00893924				IGHJ1P	47.8671	-2.1001	0.391262	-5.3675	7.98361e-08	2.12154e-06
IKBKGP1	202.919	1.02599	0.289612	3.54265	0.000396129	0.00294882				IGHJ2	63.5165	-2.30921	0.373666	-6.17988	6.41504e-10	2.74884e-08
IL21R-AS1	24.266	2.72693	0.571872	4.76844	1.8566e-06	3.43095e-05				IGHJ2P	117.953	-2.18401	0.324754	-6.72513	1.75437e-11	1.05508e-09
IL9RP1	17.2612	3.38812	0.705865	4.79996	1.587e-06	2.98914e-05				IGHJ3	96.5676	-1.68408	0.342295	-4.91998	8.65548e-07	1.76838e-05
IL9RP3	370.443	4.24617	0.324396	13.0895	3.78229e-39	8.64378e-36				IGHJ3P	40.5936	-2.63419	0.426755	-6.17261	6.71736e-10	2.84285e-08
IL9RP4	9.18328	2.86142	0.868811	3.29349	0.000989505	0.00621249				IGHJ4	41.6346	-1.92185	0.418974	-4.58703	4.49592e-06	7.39185e-05
ILF2P1	9.72963	2.2514	0.784701	2.86912	0.00411614	0.0196383				IGHJ5	50.6899	-1.90076	0.380263	-4.99854	5.7765e-07	1.25328e-05
INTS5	1000.47	1.64623	0.307022	5.36195	8.23294e-08	2.17934e-06				IGHJ6	43.1469	-2.14892	0.396408	-5.42096	5.92785e-08	1.63218e-06
IPO8P1	19.6745	1.72681	0.53988	3.19851	0.00138139	0.00818569				IGHV1-18	6.21999	-4.51326	1.24248	-3.63245	0.000280743	0.00225913
JTBP1	7.88009	2.26541	0.850121	2.6648	0.00770333	0.0322824				IGHV1-2	27.5996	-3.32717	0.544586	-6.10954	9.99214e-10	4.05362e-08
KARS1P1	19.5505	2.20548	0.563369	3.91481	9.04766e-05	0.00091626				IGHV1-24	22.9433	-5.08352	0.828995	-6.13215	8.66984e-10	3.55931e-08
KATNBL1P3	20.4884	1.93607	0.52912	3.65904	0.000253164	0.00206877				IGHV1-46	8.47343	-5.89423	1.35344	-4.355	1.33066e-05	0.000181372
KCNH1-IT1	4.92626	5.47472	1.41568	3.86721	0.000110088	0.00108287				IGHV1-69	17.0279	-2.10206	0.817833	-2.57028	0.0101617	0.0395877
KCNIP1-OT1	4.52745	5.36029	1.43102	3.74578	0.000179833	0.00158884				IGHV1OR15-1	3.7855	-3.1263	1.23226	-2.53705	0.011179	0.0424852
KCNQ1OT1	5555.62	1.46218	0.296543	4.93074	8.19179e-07	1.69676e-05				IGHV2-26	3.96787	-4.77427	1.46776	-3.25275	0.00114294	0.00697155
KCTD9P1	46.1412	2.32561	0.423083	5.49683	3.86687e-08	1.11847e-06				IGHV2-5	8.4765	-3.32007	0.852001	-3.89679	9.74765e-05	0.000972778
KCTD9P5	11.7701	2.067	0.682601	3.02812	0.00246077	0.0130178				IGHV2-70	5.22311	-3.19284	1.04746	-3.04818	0.00230233	0.0124274
KIAA0895LP1	12.6437	1.87224	0.636975	2.93927	0.00328985	0.0166582				IGHV2-70D	9.03725	-3.3594	0.83552	-4.02073	5.80184e-05	0.000628395
KIF26B-AS1	9.25691	3.46513	0.933042	3.7138	0.000204169	0.00176295				IGHV3-11	6.33101	-3.41936	1.01557	-3.36695	0.000760041	0.00505146
KIF5C-AS1	39.6548	4.44961	0.610111	7.29312	3.02859e-13	2.56346e-11				IGHV3-13	6.80571	-3.97945	1.12801	-3.52786	0.000418941	0.00308183
KIRREL1-IT1	7.94366	3.61849	1.03169	3.50734	0.000452604	0.00328079				IGHV3-15	6.57389	-6.50172	1.38481	-4.69504	2.66558e-06	4.7468e-05
KIZ-AS1	29.9091	1.38815	0.441058	3.14731	0.00164779	0.00945696				IGHV3-20	5.448	-5.22421	1.4001	-3.73132	0.000190481	0.00166786
KLF17P1	20.8845	2.09824	0.553075	3.79377	0.000148379	0.00137286				IGHV3-21	9.24313	-6.99101	1.33009	-5.25604	1.47191e-07	3.65631e-06
KLF4P1	43.5931	1.25004	0.464354	2.69199	0.00710264	0.0303023				IGHV3-23	17.9006	-5.03954	0.875269	-5.75771	8.52631e-09	2.78364e-07
KLHL34	8.08111	2.46868	0.870615	2.83556	0.00457455	0.0213355				IGHV3-30	27.7975	-6.71931	1.13311	-5.92997	3.02998e-09	1.09334e-07
KNOP1P4	23.194	1.4027	0.507085	2.76621	0.00567112	0.0253395				IGHV3-33	18.9004	-8.02318	1.28354	-6.25082	4.08293e-10	1.86617e-08
KPNA4P1	36.9104	1.20838	0.407074	2.96845	0.00299302	0.0153479				IGHV3-48	6.6735	-4.00808	1.08089	-3.70814	0.000208789	0.00178486
KRT1	102.657	3.66989	0.51036	7.1908	6.44134e-13	5.07607e-11				IGHV3-53	6.9853	-6.58762	1.37964	-4.77489	1.79806e-06	3.34079e-05
KRT18P5	14.5643	2.16437	0.633957	3.41407	0.000640002	0.00438785				IGHV3-65	3.67004	-5.63442	1.48381	-3.79726	0.000146305	0.00136101
KRT19	155.267	6.13401	0.532954	11.5095	1.18217e-30	9.00552e-28				IGHV3-66	2.76802	-5.23814	1.55692	-3.36442	0.000767051	0.00508598
KRT19P2	6.37783	2.55575	0.948473	2.69459	0.0070475	0.0301608				IGHV3-7	10.3271	-7.15556	1.33614	-5.35541	8.53619e-08	2.2423e-06
KRT8P31	32.4231	2.50827	0.508096	4.93661	7.94928e-07	1.65654e-05				IGHV4-28	2.06518	-4.83291	1.661	-2.90964	0.00361849	0.0177965
KRT8P48	7.0465	3.47994	1.06147	3.27843	0.00104387	0.00646748				IGHV4-31	11.4559	-5.37368	1.20901	-4.44469	8.80199e-06	0.000128124
KRT8P52	15.1524	1.48643	0.584036	2.54509	0.0109249	0.0417507				IGHV4-34	16.8568	-5.44691	1.10906	-4.91127	9.04895e-07	1.83549e-05
LARP4P	16.7815	2.22178	0.588811	3.77333	0.000161085	0.00145699				IGHV4-39	16.5544	-4.60886	0.82932	-5.5574	2.73823e-08	8.09193e-07
LIF-AS1	14.8585	4.18658	0.895937	4.67285	2.97051e-06	5.23543e-05				IGHV4-59	24.9289	-3.25502	0.531174	-6.12797	8.90052e-10	3.63226e-08
LIF-AS2	27.5765	6.08899	1.09172	5.57743	2.44099e-08	7.27627e-07				IGHV4-61	14.1498	-3.4918	0.708436	-4.92889	8.27002e-07	1.70781e-05
LINC00664	316.793	3.41297	0.347375	9.82503	8.78494e-23	2.41305e-20				IGHV5-51	13.9811	-4.71337	0.929237	-5.0723	3.93042e-07	8.86414e-06
LINC00937	159.479	1.79114	0.303449	5.90262	3.57782e-09	1.27096e-07				IGHV5-78	14.854	-2.26613	0.599718	-3.77865	0.000157679	0.00143305
LINC01123	39.1951	1.31039	0.429912	3.04805	0.00230329	0.0124274				IGHV6-1	45.1564	-5.81993	0.721962	-8.06126	7.55131e-16	8.92617e-14
LINC01140	237.446	2.80517	0.357724	7.84172	4.44402e-15	4.6164e-13				IGHVII-1-1	8.59947	-6.88929	1.35296	-5.09202	3.54272e-07	8.15064e-06
LINC01561	18.169	4.88429	0.949067	5.14642	2.65511e-07	6.25547e-06				IGKV1-16	2.11784	-4.8626	1.68104	-2.89262	0.00382044	0.0185371
LINC01670	80.6545	1.62461	0.401205	4.04932	5.13677e-05	0.000566201				IGKV1-39	9.90802	-6.12019	1.36409	-4.48665	7.23524e-06	0.000110725
LINC01768	20.9985	3.79572	0.697499	5.44191	5.27137e-08	1.46318e-06				IGKV1-5	6.46044	-6.47344	1.38779	-4.66458	3.09241e-06	5.39479e-05
LINC01775	18.1063	2.91805	0.644662	4.52648	5.99755e-06	9.38794e-05				IGKV1D-39	9.70231	-6.09034	1.36557	-4.45993	8.19867e-06	0.000121404
LINC01918	13.2673	4.39497	0.987887	4.44886	8.63287e-06	0.000126468				IGKV1D-8	2.27089	-4.96764	1.62477	-3.05744	0.00223234	0.0121179
LINC01943	117.278	1.56001	0.331605	4.70442	2.54595e-06	4.54558e-05				IGKV2-23	2.59307	-4.09908	1.5676	-2.61488	0.00892579	0.036146
LINC01955	10.7396	5.6128	1.3073	4.29344	1.75927e-05	0.000227576				IGKV2-24	3.81774	-5.71406	1.47586	-3.87169	0.000108084	0.00106472
LINC02012	40.8598	1.2934	0.403371	3.20646	0.00134377	0.00799037				IGKV2-28	3.05653	-4.36194	1.51435	-2.8804	0.00397176	0.0190595
LINC02043	25.7962	3.58187	0.613171	5.84155	5.17165e-09	1.75529e-07				IGKV2-30	5.98995	-4.48087	1.25129	-3.581	0.000342286	0.00263085
LINC02204	113.556	6.55576	0.680746	9.63025	5.95828e-22	1.45893e-19				IGKV2D-30	3.60026	-3.72598	1.35546	-2.74886	0.00598028	0.0264692
LINC02205	11.7435	4.27044	0.995868	4.28816	1.80157e-05	0.00023261				IGKV3-11	10.5964	-7.19887	1.35985	-5.29387	1.19757e-07	3.04094e-06
LINC02255	10.438	2.34387	0.730422	3.20892	0.00133235	0.00792966				IGKV3-15	7.03421	-6.60829	1.39587	-4.73417	2.19955e-06	4.01067e-05
LINC02604	48.8921	1.7039	0.393155	4.3339	1.46489e-05	0.000195776				IGKV3-20	17.6805	-7.92896	1.30622	-6.07014	1.27802e-09	5.0648e-08
LINC02761	6.40758	2.82958	0.989454	2.85974	0.00423991	0.0200751				IGKV3D-20	2.55044	-5.14745	1.6161	-3.18511	0.00144699	0.00849362
LINC02809	34.1241	2.89109	0.506064	5.71289	1.11075e-08	3.54199e-07				IGKV4-1	22.4335	-8.26098	1.25825	-6.56543	5.18835e-11	2.84571e-09
LINC02878	20.2875	1.41551	0.547352	2.58611	0.00970659	0.038445				IGLC2	48.2292	-7.52537	1.09177	-6.89282	5.46978e-12	3.60584e-10
LINC02886	3.7076	3.98305	1.49871	2.65766	0.00786858	0.0327945				IGLC3	32.1569	-6.94509	1.11594	-6.22355	4.86022e-10	2.17789e-08
LIPC-AS1	19.8679	4.60026	0.844438	5.44771	5.1022e-08	1.42778e-06				IGLV1-40	3.6246	-3.70113	1.37914	-2.68365	0.00728233	0.0308767
LMLN	279.342	1.78549	0.303737	5.8784	4.14253e-09	1.44168e-07				IGLV1-44	4.80549	-6.0294	1.4201	-4.24575	2.1786e-05	0.000274064
LRP8-DT	14.3593	1.6499	0.608277	2.71241	0.00667961	0.028893				IGLV1-47	4.86175	-5.05281	1.44222	-3.50349	0.000459208	0.00331753
LRRC2-AS1	7.56192	3.07826	0.948901	3.24403	0.00117851	0.00714108				IGLV2-11	4.17636	-4.86345	1.55809	-3.12141	0.00179987	0.0101064
LRRC37A9P	58.6902	4.02594	0.503456	7.99661	1.27888e-15	1.43738e-13				IGLV2-14	9.01016	-5.97905	1.3354	-4.47735	7.55756e-06	0.000114381
LZTS1	14.935	1.93742	0.647011	2.99442	0.00274966	0.0142924				IGLV2-23	3.75321	-5.70831	1.50781	-3.78583	0.000153199	0.00140044
MAGI1-AS1	12.0271	2.23957	0.682438	3.28171	0.00103179	0.00642427				IGLV3-1	10.3489	-4.65623	1.00121	-4.65061	3.30955e-06	5.71544e-05
MAGI1-IT1	39.2419	3.07084	0.555144	5.5316	3.17314e-08	9.33693e-07				IGLV3-25	7.19635	-6.62168	1.35636	-4.88196	1.05035e-06	2.0873e-05
MAPK6P3	45.543	1.56706	0.402554	3.89279	9.90962e-05	0.000987244				IGLV9-49	3.45607	-4.56529	1.52355	-2.99649	0.00273111	0.0142283
MAPRE3-AS1	15.9681	3.38949	0.724367	4.67925	2.8793e-06	5.08775e-05				IGLVIVOR22-2	9.2659	-2.79576	0.755634	-3.69989	0.000215694	0.0018302
MAS1L	5.8663	3.25565	1.11008	2.93279	0.00335927	0.0169297				INMT	12.8034	-3.97082	0.811175	-4.89515	9.82323e-07	1.96924e-05
MAS1LP1	7.69338	2.1792	0.847425	2.57155	0.0101245	0.0395294				INSIG1-DT	194.299	-1.30846	0.317953	-4.11525	3.86767e-05	0.00044566
MAST4-IT1	9.64893	3.47433	0.936858	3.70849	0.000208499	0.00178461				IQCA1L	6.81862	-2.7085	0.852146	-3.17845	0.00148067	0.0086322
MCM8	1838.41	2.17746	0.334166	6.5161	7.21598e-11	3.77655e-09				IQCJ-SCHIP1-AS1	43.154	-1.24425	0.377952	-3.29208	0.000994488	0.00623807
MCM8-AS1	19.1282	3.5255	0.700885	5.03007	4.90303e-07	1.07397e-05				ISL1-DT	8.63786	-4.42714	1.0852	-4.07958	4.51168e-05	0.00051005
MED28P7	10.3881	2.1094	0.719315	2.93252	0.00336225	0.0169297				JAKMIP3-AS1	3.12153	-3.49574	1.38498	-2.52405	0.0116013	0.0437986
MEIS3P1	45.4043	2.10532	0.441094	4.77294	1.81559e-06	3.36424e-05				JSRP1	33.5008	-1.97637	0.441762	-4.47383	7.68307e-06	0.000115516
MEIS3P2	33.8399	2.14926	0.465661	4.61549	3.92162e-06	6.62232e-05				KATNBL1P1	14.6788	-2.52402	0.612947	-4.11785	3.82429e-05	0.000441527
MFFP1	13.4122	2.19096	0.653284	3.35377	0.000797189	0.00523518				KC6	24.2118	-1.62106	0.560216	-2.89363	0.00380811	0.0185079
MGAT3-AS1	12.1344	2.97644	0.778966	3.82102	0.000132901	0.00125852				KDM5C-IT1	41.8135	-2.21195	0.416941	-5.30518	1.12563e-07	2.89038e-06
MICE	21.3775	2.17891	0.542336	4.01764	5.87837e-05	0.000632686				KLC4-AS1	4.37773	-3.93988	1.34837	-2.92195	0.00347852	0.0173193
MINDY4	37.3682	1.4458	0.418472	3.45496	0.000550382	0.00386225				KLF2-DT	26.3944	-4.82667	0.773091	-6.24334	4.28315e-10	1.94472e-08
MIR1185-2	2.77481	4.64551	1.61428	2.87777	0.00400501	0.0191882				KLF7-IT1	82.5168	-1.9543	0.354233	-5.517	3.44839e-08	1.00605e-06
MIR1205	2.40202	4.42333	1.62435	2.72315	0.00646637	0.0281924				KRT17P8	58.5777	-1.5084	0.400269	-3.76847	0.000164248	0.00147587
MIR1294	2.77581	4.64743	1.52809	3.04134	0.00235531	0.0125862				KRT18P57	309.542	-1.19407	0.333181	-3.58385	0.00033856	0.00260806
MIR181B2	19.1908	2.31302	0.576799	4.0101	6.06939e-05	0.000650183				KRT18P60	101.146	-1.3418	0.364481	-3.6814	0.000231957	0.00193702
MIR298	4.7255	3.32792	1.29359	2.57262	0.0100932	0.039488				KRT18P7	127.555	-1.43606	0.314161	-4.57111	4.85139e-06	7.9005e-05
MIR300	2.12585	4.2436	1.66374	2.55064	0.0107525	0.0412301				KYNUP1	2.93003	-4.28606	1.52924	-2.80275	0.00506695	0.0231285
MIR3143	39.3051	2.88487	0.55124	5.23341	1.66407e-07	4.07458e-06				KYNUP2	2.93003	-4.28606	1.52924	-2.80275	0.00506695	0.0231285
MIR3176	36.6229	1.85586	0.449607	4.12775	3.66338e-05	0.000428151				KYNUP3	2.77045	-4.19557	1.54569	-2.71436	0.00664034	0.0287957
MIR320D1	2.39573	4.40622	1.66588	2.64498	0.00816967	0.0337038				L3MBTL4-AS1	6.11087	-2.99283	0.976024	-3.06634	0.00216694	0.0118757
MIR326	14.7091	1.74378	0.619522	2.81471	0.00488209	0.0224341				LAMB2P1	61.2595	-1.08471	0.357136	-3.03724	0.00238756	0.0127323
MIR3686	4.40431	5.32682	1.46757	3.62968	0.000283773	0.0022755				LATS2-AS1	48.4549	-1.24065	0.428233	-2.89714	0.00376586	0.0183763
MIR378H	4.18214	3.31424	1.31825	2.51412	0.011933	0.0448042				LILRA6	117.926	-3.95835	0.448902	-8.81785	1.1668e-18	1.9999e-16
MIR3939	33.5254	3.03341	0.517971	5.85634	4.73187e-09	1.62208e-07				LILRP1	7.28568	-2.0704	0.795719	-2.60193	0.00927021	0.0371676
MIR4261	5.94546	4.73846	1.3723	3.45293	0.00055454	0.00388348				LINC00163	36.9018	-1.75426	0.576146	-3.04481	0.00232829	0.0124807
MIR4435-1	9.65764	3.44953	0.910173	3.78997	0.000150663	0.00138465				LINC00304	120.854	-3.63434	0.379996	-9.56414	1.1314e-21	2.67479e-19
MIR4518	3.02921	3.73817	1.49443	2.50141	0.0123699	0.0459414				LINC00315	16.4506	-1.62083	0.571757	-2.83483	0.00458502	0.0213667
MIR454	4.24128	3.31142	1.32222	2.50444	0.0122645	0.0456739				LINC00322	2.44887	-5.05092	1.60758	-3.14194	0.00167831	0.00959878
MIR4664	17.0149	3.22566	0.721699	4.46954	7.83894e-06	0.000117601				LINC00501	2.56474	-4.07835	1.57856	-2.5836	0.00977754	0.038659
MIR4735	3.69117	4.037	1.4514	2.78144	0.0054118	0.0245068				LINC00528	114.171	-1.42525	0.380035	-3.7503	0.000176621	0.00156651
MIR548AX	3.57101	5.01927	1.48455	3.38101	0.000722196	0.00484005				LINC00641	1017.46	-1.11448	0.315559	-3.53176	0.000412796	0.00304971
MIR548U	9.72562	2.449	0.779906	3.14013	0.00168875	0.00964033				LINC00677	8.23127	-5.8459	1.36125	-4.2945	1.75087e-05	0.000227348
MIR5583-1	2.72339	4.62641	1.5446	2.99522	0.00274248	0.0142767				LINC00891	96.905	-2.30516	0.403946	-5.7066	1.15258e-08	3.65839e-07
MIR5587	34.0206	1.08326	0.426812	2.53802	0.0111481	0.0424384				LINC00899	19.6954	-2.20531	0.522098	-4.22394	2.4007e-05	0.000297715
MIR5687	13.0872	5.90728	1.30279	4.53433	5.77877e-06	9.12886e-05				LINC01003	159.608	-1.32535	0.361338	-3.66788	0.000244571	0.00202265
MIR581	16.6671	1.61191	0.622881	2.58783	0.00965834	0.0383648				LINC01011	39.9932	-1.40939	0.497864	-2.83087	0.00464209	0.0215624
MIR6124	10.3301	2.4809	0.78784	3.14899	0.00163837	0.00941549				LINC01108	21.1409	-2.4223	0.591433	-4.09565	4.20994e-05	0.000481859
MIR635	10.4461	2.9644	0.79858	3.71209	0.000205558	0.00177042				LINC01126	198.442	-1.63094	0.34024	-4.79349	1.63906e-06	3.06197e-05
MIR6739	9.92223	2.20961	0.747049	2.95779	0.00309856	0.0158181				LINC01215	327.917	-1.81779	0.313492	-5.79853	6.68985e-09	2.23735e-07
MIR6753	12.016	2.0022	0.662266	3.02325	0.00250073	0.0131885				LINC01342	3.54286	-3.74405	1.39772	-2.67869	0.00739119	0.0312765
MIR6772	2.86433	4.68498	1.5329	3.05628	0.00224103	0.0121459				LINC01352	15.1962	-2.07326	0.588525	-3.52281	0.000427002	0.0031277
MIR6783	3.06382	3.7503	1.49666	2.50577	0.0122185	0.0455769				LINC01507	5.69388	-5.30245	1.44832	-3.6611	0.000251134	0.00205463
MIR6881	8.59164	2.10801	0.830456	2.53837	0.011137	0.0424195				LINC01531	1.97293	-4.7791	1.72518	-2.7702	0.00560222	0.0251531
MIR7848	21.4274	2.14476	0.551048	3.89215	9.9358e-05	0.000987244				LINC01841	14.4388	-2.91566	0.740013	-3.94001	8.14784e-05	0.000845491
MIS18A-AS1	15.2419	1.73205	0.600299	2.88531	0.00391033	0.0188931				LINC01901	2.44934	-4.06524	1.60806	-2.52805	0.0114699	0.0433504
MKRN5P	47.45	1.10312	0.389212	2.83423	0.00459361	0.0213807				LINC01979	23.7421	-3.83136	0.604274	-6.34043	2.29118e-10	1.12202e-08
MLNR	12.0578	2.75964	0.781283	3.53219	0.000412135	0.00304811				LINC01993	45.7468	-1.11223	0.37587	-2.95908	0.00308561	0.0157637
MMADHCP2	11.4744	2.06512	0.703509	2.93546	0.00333052	0.0168269				LINC02019	87.5536	-1.75638	0.338814	-5.18389	2.173e-07	5.19098e-06
MRAP-AS1	11.6391	1.83968	0.704155	2.6126	0.00898554	0.0363022				LINC02035	129.921	-1.90329	0.311666	-6.10681	1.01641e-09	4.09911e-08
MRPL24	770.007	1.27058	0.312985	4.05955	4.91681e-05	0.000546347				LINC02044	7.0234	-2.70279	0.880525	-3.06951	0.00214407	0.0117692
MRPL37	1869.49	1.03401	0.315409	3.27832	0.00104427	0.00646748				LINC02068	8.28659	-1.93839	0.770409	-2.51606	0.0118675	0.0446319
MRPL52	1576.02	1.13125	0.329031	3.43812	0.000585757	0.00406473				LINC02078	7.13114	-3.32458	0.914218	-3.63653	0.000276338	0.00222655
MRPS6P2	16.101	1.78989	0.615285	2.90905	0.00362529	0.0178172				LINC02091	3.34482	-4.51077	1.51476	-2.97789	0.00290243	0.0149392
MRTFA-AS1	88.3577	1.44953	0.38816	3.73437	0.000188185	0.00165622				LINC02100	14.1332	-2.18677	0.698231	-3.13187	0.00173698	0.0098308
MSRB3-AS1	18.504	1.4733	0.537415	2.74146	0.00611663	0.0268991				LINC02138	14.1306	-5.11962	0.990902	-5.16662	2.38363e-07	5.63523e-06
MSX2P1	13.2317	3.33337	0.765872	4.35238	1.34667e-05	0.000182466				LINC02227	11.8712	-7.34738	1.31816	-5.57398	2.48981e-08	7.38968e-07
MXRA7P1	16.7161	1.37922	0.550641	2.50476	0.0122535	0.0456578				LINC02247	2.62964	-5.1802	1.57869	-3.28133	0.00103318	0.00642427
MYB-AS1	136.615	2.37644	0.327736	7.25109	4.13426e-13	3.415e-11				LINC02288	8.72663	-2.65385	0.757663	-3.50268	0.000460597	0.00332405
MYH4	7.01568	3.54898	1.13657	3.12254	0.00179295	0.0100758				LINC02399	17.6433	-6.03409	1.14692	-5.2611	1.43193e-07	3.56994e-06
MYL4	112.353	2.4365	0.34562	7.04964	1.79375e-12	1.28104e-10				LINC02556	8.05099	-2.52489	0.865986	-2.91563	0.00354976	0.017572
NANOGP5	55.9545	1.22863	0.39009	3.14961	0.00163488	0.00940328				LINC02569	28.6796	-2.46445	0.472706	-5.21349	1.85319e-07	4.50548e-06
NCAPGP1	38.5519	2.13032	0.440928	4.83145	1.35541e-06	2.6103e-05				LINC02573	321.377	-4.05318	0.37825	-10.7156	8.59661e-27	4.91153e-24
NCF4-AS1	13.2245	3.95742	0.898481	4.40457	1.05995e-05	0.000151081				LINC02593	59.669	-1.43336	0.402354	-3.56243	0.000367434	0.0027805
NDUFA5P10	11.6814	3.04896	0.806852	3.77884	0.000157559	0.00143305				LINC02623	4.96096	-5.07092	1.41303	-3.58869	0.000332342	0.00257171
NDUFA9P1	26.8822	1.24474	0.466193	2.67002	0.00758473	0.0319451				LINC02656	27.7565	-2.23019	0.520735	-4.28278	1.84575e-05	0.00023742
NDUFB1P1	9.34887	2.7306	0.821516	3.32386	0.000887808	0.00570903				LINC02688	63.3659	-5.30857	0.593528	-8.9441	3.74999e-19	6.76578e-17
NDUFV2P1	77.4432	1.35014	0.355053	3.80263	0.000143167	0.00133364				LINC02935	9.83773	-1.94084	0.704999	-2.75297	0.00590578	0.0262071
NECTIN1-DT	6.31489	2.58825	0.992347	2.60822	0.00910157	0.0366254				LINC02986	23.0984	-1.87396	0.497204	-3.769	0.000163904	0.00147471
NEPNP	12.6147	1.93452	0.648619	2.98252	0.0028589	0.0148041				LINC03019	7.57695	-3.11993	0.908594	-3.4338	0.000595176	0.00410929
NFU1P1	10.0841	5.52135	1.30228	4.23977	2.23752e-05	0.000279935				LIX1-AS1	13.0805	-3.16398	0.709822	-4.45743	8.29486e-06	0.000122564
NHLRC2	1717.65	1.09364	0.272334	4.0158	5.92456e-05	0.000636658				LRRC32	73.6377	-2.32794	0.460065	-5.06002	4.19203e-07	9.33135e-06
NIFKP6	5.38306	3.6463	1.24416	2.93074	0.00338156	0.0169809				LRRC8D-DT	19.0382	-1.85775	0.519832	-3.57374	0.000351912	0.00269252
NIP7P3	19.3144	1.96724	0.588139	3.34485	0.00082328	0.00537563				LSM3P4	12.6995	-2.61051	0.669348	-3.90008	9.61602e-05	0.000961041
NLRP7	24.7891	2.19033	0.516375	4.24174	2.21793e-05	0.000277992				LSP1P2	3.22232	-4.383	1.53843	-2.84901	0.00438559	0.0205802
NOL4L-DT	66.0268	4.2669	0.505481	8.44127	3.13914e-17	4.39223e-15				MAGOH2P	19.4856	-1.99111	0.52149	-3.81812	0.000134471	0.00127163
NOP56P1	62.3645	1.60778	0.481323	3.34033	0.000836791	0.00544311				MAN2A1-DT	15.6518	-2.5336	0.773618	-3.275	0.00105663	0.00652637
NPM1P50	5.9879	2.72881	0.988161	2.7615	0.00575357	0.0256146				MARCKSL1P1	114.783	-1.07266	0.315382	-3.40113	0.00067108	0.00456631
NPM1P9	19.8994	2.88671	0.611876	4.7178	2.3841e-06	4.31277e-05				MARK2P17	16.9068	-2.26866	0.621645	-3.64945	0.000262801	0.00213251
NRBF2P5	62.8379	1.02496	0.392637	2.61045	0.00904238	0.0364674				MARK2P6	9.28264	-2.32427	0.795119	-2.92317	0.00346483	0.0172738
NSA2P6	19.238	1.64339	0.523099	3.14164	0.00168007	0.00959878				MARK2P8	261.694	-1.40388	0.30276	-4.63695	3.5358e-06	6.04526e-05
NSFP1	353.881	1.19518	0.27722	4.3113	1.62299e-05	0.000215227				MARK3P3	12.1448	-2.97164	0.754174	-3.94025	8.13957e-05	0.000845491
NT5C3AP2	18.0587	2.75633	0.659395	4.18009	2.91391e-05	0.000352342				MCTP1-AS1	38.4172	-1.37948	0.425253	-3.2439	0.00117907	0.00714108
NTAN1P2	31.647	3.04665	0.564501	5.39706	6.77421e-08	1.84301e-06				MED4-AS1	26.5271	-1.67559	0.493071	-3.39826	0.000678156	0.00458524
NUDCP1	11.9681	2.57647	0.73261	3.51683	0.000436729	0.00318872				METTL21AP1	26.2909	-1.19552	0.452841	-2.64003	0.00828979	0.0340532
NUDT19P5	8.19478	4.31993	1.18665	3.64045	0.000272163	0.00220301				MIOS-DT	10.8488	-3.43102	0.82944	-4.13654	3.52576e-05	0.000413915
NUP188	3683.73	1.16306	0.256778	4.52945	5.91366e-06	9.27781e-05				MIR1202	14.1048	-4.08765	0.826216	-4.94744	7.51973e-07	1.57181e-05
NUP62CL	156.74	1.48035	0.34761	4.25865	2.05664e-05	0.000261117				MIR126	74.112	-2.13301	0.567812	-3.75654	0.000172279	0.00153595
NUS1P1	127.482	1.33773	0.334144	4.00344	6.24287e-05	0.000666684				MIR181B1	19.9815	-2.25341	0.548635	-4.1073	4.00306e-05	0.000459715
OGFOD2	62.5046	1.13751	0.360727	3.15339	0.00161384	0.00929789				MIR23A	29.2018	-3.2806	0.578279	-5.67304	1.40288e-08	4.33249e-07
OR13D3P	14.8364	1.82208	0.592285	3.07637	0.0020954	0.0115168				MIR27A	29.8771	-4.30725	0.641007	-6.7195	1.82351e-11	1.06854e-09
OR1J1	11.4309	2.79259	0.911737	3.06294	0.00219175	0.0119925				MIR3115	9.28378	-2.26709	0.713349	-3.17809	0.00148248	0.00863539
OR1J2	4.76978	3.46869	1.3818	2.51026	0.0120642	0.0451485				MIR3128	20.5996	-1.89666	0.532535	-3.56157	0.000368646	0.00278203
OR2G2	9.00036	5.33457	1.32721	4.01938	5.83525e-05	0.000630023				MIR3134	23.7725	-1.92129	0.501481	-3.83123	0.000127505	0.00121245
OR2G3	6.03202	3.83106	1.22498	3.12744	0.00176338	0.00992592				MIR3151	14.0461	-2.67561	0.669286	-3.99771	6.39575e-05	0.00068089
OR7E126P	39.8602	1.62479	0.408383	3.9786	6.9321e-05	0.000733433				MIR3171HG	8.50187	-4.98697	1.29335	-3.85585	0.000115327	0.00112313
OR7E128P	67.0818	1.57012	0.37628	4.17276	3.00932e-05	0.0003626				MIR3177	23.3898	-1.85497	0.552862	-3.35522	0.000793013	0.00521775
OR7E41P	2.61756	4.57959	1.57974	2.89895	0.00374415	0.0182964				MIR3178	14.424	-1.70482	0.625758	-2.72442	0.00644152	0.0281473
OR7M1P	40.1896	2.31417	0.475172	4.87017	1.115e-06	2.18413e-05				MIR3189	4.62298	-3.44253	1.22822	-2.80287	0.00506505	0.0231285
PA2G4P4	24.9944	1.63299	0.496342	3.29005	0.00100171	0.00627764				MIR3198-1	25.0401	-2.0787	0.57835	-3.59419	0.000325398	0.00253186
PA2G4P6	146.931	1.26236	0.326653	3.86453	0.000111303	0.00109013				MIR320A	30.6323	-2.68166	0.602603	-4.45012	8.58208e-06	0.000125993
PAFAH1B1P1	9.64012	1.85513	0.743872	2.49388	0.0126356	0.0467257				MIR33A	9.76082	-1.95033	0.706831	-2.75925	0.00579339	0.0257584
PAFAH1B1P2	13.4558	3.13467	0.740933	4.23071	2.3295e-05	0.000289856				MIR3609	505.986	-2.30112	0.408103	-5.63859	1.71452e-08	5.24765e-07
PAK4	469.452	1.28106	0.286752	4.46746	7.91533e-06	0.000117973				MIR3613	2.4117	-3.97818	1.58917	-2.50331	0.0123037	0.0457451
PAPLN-AS1	52.0165	1.66365	0.374165	4.4463	8.73636e-06	0.000127439				MIR3922	5.55401	-2.95149	1.0276	-2.87221	0.00407614	0.0194746
PARD6BP1	20.8526	1.92641	0.543711	3.54308	0.000395481	0.00294882				MIR3945	6.09608	-5.35413	1.43916	-3.72032	0.000198972	0.00173116
PARK7P1	16.2311	1.98341	0.581093	3.41324	0.000641962	0.0043969				MIR4319	2.15744	-4.88191	1.64585	-2.9662	0.00301506	0.0154385
PCNPP3	5.54585	4.62623	1.38997	3.3283	0.000873766	0.0056355				MIR4420	43.7297	-1.04321	0.385147	-2.70861	0.00675656	0.0291707
PDIA3P2	68.0346	2.34696	0.509009	4.61084	4.01037e-06	6.70612e-05				MIR4425	6.37097	-6.46982	1.41795	-4.5628	5.04753e-06	8.14255e-05
PHF5GP	11.9423	2.01399	0.676934	2.97517	0.00292825	0.0150608				MIR4480	18.8223	-1.56447	0.550305	-2.84291	0.00447041	0.0209209
PHLPP2	656.65	1.16315	0.281063	4.13838	3.4976e-05	0.00041202				MIR4505	88.6564	-2.31859	0.344609	-6.72818	1.71801e-11	1.04236e-09
PIGAP1	22.1537	2.79444	0.579531	4.82191	1.4219e-06	2.72306e-05				MIR4530	2.17863	-4.91998	1.66186	-2.96052	0.00307115	0.0157016
PIGFP2	26.8965	2.08927	0.478917	4.36249	1.28592e-05	0.000176325				MIR4537	13.8741	-2.40196	0.704757	-3.40821	0.000653913	0.00446982
PIN4P1	17.0123	2.37982	0.603042	3.94636	7.93467e-05	0.000830536				MIR4648	6.1681	-2.20052	0.887437	-2.47963	0.0131518	0.0483739
PIP5K1P1	6.74097	2.25981	0.885231	2.55279	0.0106863	0.0410551				MIR4672	2.68023	-4.14579	1.54928	-2.67594	0.00745193	0.0314984
PITPNM2-AS1	71.3829	1.334	0.353751	3.77101	0.000162588	0.00146672				MIR4673	13.5208	-1.50158	0.590206	-2.54417	0.0109539	0.0418151
PKP4-AS1	45.1898	1.38362	0.387074	3.57455	0.000350825	0.00269044				MIR4733HG	17.1225	-1.6355	0.608437	-2.68804	0.00718726	0.0305871
PLCB2-AS1	20.0724	2.09238	0.611	3.42451	0.000615902	0.00423958				MIR4742	15.1118	-2.5608	0.602074	-4.2533	2.10642e-05	0.000266451
PNMA6B	47.1962	1.17629	0.410235	2.86737	0.00413904	0.0197065				MIR5194	20.4189	-2.04696	0.513709	-3.98466	6.75762e-05	0.000718288
POLH-AS1	33.9647	2.00151	0.483259	4.1417	3.44744e-05	0.000407511				MIR5195	4.082	-2.7314	1.10314	-2.47603	0.0132853	0.0487602
POLN	109.73	1.50793	0.326689	4.6158	3.91581e-06	6.62232e-05				MIR548AQ	31.9111	-1.80752	0.429441	-4.20901	2.56492e-05	0.00031571
POLRMTP1	81.2982	1.43383	0.373724	3.83661	0.000124745	0.00119116				MIR548E	38.6161	-2.05138	0.469647	-4.36791	1.25443e-05	0.000173745
POU5F1P5	26.4946	1.32088	0.47101	2.80436	0.00504169	0.0230847				MIR548S	13.5397	-1.58663	0.59573	-2.66334	0.00773682	0.0323634
PP7080	173.051	1.06968	0.339914	3.14691	0.00165007	0.00945894				MIR550A1	20.2256	-1.38852	0.54366	-2.55403	0.0106484	0.0410374
PPAT	1313.88	1.38698	0.288313	4.81065	1.50438e-06	2.85706e-05				MIR5685	19.8264	-2.28569	0.615376	-3.71429	0.000203775	0.00176295
PPATP1	35.5748	1.66107	0.433795	3.82917	0.000128579	0.00121927				MIR576	19.3847	-2.24415	0.532076	-4.21773	2.46773e-05	0.000304842
PPIAP30	11.717	1.81705	0.684824	2.65331	0.00797074	0.0331397				MIR590	59.6153	-1.19719	0.361306	-3.31351	0.000921314	0.00587038
PPIAP41	43.4383	1.66388	0.433617	3.8372	0.000124444	0.00118994				MIR6077	17.2546	-1.67098	0.570188	-2.93058	0.00338331	0.0169809
PPIAP52	26.1296	1.22177	0.465246	2.62608	0.00863742	0.0352909				MIR616	31.0026	-2.49718	0.550232	-4.53842	5.66768e-06	8.99482e-05
PPIAP53	34.841	1.17698	0.426894	2.75707	0.00583217	0.025914				MIR623	30.5015	-1.61834	0.445903	-3.62935	0.000284139	0.00227577
PPIAP67	4.07118	4.17388	1.43954	2.89946	0.00373807	0.0182798				MIR644A	15.9678	-1.64442	0.561986	-2.92608	0.00343263	0.0171657
PPIHP1	16.9614	2.35063	0.648756	3.62328	0.000290886	0.00231628				MIR6509	6.41878	-3.40559	1.00995	-3.37205	0.000746114	0.00496637
PPT2-EGFL8	24.4249	1.17999	0.469267	2.51453	0.011919	0.0447762				MIR6514	5.85247	-2.65635	0.908501	-2.92389	0.00345689	0.0172492
PRDX3P2	27.0935	1.42145	0.513384	2.76878	0.00562672	0.0252301				MIR6722	3.40633	-5.55215	1.50049	-3.70022	0.000215415	0.00183009
PRELID1P1	32.2279	1.26753	0.464702	2.72762	0.00637936	0.0278934				MIR6750	8.22659	-3.32494	0.921171	-3.60947	0.000306823	0.00241791
PRELID1P6	33.1587	1.25214	0.433875	2.88594	0.00390252	0.0188686				MIR6769A	11.2583	-1.90684	0.746255	-2.55521	0.0106123	0.0409672
PRG3	11.7185	2.28652	0.69806	3.27553	0.00105464	0.00651991				MIR6774	7.51924	-2.21615	0.800095	-2.76986	0.00560805	0.0251628
PRKAR2B-AS1	49.6739	2.66341	0.423079	6.29531	3.0679e-10	1.44065e-08				MIR8078	4.36993	-2.92673	1.14711	-2.5514	0.0107291	0.0411723
PRKCA-AS1	46.2852	3.11607	0.455123	6.84665	7.55968e-12	4.88955e-10				MIR933	31.3542	-1.90831	0.435808	-4.37878	1.19345e-05	0.000166645
PRKCE-AS1	20.2778	1.36439	0.526486	2.5915	0.00955586	0.0381123				MME-AS1	8.39942	-5.86717	1.4123	-4.15433	3.26247e-05	0.00038893
PROS2P	13.6699	4.45881	0.966651	4.61263	3.97597e-06	6.68119e-05				MMP23A	14.3355	-2.21623	0.623969	-3.55183	0.000382567	0.00286156
PROSER2-AS1	212.607	3.63954	0.34897	10.4294	1.82086e-25	7.80238e-23				MORF4L1P3	70.1048	-1.0138	0.335064	-3.0257	0.00248056	0.0131123
PRPF38AP2	14.4748	2.56231	0.694284	3.69057	0.000223748	0.00188454				MPHOSPH10P2	38.9839	-1.74083	0.4407	-3.95014	7.81052e-05	0.000819405
PRR11-AS1	123.307	2.64268	0.370883	7.12537	1.03798e-12	7.65202e-11				MPHOSPH6P1	81.827	-1.46273	0.365528	-4.0017	6.28901e-05	0.000670567
PRSS12	171.49	1.15636	0.305231	3.78849	0.000151568	0.00138923				MPRIP-AS1	57.4441	-1.41384	0.393411	-3.59381	0.000325879	0.00253186
PSRC1	462.31	5.19241	0.342672	15.1527	7.27188e-52	4.9856e-48				MRNIP-DT	31.6957	-1.20103	0.471221	-2.54876	0.0108108	0.041384
PSTPIP2	2317.74	1.26104	0.285686	4.41409	1.01437e-05	0.000145189				MRPL37P1	60.33	-2.77371	0.393128	-7.05547	1.72018e-12	1.24142e-10
PTCHD3P2	18.6286	2.20235	0.565823	3.8923	9.92999e-05	0.000987244				MRPL57P3	23.6973	-1.4998	0.490334	-3.05873	0.00222275	0.0120931
PTGES3P2	16.2922	1.34805	0.544617	2.47522	0.0133155	0.0488448				MRS2P2	158.898	-2.15488	0.346242	-6.22363	4.85797e-10	2.17789e-08
PTMAP15	3.43678	4.95445	1.49759	3.30828	0.000938713	0.00597014				MSLNL	7.84273	-2.58833	0.860869	-3.00665	0.00264142	0.0138241
PWAR1	33.8725	1.23279	0.44255	2.78566	0.00534183	0.024254				MT-TF	9.96677	-3.28701	0.837048	-3.92691	8.6044e-05	0.00088311
QTRT1P1	61.3713	1.85626	0.420058	4.41906	9.91313e-06	0.000142483				MT1XP1	20.1986	-3.31227	0.590224	-5.61188	2.00142e-08	6.07156e-07
QTRT2	1223.32	1.5621	0.291532	5.35825	8.4033e-08	2.21589e-06				MTCO3P23	3.18222	-5.4731	1.55848	-3.51182	0.000445052	0.00323915
RAB11FIP1P1	98.8746	1.97837	0.337443	5.86284	4.55026e-09	1.56767e-07				MTCYBP23	4.29694	-4.90982	1.48871	-3.29805	0.000973598	0.00612947
RAB5CP1	63.2323	1.38776	0.413258	3.35808	0.000784845	0.00517892				MTDHP3	81.6947	-3.48578	1.03107	-3.38073	0.00072294	0.00484031
RAD1P2	4.03574	5.17443	1.45373	3.55941	0.000371691	0.00279727				MTHFD2P7	9.22296	-4.458	1.07021	-4.16552	3.10641e-05	0.000372335
RAI1-AS1	72.7341	1.85168	0.38628	4.79363	1.63794e-06	3.06197e-05				MTND2P16	3.7069	-3.11497	1.22687	-2.53896	0.0111183	0.042372
RANBP1P1	116.245	1.43847	0.338601	4.24828	2.15423e-05	0.000271927				MTND2P40	15.9178	-1.76767	0.64545	-2.73866	0.00616903	0.0270947
RANP1	263.548	1.20332	0.32229	3.73366	0.000188719	0.00165879				MTND4P15	35.3411	-1.12273	0.435449	-2.57833	0.009928	0.0389726
RANP4	9.17354	2.13889	0.80976	2.64139	0.00825656	0.033949				MTND4P17	3.62926	-5.6017	1.50074	-3.73263	0.000189491	0.00166131
RANP8	6.16056	2.47407	0.960764	2.57511	0.0100208	0.0392362				MTND4P23	32.1158	-1.77373	0.445181	-3.9843	6.768e-05	0.000718288
RAPGEF4-AS1	12.6312	2.16285	0.67249	3.21618	0.0012991	0.00776796				MTND5P25	40.9472	-1.61589	0.430477	-3.75372	0.000174231	0.0015474
RBM43P1	6.52115	3.9742	1.22368	3.24774	0.00116327	0.00707036				MTND5P32	7.11688	-4.74065	1.36134	-3.48234	0.000497051	0.00354977
RCC2P4	21.7327	2.16043	0.52466	4.11778	3.82537e-05	0.000441527				MTUS2-AS1	4.90374	-2.7427	1.08675	-2.52376	0.0116106	0.0438096
RCC2P6	14.831	2.75708	0.680421	4.05203	5.07759e-05	0.000561483				MUC5AC	11.5428	-2.88317	0.800188	-3.60311	0.000314428	0.00246088
RDH10-AS1	48.8562	3.25878	0.454258	7.17386	7.29098e-13	5.61651e-11				MYADM-AS1	78.0112	-3.60329	0.399601	-9.01722	1.92918e-19	3.57472e-17
RFLNB	9562.31	2.1434	0.32853	6.5242	6.83652e-11	3.66181e-09				NAMPTP1	670.814	-1.27319	0.308633	-4.12526	3.70315e-05	0.000431782
RIPOR3-AS1	10.7881	1.77827	0.689724	2.57823	0.00993074	0.0389726				NARF-IT1	55.1929	-1.7157	0.364328	-4.70923	2.48659e-06	4.45119e-05
RMDN2-AS1	8.22069	2.30818	0.798103	2.89208	0.00382706	0.0185561				NDUFA3P2	88.2194	-1.57924	0.400857	-3.93967	8.15925e-05	0.000845491
RN7SKP112	20.5049	2.28886	0.619526	3.69454	0.000220289	0.00186426				NDUFAF4P3	37.6193	-1.54	0.404744	-3.80487	0.000141876	0.00132341
RN7SKP158	10.7481	2.40412	0.744391	3.22964	0.00123945	0.00745407				NDUFB4P11	6.37874	-5.46879	1.41217	-3.87262	0.000107673	0.00106369
RN7SKP160	12.3225	2.59893	0.704123	3.69101	0.000223361	0.0018836				NEFLP1	2.32236	-4.95956	1.6272	-3.04792	0.00230431	0.0124274
RN7SKP179	5.85541	3.10811	1.08464	2.86555	0.00416282	0.0197921				NFKBIZ	2842.75	-3.12246	0.298056	-10.4761	1.11247e-25	5.31085e-23
RN7SKP206	10.7368	4.08572	0.990631	4.12436	3.71767e-05	0.000432739				NIFKP3	6.89052	-3.26145	1.04099	-3.13302	0.00173017	0.00981146
RN7SKP237	10.6608	2.21696	0.72891	3.04147	0.00235424	0.0125862				NIFKP8	3.79418	-5.65558	1.53435	-3.68599	0.000227817	0.00190943
RN7SKP26	15.6333	1.66455	0.648248	2.56776	0.0102357	0.0398048				NMU	2.87941	-4.25345	1.53347	-2.77375	0.00554148	0.0249294
RN7SKP271	25.4937	1.81996	0.484843	3.7537	0.000174241	0.0015474				NOP53-AS1	24.506	-1.75598	0.473444	-3.70896	0.000208115	0.00178461
RN7SKP292	10.2458	1.87391	0.751232	2.49445	0.0126151	0.0467004				NOTCH4	266.421	-3.04803	0.35927	-8.48395	2.17683e-17	3.1754e-15
RN7SKP43	7.7184	5.1221	1.34291	3.81419	0.000136633	0.00129029				NPM1P18	49.7932	-2.73764	0.414106	-6.61097	3.8182e-11	2.18146e-09
RN7SKP74	14.6831	2.86813	0.677316	4.23455	2.29006e-05	0.000285466				NPM1P20	26.4651	-1.69926	0.494494	-3.43637	0.000589566	0.00408289
RN7SL110P	3.23359	3.79849	1.48796	2.55282	0.0106855	0.0410551				NPM1P26	264.083	-2.19625	0.277087	-7.9262	2.2595e-15	2.38325e-13
RN7SL141P	32.0667	1.99737	0.455789	4.38223	1.17472e-05	0.000164701				NPM1P37	63.5743	-1.24139	0.347478	-3.57257	0.000353498	0.00269586
RN7SL172P	18.5982	1.44305	0.535997	2.69227	0.00709671	0.0302958				NR4A1AS	6.71	-2.67771	0.864822	-3.09626	0.00195979	0.010862
RN7SL174P	24.1302	2.05588	0.51085	4.02443	5.71124e-05	0.000620543				NUDT19P4	15.5745	-1.6652	0.569689	-2.92299	0.00346685	0.0172738
RN7SL20P	7.38447	2.17686	0.830999	2.61957	0.00880394	0.0358006				NXT1-AS1	33.114	-2.7503	0.499522	-5.50586	3.67377e-08	1.06726e-06
RN7SL225P	6.50164	2.83768	0.972354	2.91836	0.00351879	0.0174312				OPA1-AS1	96.3477	-1.96461	0.324707	-6.05041	1.44473e-09	5.5961e-08
RN7SL279P	4.49084	5.34934	1.41833	3.77157	0.000162224	0.00146535				OR13C2	4.46258	-3.29874	1.17695	-2.80277	0.00506651	0.0231285
RN7SL288P	65.5828	1.05977	0.36796	2.88011	0.00397536	0.0190595				OR1D5	5.07327	-4.23115	1.27333	-3.3229	0.00089086	0.0057135
RN7SL3	1793.07	2.26613	0.343724	6.59289	4.31341e-11	2.3849e-09				OR51I1	4.89322	-3.52088	1.13308	-3.10735	0.00188771	0.0105306
RN7SL302P	12.2893	2.03443	0.693893	2.93191	0.00336885	0.0169332				OR51K1P	6.81157	-2.71593	0.900074	-3.01746	0.00254906	0.0134021
RN7SL333P	24.8039	2.18712	0.526945	4.15057	3.31647e-05	0.000392706				OR52D1	6.95745	-2.29255	0.808759	-2.83466	0.00458749	0.0213667
RN7SL351P	2.28847	4.39262	1.63735	2.68276	0.00730164	0.0309395				OR7E10P	2.63325	-4.16732	1.59213	-2.61745	0.00885891	0.0360028
RN7SL36P	9.59492	1.80076	0.704385	2.5565	0.0105733	0.0408626				OSBPL10-AS1	8.39042	-3.34495	0.922074	-3.62764	0.000286027	0.00228822
RN7SL375P	9.78433	2.4813	0.786676	3.15415	0.00160965	0.00928157				OXT	40.3918	-1.45103	0.41954	-3.45861	0.000542962	0.00382192
RN7SL376P	6.7576	2.2681	0.900638	2.51833	0.0117913	0.0443696				PABPC1P3	59.3764	-2.58007	0.408201	-6.32059	2.60572e-10	1.25809e-08
RN7SL390P	8.55733	2.10038	0.78192	2.68618	0.00722744	0.03072				PABPC1P4	40.6448	-1.39208	0.469315	-2.96618	0.0030152	0.0154385
RN7SL414P	9.87063	3.17409	0.886071	3.5822	0.000340708	0.00262166				PABPN1L	124.784	-1.5204	0.399344	-3.80724	0.000140527	0.00131619
RN7SL418P	16.4437	3.92978	0.793917	4.94986	7.42653e-07	1.56185e-05				PABPN1P1	33.7686	-1.5244	0.422914	-3.60452	0.000312731	0.00245319
RN7SL419P	5.28881	2.95406	1.16107	2.54426	0.0109509	0.0418151				PADI4	208.685	-1.94853	0.398786	-4.88615	1.02825e-06	2.04932e-05
RN7SL455P	13.0911	1.83279	0.685641	2.6731	0.00751544	0.0317167				PADI6	7.50079	-3.71199	0.974312	-3.80986	0.000139047	0.00130769
RN7SL471P	249.291	2.25241	0.345631	6.51682	7.18143e-11	3.77655e-09				PAN3-AS1	140.881	-1.50593	0.370066	-4.06936	4.71429e-05	0.000528989
RN7SL494P	32.7569	5.77928	0.923554	6.25765	3.90828e-10	1.81101e-08				PCBP2-OT1	36.7675	-1.88837	0.479382	-3.93918	8.17621e-05	0.000845491
RN7SL530P	5.00683	4.48065	1.39464	3.21277	0.0013146	0.00784411				PCDH8	29.9601	-3.6337	0.635298	-5.71967	1.06728e-08	3.42677e-07
RN7SL594P	2.48283	4.48966	1.56203	2.87425	0.0040499	0.0193762				PCDHB13	10.1819	-4.65916	1.01465	-4.5919	4.39233e-06	7.25635e-05
RN7SL629P	25.1709	1.27178	0.461881	2.75347	0.00589665	0.0261836				PCDHGB8P	18.9251	-1.47507	0.528453	-2.79129	0.00524979	0.0238677
RN7SL648P	118.966	1.68874	0.349883	4.8266	1.38883e-06	2.66718e-05				PCDHGB9P	8.4001	-1.85673	0.718899	-2.58275	0.00980173	0.0386655
RN7SL655P	8.29856	2.64978	0.872621	3.03658	0.0023928	0.0127369				PDE2A-AS1	3.74015	-5.69843	1.55437	-3.66607	0.000246307	0.00203441
RN7SL733P	6.99953	2.25019	0.862535	2.60881	0.00908588	0.0366213				PDE4DIPP1	23.8257	-3.82158	0.665014	-5.74662	9.1047e-09	2.95838e-07
RN7SL735P	7.73478	2.17331	0.820638	2.64832	0.00808938	0.0334706				PEBP1P3	129.89	-2.48643	0.333322	-7.45954	8.68263e-14	7.93708e-12
RN7SL745P	10.68	2.1898	0.716322	3.057	0.00223565	0.0121263				PEF1-AS1	16.3936	-2.23171	0.591932	-3.77022	0.000163104	0.00146943
RN7SL801P	41.7925	2.34238	0.44069	5.31527	1.065e-07	2.76763e-06				PHB1P9	125.202	-1.40409	0.321849	-4.36256	1.28547e-05	0.000176325
RN7SL862P	7.67699	5.11073	1.33172	3.8377	0.000124193	0.0011892				PHGR1	11.8866	-1.81265	0.624659	-2.90181	0.00371009	0.0181559
RNA5SP18	3.03897	4.79049	1.512	3.16832	0.00153325	0.00889526				PICSAR	6.37303	-4.55091	1.24465	-3.65639	0.000255795	0.00208777
RNA5SP187	13.0582	2.27279	0.675052	3.36683	0.000760372	0.00505146				PIGHP1	206.741	-2.18818	0.317443	-6.89316	5.45677e-12	3.60584e-10
RNA5SP20	16.6848	1.47976	0.562522	2.63058	0.00852384	0.0348684				PIM2	3195.84	-2.16733	0.340163	-6.37147	1.87229e-10	9.36967e-09
RNA5SP324	11.492	1.78126	0.654533	2.72142	0.00650027	0.0283138				PIN1-DT	22.7482	-1.63835	0.513922	-3.18794	0.00143292	0.00842549
RNA5SP47	2.07343	4.21408	1.6357	2.57632	0.00998587	0.0391218				PIWIL2-DT	23.3675	-1.40915	0.47797	-2.94819	0.0031964	0.016245
RNA5SP534	3.40316	4.94567	1.49518	3.30775	0.000940503	0.00597599				PLIN5	32.4911	-2.22943	0.478693	-4.65733	3.20337e-06	5.56008e-05
RNA5SP78	10.9472	1.71927	0.66291	2.59352	0.00949999	0.0379271				PMF1	479.984	-1.19121	0.305117	-3.90412	9.45683e-05	0.000947895
RNASEL	365.185	1.02952	0.306745	3.35628	0.000789984	0.00520782				PNN-AS1	94.757	-1.52254	0.39519	-3.85268	0.000116832	0.00113136
RNF138P1	90.4058	4.30877	0.470941	9.14928	5.73137e-20	1.22795e-17				POM121L15P	44.1001	-1.02906	0.387808	-2.65352	0.00796574	0.033139
RNU1-57P	13.6379	1.65687	0.668856	2.47716	0.0132431	0.0486574				PPIAP16	11.3291	-1.81662	0.667827	-2.72019	0.00652438	0.0283647
RNU105C	3.24567	3.83331	1.48022	2.58968	0.00960653	0.0382254				PPP1R26P1	264.042	-1.10977	0.304095	-3.64942	0.000262832	0.00213251
RNU2-15P	3.19772	4.84968	1.49127	3.25205	0.00114575	0.00698246				PPP1R35-AS1	5.04298	-2.72555	1.00434	-2.71378	0.00665198	0.0288098
RNU2-50P	2.14895	4.27265	1.62735	2.62553	0.00865146	0.0353272				PPP2CA-DT	63.2942	-2.08891	0.419517	-4.97932	6.38073e-07	1.36281e-05
RNU4-18P	4.10653	5.22165	1.50266	3.47494	0.00051097	0.00363404				PPP4R1-AS1	5.43028	-2.54336	0.94679	-2.68629	0.00722495	0.03072
RNU4-21P	7.81908	2.24493	0.84192	2.66644	0.00766592	0.0322044				PRDM10-DT	21.8463	-1.75818	0.511726	-3.43578	0.000590852	0.00408767
RNU4-25P	13.016	1.86457	0.63465	2.93796	0.00330384	0.0167044				PRDX3P1	233.404	-2.94177	0.300859	-9.77793	1.40044e-22	3.69284e-20
RNU4-4P	5.11902	4.54015	1.41437	3.21003	0.00132723	0.00791261				PRKAG2-AS2	21.2855	-1.32858	0.492466	-2.69782	0.0069795	0.0299821
RNU4ATAC12P	15.1658	1.43231	0.565937	2.53086	0.0113783	0.0430902				PRR13P2	15.1106	-1.95682	0.577064	-3.39099	0.000696408	0.00468095
RNU6-1242P	4.93055	5.4815	1.3973	3.92292	8.74826e-05	0.000893861				PSMD14P1	14.3499	-2.35705	0.643467	-3.66304	0.000249241	0.00204401
RNU6-126P	7.35516	2.97463	0.954492	3.11645	0.00183042	0.0102611				PTGES3P1	36.1272	-1.49475	0.402474	-3.7139	0.000204089	0.00176295
RNU6-198P	30.9775	1.52778	0.469896	3.25131	0.00114875	0.00699451				PTP4A1P6	2.7077	-4.20782	1.57841	-2.66585	0.00767932	0.0322409
RNU6-199P	9.66695	1.99367	0.74522	2.67528	0.00746677	0.0315417				PWWP2AP1	10.5181	-2.22134	0.668345	-3.32364	0.000888497	0.00570903
RNU6-272P	8.78492	2.47475	0.801678	3.08696	0.00202214	0.0111625				RAB17-DT	3.6267	-5.65181	1.52558	-3.7047	0.000211638	0.00180471
RNU6-39P	7.46911	2.67085	0.922513	2.89519	0.00378932	0.0184383				RAB5C-AS1	19.7069	-2.26101	0.526404	-4.2952	1.74536e-05	0.000227062
RNU6-584P	2.68728	4.60908	1.547	2.97936	0.00288851	0.0148899				RALGPS2-AS1	41.8114	-1.77013	0.436897	-4.05159	5.087e-05	0.000561618
RNU6-62P	6.62127	4.03889	1.23602	3.26765	0.00108443	0.00665606				RAMP3	23.8237	-5.48079	0.869279	-6.30498	2.88236e-10	1.37035e-08
RNU6-670P	3.10522	3.78161	1.49427	2.53074	0.0113822	0.0430902				RARA-AS1	134.553	-2.34914	0.306922	-7.65388	1.95005e-14	1.90693e-12
RNU6-781P	6.55072	4.86984	1.37738	3.53559	0.000406864	0.00302216				RASA3-IT1	48.4827	-1.73334	0.485097	-3.57318	0.000352667	0.00269252
RNU6-831P	2.10805	4.23426	1.69685	2.49536	0.012583	0.0466759				RASA4DP	316.582	-1.55784	0.35183	-4.42781	9.51941e-06	0.00013769
RNU6-850P	20.6379	2.44785	0.587733	4.16489	3.11498e-05	0.000372711				RASSF1-AS1	31.6715	-2.42331	0.455188	-5.32377	1.0164e-07	2.6597e-06
RNU6-879P	16.3658	1.75399	0.63037	2.78247	0.00539465	0.0244453				RBM14-RBM4	178.911	-1.41411	0.31648	-4.46823	7.88681e-06	0.000117811
RNU6-88P	4.42337	4.30312	1.41324	3.04485	0.00232794	0.0124807				RBM39P1	6.72723	-2.65314	0.855965	-3.09959	0.00193788	0.010758
RNU6-915P	6.51341	2.85138	0.979497	2.91107	0.00360195	0.0177534				RBM5-AS1	63.5757	-1.38565	0.354778	-3.9057	9.39541e-05	0.0009445
RNU6-979P	7.33501	3.11087	0.977578	3.18222	0.00146148	0.00854214				RBMS1P1	238.063	-1.23678	0.299142	-4.13441	3.55872e-05	0.00041707
RNU7-61P	7.62013	3.0938	0.948308	3.26244	0.00110456	0.00676752				RBMXP2	49.938	-1.1689	0.449085	-2.60285	0.00924526	0.0371327
RNVU1-32	5.88024	3.10212	1.0759	2.88328	0.00393562	0.0189751				RBPMS2P1	28.0972	-1.44309	0.473102	-3.05028	0.00228627	0.0123813
RNY3P13	6.54529	2.49753	0.91101	2.7415	0.00611601	0.0268991				RGS17P1	266.767	-2.3429	0.304859	-7.68518	1.52779e-14	1.54037e-12
RNY4P17	6.91939	2.43064	0.950389	2.55753	0.010542	0.0407877				RHBDF1	166.618	-1.69839	0.328383	-5.17199	2.31616e-07	5.51375e-06
RPA3	817.73	1.34068	0.37307	3.59365	0.000326084	0.00253186				RHOQ-AS1	131.227	-2.1135	0.326547	-6.47226	9.65496e-11	5.01473e-09
RPAP2P1	3.31464	4.9143	1.49533	3.28644	0.00101463	0.00633393				RIC3-DT	10.3685	-1.97483	0.692767	-2.85064	0.00436319	0.0205172
RPEL1	25.4748	1.68868	0.511597	3.3008	0.000964091	0.00608078				RLIMP1	165.112	-2.43166	0.367939	-6.60886	3.87278e-11	2.19061e-09
RPL11P4	13.7726	2.53945	0.714303	3.55514	0.000377781	0.00283688				RN7SKP102	13.6584	-2.15264	0.625873	-3.43942	0.00058297	0.00405359
RPL12P1	5.41243	4.60019	1.38249	3.32747	0.000876389	0.00564181				RN7SKP203	100924	-2.07131	0.335978	-6.16503	7.04681e-10	2.96398e-08
RPL12P15	15.8271	2.08348	0.604828	3.44474	0.000571605	0.00398265				RN7SKP240	38.9463	-2.67	0.488961	-5.46056	4.74647e-08	1.33917e-06
RPL12P21	10.0277	2.36987	0.803024	2.95118	0.00316561	0.0161124				RN7SKP249	3.30244	-4.45769	1.53113	-2.91138	0.00359841	0.0177487
RPL12P29	12.5814	2.05118	0.679603	3.0182	0.0025428	0.0133794				RN7SKP252	5.34825	-4.26567	1.27182	-3.35399	0.000796553	0.00523518
RPL12P31	18.2942	3.62139	0.724594	4.99782	5.79812e-07	1.254e-05				RN7SKP255	14339.3	-1.80953	0.33286	-5.43632	5.43936e-08	1.50372e-06
RPL13P6	11.1057	2.40985	0.813264	2.96318	0.00304478	0.0155784				RN7SKP275	11.0527	-2.21821	0.700017	-3.16879	0.00153073	0.0088938
RPL17P17	7.3658	3.59509	1.07468	3.34525	0.000822071	0.00537285				RN7SKP283	2.34474	-5.02933	1.64436	-3.05853	0.00222425	0.0120931
RPL21P4	9.13619	3.36957	0.917353	3.67314	0.000239588	0.001993				RN7SKP37	28.9664	-1.35897	0.454747	-2.98841	0.00280431	0.0145654
RPL21P8	29.0709	1.99767	0.468258	4.26617	1.98859e-05	0.000253888				RN7SKP57	5.33424	-2.88656	0.997582	-2.89356	0.00380903	0.0185079
RPL22P12	12.0776	4.29522	0.984569	4.36254	1.28562e-05	0.000176325				RN7SKP64	53.2884	-1.34417	0.374318	-3.59099	0.000329422	0.002552
RPL22P23	7.90959	4.30378	1.20842	3.56149	0.000368763	0.00278203				RN7SKP71	123398	-1.96247	0.325227	-6.03416	1.59793e-09	6.08633e-08
RPL23AP20	9.10228	3.17237	0.937617	3.38344	0.000715838	0.00480214				RN7SKP80	53993.7	-1.92271	0.318405	-6.03858	1.5548e-09	5.98858e-08
RPL23AP33	9.74297	4.53428	1.16251	3.90042	9.60271e-05	0.000961041				RN7SKP9	134.246	-1.52334	0.326394	-4.66718	3.05364e-06	5.34076e-05
RPL23AP36	5.60315	3.17926	1.12489	2.82627	0.00470931	0.0218126				RN7SL116P	97.0474	-2.52017	0.397219	-6.34454	2.23094e-10	1.10038e-08
RPL23AP4	22.633	1.29497	0.521937	2.48108	0.0130984	0.0482032				RN7SL146P	18.1294	-2.07988	0.531614	-3.91239	9.13881e-05	0.000924125
RPL23AP40	32.6795	1.67022	0.46078	3.62478	0.00028921	0.00230732				RN7SL15P	43.6237	-1.34194	0.400615	-3.34969	0.000809014	0.00529761
RPL23AP53	96.014	1.1518	0.337523	3.41252	0.000643643	0.00440401				RN7SL181P	9.20806	-1.8927	0.742172	-2.55022	0.0107656	0.0412572
RPL26P29	33.3715	1.82962	0.44422	4.11872	3.80983e-05	0.000441527				RN7SL182P	24.0559	-1.50555	0.514662	-2.92532	0.00344097	0.0171948
RPL26P35	32.4231	1.27292	0.43678	2.91433	0.00356458	0.0176326				RN7SL263P	92.6476	-2.32988	0.340083	-6.85092	7.33763e-12	4.79112e-10
RPL27P12	32.9402	1.2294	0.463466	2.65263	0.00798683	0.0331865				RN7SL328P	39.5191	-1.45911	0.45007	-3.24195	0.00118714	0.0071836
RPL29P12	20.6411	1.83137	0.538477	3.40102	0.00067136	0.00456631				RN7SL336P	6.36931	-2.52628	0.890163	-2.838	0.00453971	0.0212018
RPL30P13	5.15406	4.52426	1.38412	3.26869	0.00108047	0.00664267				RN7SL338P	23.7875	-1.69591	0.515618	-3.28909	0.00100512	0.00629327
RPL31P7	12.2134	1.76584	0.686479	2.57231	0.0101021	0.039488				RN7SL357P	11.9105	-2.178	0.673858	-3.23214	0.00122867	0.00740876
RPL32P32	15.0868	1.92178	0.599396	3.20619	0.00134507	0.00799113				RN7SL402P	24.9589	-7.45151	1.26803	-5.87645	4.1915e-09	1.45136e-07
RPL35AP10	10.5011	2.04202	0.737595	2.76849	0.00563165	0.0252357				RN7SL449P	142.156	-2.92982	0.32148	-9.11353	7.97421e-20	1.6567e-17
RPL35AP16	7.25689	5.03952	1.35004	3.73288	0.000189305	0.00166131				RN7SL460P	9.91691	-1.80224	0.666643	-2.70346	0.00686223	0.0295598
RPL35AP17	5.47241	3.06894	1.10009	2.78972	0.00527536	0.0239681				RN7SL473P	23.8515	-1.40755	0.561641	-2.50614	0.0122058	0.0455769
RPL35AP29	4.91927	2.82217	1.11596	2.52892	0.0114413	0.0432901				RN7SL517P	52.4125	-1.26528	0.386756	-3.27152	0.00106971	0.00658933
RPL35AP9	2.85133	4.69088	1.52926	3.06742	0.00215918	0.0118427				RN7SL555P	19.3264	-5.15256	0.889663	-5.79159	6.97244e-09	2.32054e-07
RPL35P3	13.7665	2.22406	0.641157	3.46882	0.000522752	0.00369935				RN7SL566P	33.1279	-2.09295	0.42728	-4.89832	9.66573e-07	1.94335e-05
RPL36AP54	6.53158	3.39289	1.08474	3.12784	0.00176094	0.00992207				RN7SL577P	15.3696	-1.76597	0.570128	-3.0975	0.00195158	0.0108252
RPL36P17	8.13451	5.19501	1.32972	3.90684	9.35122e-05	0.000942823				RN7SL600P	25.1398	-1.19966	0.477603	-2.51184	0.0120104	0.0450455
RPL38P4	2.22497	4.33036	1.60472	2.69852	0.0069648	0.0299565				RN7SL608P	22.7013	-1.6758	0.501856	-3.33921	0.00084018	0.00545998
RPL38P5	14.4423	1.61805	0.623918	2.59338	0.0095039	0.0379271				RN7SL650P	47.4347	-1.01342	0.364941	-2.77695	0.00548709	0.024766
RPL3P1	18.8397	2.1591	0.577203	3.74063	0.000183562	0.00161761				RN7SL683P	17.4326	-1.36929	0.518261	-2.64209	0.00823964	0.0339285
RPL5P18	17.9843	2.08607	0.567337	3.67695	0.000236038	0.00196632				RN7SL698P	28.8838	-1.29273	0.496735	-2.60245	0.00925595	0.0371345
RPL5P21	6.16547	5.80609	1.36491	4.25383	2.10141e-05	0.000266308				RN7SL748P	27.598	-1.90897	0.47245	-4.04057	5.33213e-05	0.000585851
RPL6P26	21.4244	1.42326	0.521755	2.72784	0.00637504	0.0278923				RN7SL749P	18.6867	-1.41801	0.543088	-2.61102	0.00902738	0.0364283
RPL6P7	2.46553	4.4824	1.56837	2.85801	0.00426314	0.0201434				RN7SL798P	34.6406	-1.48811	0.46271	-3.21607	0.00129957	0.00776796
RPL7AP3	13.0354	1.85342	0.631544	2.93475	0.00333816	0.016853				RN7SL850P	7.99301	-2.24995	0.801437	-2.80739	0.00499451	0.0229046
RPL7AP35	24.1876	1.54123	0.492138	3.13172	0.00173788	0.0098308				RNA5SP282	13.0337	-2.94584	0.717666	-4.10474	4.04762e-05	0.000464055
RPL7AP37	18.4029	3.24819	0.659879	4.9224	8.54876e-07	1.7548e-05				RNA5SP371	3.7476	-3.12223	1.20563	-2.58971	0.00960574	0.0382254
RPL7AP44	6.35507	3.22518	1.0632	3.03348	0.00241752	0.0128385				RNA5SP376	6.08589	-2.73507	0.898149	-3.04523	0.00232502	0.0124807
RPL7AP45	30.7078	1.24956	0.431918	2.89306	0.00381509	0.0185243				RNA5SP377	6.08589	-2.73507	0.898149	-3.04523	0.00232502	0.0124807
RPL7AP48	51.1423	1.17354	0.397809	2.95002	0.00317757	0.0161613				RNF103-CHMP3	47.7522	-1.92429	0.428221	-4.49367	7.00058e-06	0.000107374
RPL7AP65	24.7215	1.95059	0.511685	3.81208	0.000137802	0.00129955				RNFT1-DT	40.9032	-1.517	0.394358	-3.84676	0.00011969	0.00115091
RPL7AP76	12.8217	1.85524	0.662012	2.80243	0.00507188	0.0231356				RNU1-1	452.224	-1.72539	0.37751	-4.57045	4.86686e-06	7.9017e-05
RPL7L1P9	16.2314	1.49464	0.554364	2.69614	0.00701488	0.0300776				RNU1-100P	30.1942	-2.76309	0.527527	-5.23782	1.62489e-07	3.99291e-06
RPL7P14	8.39119	2.31907	0.870643	2.66363	0.00773031	0.0323634				RNU1-133P	12.4679	-3.91573	0.809182	-4.83912	1.30413e-06	2.52574e-05
RPL7P57	34.4247	1.26202	0.416551	3.0297	0.00244799	0.012974				RNU1-2	363.767	-1.52316	0.378928	-4.01965	5.82838e-05	0.000630023
RPL9P3	5.59636	3.13166	1.09636	2.8564	0.00428469	0.0202034				RNU1-27P	569.43	-2.1122	0.392438	-5.38225	7.35592e-08	1.97773e-06
RPS10P14	20.9936	1.24801	0.50154	2.48834	0.012834	0.0474082				RNU1-28P	566.222	-2.12514	0.39403	-5.39333	6.91631e-08	1.86686e-06
RPS10P5	15.1042	1.58329	0.572172	2.76717	0.00565461	0.025289				RNU1-3	419.141	-1.70759	0.376391	-4.53674	5.71307e-06	9.04592e-05
RPS12P27	28.2355	1.67419	0.511069	3.27586	0.00105341	0.0065182				RNU1-4	418.292	-1.71235	0.37548	-4.56044	5.10459e-06	8.21528e-05
RPS14P4	23.6385	2.26947	0.525978	4.31475	1.59781e-05	0.000212299				RNU105B	10.3509	-1.69558	0.657309	-2.57957	0.0098922	0.0388659
RPS14P5	12.3557	2.97216	0.760445	3.90844	9.28939e-05	0.000937968				RNU11	10.9186	-4.32587	0.957858	-4.51619	6.29617e-06	9.74414e-05
RPS24P14	3.74756	5.07637	1.46345	3.46877	0.000522851	0.00369935				RNU11-2P	19.2804	-1.31145	0.493115	-2.65953	0.00782507	0.0326927
RPS26P18	7.68528	2.10155	0.822414	2.55534	0.0106085	0.0409672				RNU2-27P	30.3746	-1.22444	0.429577	-2.85034	0.00436719	0.0205219
RPS26P52	6.83981	3.00925	0.983526	3.05966	0.00221589	0.0120741				RNU2-63P	351.907	-3.63214	0.474649	-7.65226	1.9748e-14	1.90693e-12
RPS27AP10	47.9197	1.23851	0.400617	3.09152	0.00199137	0.0110192				RNU4-24P	24.3223	-1.34145	0.481897	-2.78369	0.00537439	0.0243696
RPS27AP2	2.31349	4.37654	1.59125	2.75038	0.00595264	0.0263809				RNU4-51P	21.4369	-2.84727	0.574175	-4.95889	7.08982e-07	1.50024e-05
RPS27AP3	11.4882	3.41154	0.849108	4.0178	5.87452e-05	0.000632686				RNU4-8P	16.4135	-3.25644	0.706729	-4.60777	4.07014e-06	6.77303e-05
RPS29P7	4.68678	3.47189	1.27072	2.73222	0.00629089	0.0275769				RNU4ATAC	298.528	-4.51174	0.500203	-9.01982	1.88405e-19	3.57472e-17
RPS2P16	66.1108	3.37342	0.476615	7.07787	1.46384e-12	1.06767e-10				RNU5A-1	338.518	-4.42901	0.422939	-10.472	1.16194e-25	5.31085e-23
RPS2P36	82.0164	1.05219	0.358812	2.93243	0.00336323	0.0169297				RNU5B-1	162.012	-3.65687	0.50726	-7.20907	5.63333e-13	4.54377e-11
RPS2P55	106.168	1.94168	0.559686	3.46923	0.000521951	0.00369935				RNU5D-1	152.88	-3.05341	0.377983	-8.07817	6.57462e-16	7.908e-14
RPS3AP19	20.6207	1.53402	0.542008	2.83026	0.00465105	0.0215748				RNU5E-1	434.722	-3.3827	0.426051	-7.93966	2.02744e-15	2.1719e-13
RPS3AP3	16.6105	1.8694	0.60202	3.10521	0.00190142	0.0105853				RNU5E-4P	155.958	-4.94545	0.511739	-9.66401	4.28725e-22	1.08864e-19
RPS3AP31	4.15548	4.2197	1.53891	2.74201	0.00610646	0.0268991				RNU5F-1	453.52	-4.39812	0.393772	-11.1692	5.76961e-29	3.95565e-26
RPS3AP35	5.54662	3.02139	1.11384	2.7126	0.00667583	0.028893				RNU6-1	13.6268	-2.65096	0.657084	-4.03442	5.47365e-05	0.000597569
RPS3AP39	5.31364	3.66806	1.2482	2.93869	0.00329607	0.0166774				RNU6-1010P	10.8586	-3.24397	0.785923	-4.1276	3.66576e-05	0.000428151
RPS3AP41	5.15933	2.90312	1.10764	2.621	0.0087673	0.0356727				RNU6-1143P	11.0586	-1.7788	0.648273	-2.74391	0.00607116	0.0268022
RPS3AP44	11.1146	3.37819	0.856246	3.94535	7.96832e-05	0.000832787				RNU6-118P	10.8047	-1.86515	0.64913	-2.87331	0.00406193	0.0194202
RPS3AP51	7.73201	3.13431	0.96602	3.24456	0.00117631	0.00714108				RNU6-1223P	16.3718	-1.49672	0.541838	-2.7623	0.00573953	0.0255853
RPS3P2	26.2624	1.56233	0.479868	3.25574	0.00113097	0.00691083				RNU6-1237P	10.5915	-2.46397	0.704311	-3.49841	0.000468048	0.00336014
RPS4XP10	4.75592	5.41741	1.41053	3.84068	0.000122694	0.00117649				RNU6-1294P	9.94248	-3.10857	0.764854	-4.06427	4.8183e-05	0.000538895
RPS4XP14	33.4826	1.64944	0.525677	3.13775	0.00170249	0.00968014				RNU6-194P	13.6365	-2.26515	0.654209	-3.46242	0.000535334	0.00377987
RPS5P2	19.4133	5.04048	0.969423	5.19947	1.99859e-07	4.82476e-06				RNU6-2	74.5772	-1.75378	0.501275	-3.49864	0.000467642	0.00336014
RPS7P3	11.0774	2.32293	0.73809	3.14721	0.00164835	0.00945696				RNU6-223P	12.2642	-1.78226	0.604982	-2.94597	0.00321942	0.0163499
RPSAP13	29.6299	3.42862	0.572586	5.98795	2.12499e-09	7.87509e-08				RNU6-30P	7.39913	-3.66561	0.987646	-3.71146	0.000206067	0.00177042
RPSAP21	33.5825	3.38283	0.549862	6.15213	7.64477e-10	3.17652e-08				RNU6-33P	18.5274	-2.03055	0.577991	-3.51312	0.000442879	0.00323019
RPSAP57	12.3444	5.81135	1.28567	4.52008	6.18157e-06	9.65396e-05				RNU6-36P	13.2925	-2.51899	0.661989	-3.80519	0.000141698	0.00132341
RPSAP6	44.5044	1.53443	0.392965	3.90474	9.43249e-05	0.00094684				RNU6-3P	25.8862	-2.55871	0.521234	-4.90894	9.15681e-07	1.85189e-05
RRS1-DT	15.2605	1.59887	0.589087	2.71415	0.00664452	0.0287957				RNU6-402P	23.3394	-1.68674	0.533337	-3.16262	0.00156355	0.0090397
RSL24D1P3	2.3953	4.44903	1.60726	2.76809	0.00563866	0.0252506				RNU6-415P	109.305	-3.73271	0.470063	-7.94088	2.00754e-15	2.1719e-13
RUNX2-AS1	13.4359	2.56581	0.684353	3.74925	0.000177366	0.00157109				RNU6-430P	37.8184	-2.46025	0.485608	-5.06632	4.05578e-07	9.08707e-06
RUNX3-AS1	37.7147	1.18119	0.465728	2.53622	0.0112057	0.0425396				RNU6-437P	18.465	-1.76704	0.530403	-3.33151	0.000863762	0.00557623
RYKP1	54.7909	1.54178	0.368791	4.18064	2.90693e-05	0.000352119				RNU6-466P	6.95939	-3.65767	1.02037	-3.58466	0.000337516	0.00260334
S100A11P2	8.43983	4.34462	1.17901	3.68499	0.000228711	0.00191459				RNU6-4P	19.3565	-2.24829	0.560848	-4.00873	6.10468e-05	0.000652944
SACS-AS1	5.89966	3.88367	1.26204	3.0773	0.00208885	0.0114937				RNU6-539P	21.1337	-1.6487	0.514879	-3.2021	0.00136428	0.00809825
SAMSN1-AS1	3.07408	4.80362	1.50318	3.19564	0.00139523	0.00826054				RNU6-5P	18.9091	-1.40284	0.522491	-2.6849	0.00725516	0.0307996
SCAMP2	2349.06	1.19562	0.2679	4.46294	8.08412e-06	0.000120227				RNU6-60P	14.195	-1.5006	0.566885	-2.64711	0.00811841	0.0335366
SCARNA10	2.06764	4.19492	1.69831	2.47005	0.0135094	0.0494504				RNU6-638P	26.9651	-2.62175	0.512132	-5.11928	3.06703e-07	7.15224e-06
SCG5-AS1	14.1191	3.50392	0.787802	4.44772	8.67866e-06	0.000126868				RNU6-675P	7.93583	-3.85739	0.987448	-3.90642	9.36719e-05	0.000943046
SCUBE1-AS1	5.35374	3.64815	1.24883	2.92126	0.00348622	0.0173451				RNU6-6P	17.5659	-2.28181	0.616563	-3.70085	0.000214877	0.00183006
SDC4	185.042	1.18842	0.315972	3.76115	0.000169135	0.00151382				RNU6-786P	9.50098	-3.80495	0.898177	-4.2363	2.27231e-05	0.000283769
SDHCP1	12.3622	6.80669	1.28832	5.28337	1.26827e-07	3.19679e-06				RNU6-8	27.1295	-1.75934	0.5745	-3.06238	0.00219586	0.0120055
SELENOTP1	30.3597	1.3305	0.442162	3.00909	0.00262035	0.0137453				RNU6-82P	40.2054	-2.19237	0.442758	-4.95162	7.35991e-07	1.5526e-05
SEPTIN14P12	31.3241	2.86211	0.502182	5.69935	1.20262e-08	3.74779e-07				RNU6-854P	9.12465	-2.17681	0.729412	-2.98434	0.00284192	0.0147356
SERPINH1P1	19.6356	2.25611	0.567196	3.97765	6.96009e-05	0.000735261				RNU6-9	30.0719	-2.58428	0.488917	-5.28574	1.25199e-07	3.16739e-06
SF3A3P1	42.7131	1.47131	0.405128	3.63172	0.000281541	0.00226289				RNU6-94P	27.1252	-3.44029	1.25981	-2.73081	0.00631792	0.0276601
SH3PXD2A-AS1	10.109	2.95829	0.820227	3.60668	0.000310145	0.00243569				RNU6ATAC24P	22.711	-1.77131	0.490158	-3.61376	0.000301789	0.00238922
SHLD2P2	39.5147	1.69295	0.484768	3.49228	0.000478915	0.00343097				RNU7-133P	3.26795	-5.50367	1.53417	-3.58739	0.000334002	0.00258164
SIGLEC10-AS1	13.4241	3.33442	0.767501	4.34451	1.39585e-05	0.000188014				RNVU1-15	318.135	-4.1107	0.381037	-10.7882	3.91488e-27	2.44004e-24
SIGLEC8	20.374	2.10997	0.547914	3.85091	0.00011768	0.00113796				RNVU1-18	361.311	-1.49499	0.387539	-3.85765	0.000114482	0.00111648
SIRPG	9.66843	2.1796	0.752738	2.89557	0.00378476	0.0184383				RNVU1-19	540.911	-3.77583	0.379679	-9.9448	2.65714e-23	8.28062e-21
SIRT4	19.0155	1.39457	0.546024	2.55405	0.0106477	0.0410374				RNVU1-2	40.9559	-1.63065	0.506413	-3.22001	0.00128187	0.00768226
SKA2P1	19.7404	1.52334	0.524193	2.90606	0.00366007	0.0179495				RNVU1-21	162.356	-3.34083	0.382329	-8.7381	2.37065e-18	3.86981e-16
SKAP1-AS2	63.0696	1.23717	0.350403	3.53069	0.000414477	0.00305883				RNVU1-22	60.3169	-2.40205	0.413424	-5.81013	6.24234e-09	2.10825e-07
SLC12A5-AS1	12.9906	2.33114	0.663955	3.51099	0.000446446	0.00324241				RNVU1-24	10.8003	-2.36602	0.687991	-3.43903	0.000583796	0.00405522
SLC16A4-AS1	312.977	1.58633	0.343512	4.61798	3.87501e-06	6.576e-05				RNVU1-25	16.5665	-2.17355	0.676227	-3.21423	0.00130797	0.00781135
SLC16A6P1	16.454	2.44591	0.631744	3.87168	0.000108087	0.00106472				RNVU1-27	823.383	-3.45048	0.347177	-9.93869	2.82505e-23	8.42109e-21
SLC1A5	3471.19	3.13324	0.312513	10.026	1.17225e-23	4.22998e-21				RNVU1-28	113.645	-2.57127	0.381299	-6.74345	1.54669e-11	9.64011e-10
SLC22A20P	74.3897	1.12316	0.338611	3.31696	0.000910023	0.00580517				RNVU1-29	521.045	-1.96982	0.38957	-5.0564	4.27237e-07	9.47941e-06
SLC24A3-AS1	207.622	3.38972	0.328529	10.3179	5.84991e-25	2.35924e-22				RNVU1-3	47.5841	-1.87258	0.423907	-4.41743	9.98814e-06	0.000143261
SLC25A14P1	16.3678	1.90989	0.613456	3.11333	0.0018499	0.0103534				RNVU1-30	465.943	-3.61254	0.367694	-9.82487	8.79905e-23	2.41305e-20
SLC25A15P5	30.0363	1.51779	0.490446	3.09471	0.00197005	0.0109101				RNVU1-33	35.2088	-1.10506	0.405819	-2.72305	0.00646829	0.0281924
SLC25A48-AS1	88.8859	6.81491	0.796045	8.56096	1.11933e-17	1.66829e-15				RNVU1-34	13.0725	-1.7453	0.630961	-2.76609	0.00567329	0.0253395
SLC2A3P4	24.6943	2.671	0.574759	4.64718	3.36511e-06	5.79678e-05				RNVU1-4	355.035	-3.57019	0.387546	-9.21231	3.19189e-20	7.05923e-18
SLC30A6	983.241	1.21022	0.317992	3.80582	0.000141335	0.00132196				RNVU1-6	330.481	-3.06334	0.407317	-7.52077	5.44528e-14	5.04497e-12
SLC30A6P1	5.54665	4.64345	1.37473	3.37772	0.00073089	0.0048745				RNVU1-7	299.306	-1.24411	0.390043	-3.18968	0.00142432	0.00838929
SLC7A10	16.682	3.28928	0.707076	4.65194	3.2882e-06	5.6929e-05				RNY1P13	31.0069	-2.36215	0.490623	-4.81458	1.47507e-06	2.80919e-05
SLC7A11	527.118	3.52919	0.292758	12.055	1.82617e-33	2.0867e-30				RNY4P7	15.2088	-1.53161	0.557411	-2.74773	0.00600098	0.0265437
SLC7A11-AS1	40.8003	2.14376	0.428748	5.00005	5.73148e-07	1.24746e-05				RPL10AP6	89.5054	-1.1984	0.395619	-3.02919	0.00245212	0.012982
SLCO4A1-AS1	41.004	1.62301	0.449813	3.60818	0.000308352	0.00242652				RPL10P12	244.097	-1.55918	0.312859	-4.98364	6.23975e-07	1.34106e-05
SMCR5	85.9161	1.18657	0.350646	3.38394	0.000714534	0.00479808				RPL10P16	996.105	-1.52717	0.349326	-4.37177	1.23245e-05	0.000171046
SMLR1	14.3336	3.46035	0.774436	4.46822	7.88728e-06	0.000117811				RPL10P4	3.21914	-3.50395	1.39522	-2.5114	0.0120254	0.0450771
SNORA26	41.5126	1.36392	0.466463	2.92397	0.00345594	0.0172492				RPL11P3	199.042	-1.32975	0.317078	-4.19378	2.7435e-05	0.000334093
SNORA65	35.2909	1.36582	0.46779	2.91972	0.00350342	0.0174054				RPL12P11	60.0749	-1.18652	0.390862	-3.03565	0.00240018	0.0127662
SNORA74A	18.6584	1.61478	0.528115	3.05763	0.00223091	0.0121179				RPL12P30	2.31049	-4.98514	1.61444	-3.08783	0.00201621	0.0111387
SNORA9B	12.5688	1.79275	0.629976	2.84575	0.0044307	0.0207776				RPL12P37	4.71684	-5.01704	1.4198	-3.53364	0.000409886	0.00303803
SNORD113-1	8.33085	2.92602	0.902702	3.2414	0.00118945	0.00719124				RPL13AP20	650.452	-1.22645	0.334803	-3.66319	0.000249093	0.00204401
SNORD113-2	7.06347	4.07578	1.20194	3.391	0.000696387	0.00468095				RPL13AP25	1166.73	-1.77579	0.33994	-5.22384	1.75254e-07	4.27595e-06
SNORD113-3	11.6937	2.52727	0.7259	3.48156	0.000498497	0.0035564				RPL13AP5	2437.57	-1.44712	0.336316	-4.30286	1.6861e-05	0.000221879
SNORD113-4	16.579	1.38885	0.553115	2.51097	0.0120401	0.0451075				RPL13AP6	163.702	-1.85141	0.352301	-5.2552	1.4786e-07	3.65968e-06
SNORD114-1	14.4514	2.22838	0.634499	3.51203	0.00044469	0.00323915				RPL13P12	3649.51	-1.27842	0.361498	-3.53646	0.00040553	0.00301553
SNORD114-10	13.6398	2.59989	0.682684	3.80834	0.000139901	0.00131212				RPL14P1	1013.65	-1.52061	0.366206	-4.15233	3.29113e-05	0.000391057
SNORD114-14	8.11327	2.83698	0.874501	3.24411	0.00117819	0.00714108				RPL15P2	352.577	-1.3495	0.382325	-3.52973	0.000415987	0.00306668
SNORD114-23	2.99277	4.74796	1.5132	3.1377	0.00170278	0.00968014				RPL15P3	4636.25	-1.48766	0.356834	-4.16906	3.05854e-05	0.000367239
SNORD114-30	3.34875	4.92418	1.49451	3.29486	0.000984725	0.00618815				RPL15P5	326.087	-1.49584	0.419807	-3.56316	0.000366415	0.00277584
SNORD114-31	3.21635	3.8365	1.48603	2.58171	0.00983132	0.0387322				RPL17P40	42.0828	-1.34973	0.431021	-3.13147	0.00173936	0.00983106
SNORD114-4	5.71223	2.65117	1.00627	2.63465	0.00842248	0.034495				RPL18AP3	6763.36	-1.36527	0.3289	-4.15101	3.31008e-05	0.000392628
SNORD116-1	19.6955	1.95301	0.549052	3.55706	0.000375031	0.00281931				RPL21P119	989.523	-1.66223	0.358748	-4.63342	3.59675e-06	6.13416e-05
SNORD14E	24.6037	2.48247	0.549988	4.51367	6.37154e-06	9.83858e-05				RPL21P134	87.3986	-1.20269	0.39516	-3.04356	0.00233793	0.0125225
SNORD67	13.9922	1.93843	0.638799	3.03449	0.00240946	0.0128056				RPL21P135	31.3799	-1.57445	0.419037	-3.75731	0.000171747	0.0015332
SNORD93	16.4534	2.75286	0.665146	4.13873	3.49228e-05	0.00041202				RPL21P16	2355.22	-1.57532	0.351169	-4.48592	7.25987e-06	0.000110763
SNRPGP10	57.3265	1.29423	0.447583	2.8916	0.00383282	0.0185709				RPL21P28	246.944	-1.54916	0.380609	-4.07023	4.69677e-05	0.000527887
SNRPGP15	40.2729	1.74272	0.464997	3.74781	0.000178387	0.00157809				RPL21P3	40.1351	-1.18371	0.472778	-2.50374	0.0122889	0.0457399
SNRPGP2	87.9022	1.28207	0.369359	3.47107	0.000518397	0.00368304				RPL21P35	12.7565	-3.71091	0.862757	-4.30122	1.69858e-05	0.000223093
SNRPGP3	3.71924	5.07905	1.48244	3.42615	0.000612212	0.00421842				RPL21P37	263.344	-1.65362	0.384016	-4.30612	1.66143e-05	0.000219475
SNRPGP4	22.7013	1.256	0.505112	2.48657	0.012898	0.0475764				RPL21P39	303.391	-1.64189	0.374475	-4.38451	1.16245e-05	0.000163649
SNX18P7	12.2931	4.95662	1.16085	4.26983	1.95618e-05	0.000250216				RPL21P43	19.9277	-1.37095	0.512887	-2.67301	0.00751745	0.0317167
SNX2P2	3.35779	3.88894	1.48167	2.6247	0.00867261	0.0353715				RPL21P7	4.5021	-2.57638	1.03274	-2.49469	0.0126067	0.0466976
SNX6P1	37.8556	2.51729	0.462172	5.44665	5.13262e-08	1.43046e-06				RPL21P75	596.239	-1.71391	0.365455	-4.6898	2.73474e-06	4.84481e-05
SOCS5P4	21.7617	2.52889	0.559919	4.51652	6.28627e-06	9.74414e-05				RPL21P93	439.851	-1.66038	0.381706	-4.34989	1.36209e-05	0.000184191
SOD1P3	9.70243	2.85123	0.817634	3.48717	0.000488161	0.00348992				RPL22P1	1387.14	-1.29879	0.381998	-3.39998	0.000673917	0.0045701
SOS1-IT1	333.193	2.99133	0.339435	8.81269	1.22177e-18	2.04304e-16				RPL22P3	36.5034	-1.41209	0.423211	-3.33662	0.00084805	0.0055059
SPATA13	8.48531	2.92248	0.907324	3.22098	0.00127751	0.00766472				RPL23AP23	94.1141	-2.26428	0.413763	-5.47242	4.4392e-08	1.27344e-06
SPCS2P4	129.429	1.29729	0.328993	3.94322	8.03955e-05	0.000838952				RPL23AP50	59.0457	-2.03455	0.364533	-5.58125	2.38799e-08	7.14938e-07
SPDYE22P	6.60754	2.90693	0.975233	2.98075	0.00287539	0.014867				RPL24P2	20.6023	-1.85795	0.583985	-3.1815	0.00146513	0.00855614
SRGAP2-AS1	38.2984	2.00239	0.429733	4.65961	3.16814e-06	5.51288e-05				RPL24P4	51.2435	-1.29342	0.375472	-3.44479	0.000571495	0.00398265
SRGAP2D	166.951	1.78742	0.301753	5.92346	3.15243e-09	1.13157e-07				RPL24P8	39.5861	-1.31276	0.433311	-3.02961	0.00244871	0.012974
SRGAP3-AS2	22.8415	2.57618	0.543247	4.74218	2.1143e-06	3.87584e-05				RPL26P19	3105.78	-1.59584	0.35806	-4.45691	8.3148e-06	0.000122594
SRGAP3-AS3	23.7623	2.02135	0.533654	3.78776	0.00015201	0.00139143				RPL26P36	393.654	-1.57045	0.36839	-4.263	2.01698e-05	0.000257033
SRMP3	19.9735	3.35471	0.648774	5.17084	2.33045e-07	5.52858e-06				RPL29P14	122.127	-1.29619	0.322043	-4.02489	5.70018e-05	0.000620324
SRRM1P3	61.7141	2.892	0.403998	7.15846	8.15883e-13	6.21522e-11				RPL30-AS1	233.738	-2.45183	0.43583	-5.62566	1.84804e-08	5.63117e-07
ST3GAL1P1	25.8724	2.37316	0.580091	4.09101	4.29494e-05	0.000489952				RPL32P1	58.5347	-2.64413	0.419426	-6.30417	2.89741e-10	1.37035e-08
STAB1	4606.46	1.46944	0.317798	4.62382	3.76741e-06	6.40928e-05				RPL34P18	43.1516	-1.98024	0.454757	-4.3545	1.33369e-05	0.000181424
STAU2-AS1	5.09532	2.86819	1.10905	2.58616	0.00970521	0.038445				RPL34P20	11.1538	-2.07855	0.696986	-2.98219	0.00286192	0.0148086
STK16P1	36.7367	2.23699	0.45664	4.89881	9.64194e-07	1.94335e-05				RPL34P22	20.5024	-2.8762	0.578394	-4.97273	6.60164e-07	1.40126e-05
STK25P1	18.5726	2.3286	0.607197	3.835	0.000125563	0.0011973				RPL34P31	4.28227	-2.80441	1.08433	-2.58632	0.00970081	0.038445
STON1-GTF2A1L	6.1911	3.23732	1.07259	3.01821	0.00254269	0.0133794				RPL35AP2	63.3334	-2.66189	0.395005	-6.73888	1.59614e-11	9.85867e-10
STX8P1	9.11564	1.96723	0.76149	2.5834	0.00978328	0.0386595				RPL35AP5	63.3952	-1.85097	0.34851	-5.3111	1.08966e-07	2.80854e-06
STXBP4	584.386	1.01049	0.296713	3.40562	0.000660137	0.00450338				RPL36AP13	106.99	-1.45799	0.325173	-4.48374	7.33446e-06	0.000111497
SUB1P4	2.51844	4.50696	1.56131	2.88665	0.00389363	0.0188389				RPL36AP37	2209.77	-1.32308	0.370261	-3.57336	0.00035243	0.00269252
SUCNR1	1110.68	4.7192	0.406293	11.6153	3.44676e-31	2.95387e-28				RPL36AP7	208.703	-1.13231	0.332401	-3.40647	0.000658098	0.00449394
SUPT16HP1	137.488	1.33555	0.324223	4.11922	3.80155e-05	0.000441527				RPL37AP1	20.6093	-1.32135	0.520923	-2.53656	0.0111947	0.0425214
SUPT4H1P2	3.11498	4.83029	1.51856	3.18083	0.00146856	0.00856888				RPL37P2	18.5505	-1.92436	0.530898	-3.62474	0.000289258	0.00230732
TAF5LP1	8.77256	3.00874	0.886939	3.39228	0.000693139	0.00466814				RPL39P14	12.5325	-1.83079	0.650111	-2.81612	0.00486083	0.0223513
TAS2R13	58.5297	1.59599	0.380949	4.1895	2.79571e-05	0.000339848				RPL39P15	582.343	-2.01873	0.426478	-4.7335	2.20679e-06	4.01319e-05
TAS2R15P	95.5123	1.15589	0.365073	3.16619	0.00154448	0.00894339				RPL39P3	6404.21	-2.18427	0.383194	-5.70017	1.19687e-08	3.74779e-07
TAS2R3	39.6414	1.35088	0.4244	3.18304	0.00145739	0.00854005				RPL41P2	664.674	-1.26881	0.35989	-3.52554	0.000422621	0.00310557
TATDN2P1	10.5842	2.99201	0.814621	3.67289	0.000239823	0.001993				RPL4P7	32.934	-1.34575	0.433124	-3.10709	0.00188942	0.0105316
TCEAL3-AS1	3.49724	3.93345	1.46325	2.68817	0.00718451	0.0305871				RPL5P1	280.935	-1.11634	0.340503	-3.2785	0.00104361	0.00646748
TECRP1	113.502	1.29785	0.331216	3.91845	8.91208e-05	0.000906546				RPL5P23	38.2507	-1.11912	0.415873	-2.691	0.00712372	0.0303733
TEDC2-AS1	33.2687	1.95648	0.481049	4.06711	4.76005e-05	0.00053325				RPL5P34	612.081	-1.68557	0.377845	-4.46101	8.15757e-06	0.000121057
THAP5P1	12.9963	2.68467	0.696527	3.85436	0.000116031	0.00112619				RPL5P35	23.4589	-3.91365	0.722497	-5.41685	6.06597e-08	1.66353e-06
THRB-IT1	33.4056	2.1107	0.467296	4.51683	6.27729e-06	9.74414e-05				RPL5P4	612.212	-1.38342	0.385933	-3.58462	0.000337568	0.00260334
TIMM8AP1	6.89194	2.25732	0.873072	2.58549	0.00972398	0.0384917				RPL6P10	674.573	-1.03143	0.342051	-3.01543	0.00256613	0.0134815
TIMM9P1	18.7099	1.87837	0.565574	3.32117	0.000896395	0.00574363				RPL7AP16	175.435	-1.13851	0.309222	-3.68186	0.000231537	0.00193588
TLK2P2	21.6168	1.50718	0.52729	2.85836	0.00425838	0.0201348				RPL7AP29	21.243	-1.37152	0.504917	-2.71632	0.00660121	0.0286442
TLR8-AS1	6.43913	2.81189	0.977862	2.87555	0.00403329	0.0193102				RPL7AP50	47.748	-1.68617	0.510612	-3.30226	0.000959088	0.0060548
TMA16P2	8.30903	2.16114	0.849579	2.54378	0.0109659	0.0418377				RPL7AP6	2535.38	-1.4454	0.35802	-4.03721	5.40899e-05	0.000591452
TMEM167B-DT	12.8756	1.57311	0.620458	2.5354	0.0112318	0.0425915				RPL7AP66	1152.14	-1.25424	0.348975	-3.59407	0.00032555	0.00253186
TMEM26-AS1	3.65904	5.04773	1.48682	3.395	0.00068629	0.00462655				RPL7P1	2616.06	-1.32562	0.366483	-3.61712	0.000297895	0.00236385
TMEM45A	138.064	1.3487	0.365031	3.69475	0.000220104	0.00186426				RPL7P17	7.8256	-2.96721	0.846309	-3.50605	0.000454802	0.00329263
TMEM51-AS2	15.991	2.27701	0.602683	3.77812	0.00015802	0.00143305				RPL7P19	427.508	-1.48231	0.384235	-3.85781	0.000114406	0.00111648
TMEM81	52.5745	1.31931	0.399513	3.30231	0.000958927	0.0060548				RPL7P23	878.876	-1.36249	0.386111	-3.52874	0.000417542	0.00307483
TMPOP2	7.97529	1.9769	0.800138	2.4707	0.013485	0.0493875				RPL7P32	1029.42	-1.33519	0.382738	-3.48852	0.000485703	0.00347597
TMPRSS11CP	17.5661	1.45113	0.572241	2.53588	0.0112167	0.0425575				RPL7P52	75.4174	-2.38985	0.405734	-5.89018	3.8577e-09	1.34941e-07
TNPO1P1	24.1636	2.51216	0.54512	4.60845	4.05677e-06	6.7672e-05				RPL7P9	5125.08	-1.34188	0.369003	-3.6365	0.000276371	0.00222655
TOB2P1	15.2734	2.91986	0.673276	4.33679	1.44579e-05	0.0001936				RPL9P7	3096.4	-2.00665	0.373833	-5.36777	7.97154e-08	2.12154e-06
TOMM20P2	4.80999	3.57202	1.29244	2.76377	0.00571378	0.0254871				RPLP0P6	5109.45	-1.19447	0.332327	-3.59425	0.000325327	0.00253186
TOMM40P4	41.569	2.49221	0.43716	5.7009	1.19178e-08	3.74779e-07				RPP38-DT	10.9851	-1.74863	0.656852	-2.66214	0.00776463	0.0324599
TONSL-AS1	21.3944	1.64586	0.526204	3.12779	0.00176125	0.00992207				RPS10P3	532.592	-2.18895	0.427153	-5.12452	2.98293e-07	6.97986e-06
TPM3P7	23.6473	2.72912	0.561051	4.8643	1.14861e-06	2.24355e-05				RPS12P3	51.5436	-1.01083	0.364351	-2.77434	0.0055314	0.0249004
TPRKBP2	20.0559	1.43225	0.522694	2.74013	0.0061414	0.0269907				RPS13P2	390.031	-1.328	0.390759	-3.39852	0.000677518	0.00458524
TPSB2	535.625	2.01946	0.445762	4.53036	5.88844e-06	9.25944e-05				RPS13P4	20.9816	-1.39255	0.519895	-2.67852	0.00739487	0.0312765
TPST2P1	14.4654	2.81003	0.689516	4.07536	4.59422e-05	0.000517209				RPS15A	8269.87	-1.88897	0.368232	-5.12984	2.89991e-07	6.80883e-06
TRAM1L1	21.4179	2.64088	0.560493	4.7117	2.45658e-06	4.40898e-05				RPS15AP1	52.1986	-1.70129	0.442167	-3.84762	0.000119271	0.00114966
TRAPPC2LP1	6.71084	4.92888	1.36292	3.61641	0.000298713	0.0023676				RPS15AP10	59.672	-1.11935	0.419999	-2.66513	0.00769589	0.0322824
TRAV36DV7	6.48634	2.4967	0.936124	2.66707	0.00765166	0.0321642				RPS15AP17	11.8946	-1.80072	0.719951	-2.50117	0.0123782	0.0459475
TRAV38-2DV8	3.41021	3.90645	1.46899	2.65928	0.00783072	0.0326963				RPS15AP30	42.7624	-2.3875	0.411097	-5.80762	6.33656e-09	2.12958e-07
TRDJ1	4.83022	3.43328	1.26616	2.71157	0.00669657	0.0289481				RPS16P5	188.702	-2.03452	0.299352	-6.79643	1.07241e-11	6.74538e-10
TRDJ2	6.17842	4.7766	1.3619	3.50729	0.000452687	0.00328079				RPS17P13	59.5599	-1.87475	0.387872	-4.83341	1.34213e-06	2.59201e-05
TRDJ3	22.2816	3.47292	0.684682	5.07231	3.93018e-07	8.86414e-06				RPS18P12	74.5395	-1.88435	0.437748	-4.30464	1.67257e-05	0.000220522
TRDV2	29.56	3.76587	0.62732	6.0031	1.9358e-09	7.25237e-08				RPS20P2	13.2196	-3.14835	0.696982	-4.51712	6.26874e-06	9.74414e-05
TRGC1	568.189	1.59814	0.407117	3.92551	8.65457e-05	0.000886932				RPS20P22	55.7508	-2.98893	0.450521	-6.63438	3.25861e-11	1.8774e-09
TRGJ1	8.78047	2.93429	0.863177	3.39941	0.000675325	0.00457513				RPS23P8	3799.75	-1.62063	0.355976	-4.55263	5.29796e-06	8.46686e-05
TRGJ2	6.81161	2.88289	0.958792	3.00679	0.00264018	0.0138241				RPS24P19	2776.28	-1.6659	0.353341	-4.71471	2.42052e-06	4.35567e-05
TRGJP	5.07358	3.59544	1.25568	2.86335	0.00419189	0.019889				RPS24P8	874.84	-1.76984	0.388745	-4.55271	5.29602e-06	8.46686e-05
TRGJP1	38.6635	1.60137	0.501695	3.19191	0.00141334	0.00833898				RPS26P28	38.1622	-1.15517	0.427309	-2.70336	0.00686421	0.0295598
TRGJP2	35.5255	3.64642	0.558905	6.52422	6.83563e-11	3.66181e-09				RPS26P42	18.285	-2.59912	0.573416	-4.53269	5.8238e-06	9.17884e-05
TRGV1	6.02545	5.76182	1.37554	4.18877	2.80476e-05	0.000340344				RPS26P8	343.942	-1.00217	0.386298	-2.59428	0.0094788	0.037871
TRGV2	58.8722	4.8266	0.569417	8.47638	2.32305e-17	3.31809e-15				RPS27AP16	48.49	-1.22158	0.469549	-2.6016	0.00927887	0.0371806
TRGV3	72.1522	3.00227	0.454891	6.59996	4.11259e-11	2.29235e-09				RPS27AP7	69.0034	-1.20516	0.362645	-3.32325	0.000889759	0.00571179
TRGV4	54.3909	4.0265	0.543462	7.40898	1.27274e-13	1.14814e-11				RPS27P16	22.5482	-1.39326	0.547763	-2.54354	0.0109735	0.0418433
TRGV5P	4.68653	4.39823	1.4049	3.13064	0.00174427	0.00984255				RPS28P4	282.619	-1.1464	0.340704	-3.36479	0.000766031	0.00508413
TRGV6	10.3588	3.24332	0.851262	3.81001	0.00013896	0.00130769				RPS28P7	1014.27	-1.15617	0.31898	-3.62459	0.000289425	0.00230732
TRGV7	19.6261	2.50808	0.588615	4.26098	2.03531e-05	0.000258889				RPS29P21	18.4769	-2.7484	0.581661	-4.72509	2.30018e-06	4.17197e-05
TRGV8	8.14993	3.26344	0.949925	3.43547	0.000591521	0.00408817				RPS29P3	4.72451	-2.63853	1.02665	-2.57003	0.010169	0.0395877
TRIM60P14	12.0005	2.66039	0.732907	3.62991	0.000283518	0.0022755				RPS2P1	8.1431	-4.37638	1.07908	-4.05565	4.99947e-05	0.000554306
TRIP11	1459.28	1.4787	0.284381	5.19973	1.99584e-07	4.82476e-06				RPS3AP20	31.2057	-1.52013	0.434193	-3.50104	0.000463446	0.00333759
TROAP-AS1	10.0425	2.89105	0.867287	3.33344	0.000857777	0.00555328				RPS3AP21	1167.89	-2.07376	0.385467	-5.37986	7.45452e-08	1.99641e-06
TRPC6P2	48.8786	1.70357	0.419417	4.06176	4.87035e-05	0.00054383				RPS3AP25	385.611	-1.86568	0.384036	-4.8581	1.18517e-06	2.30839e-05
TRPM2-AS	29.182	1.57378	0.474475	3.3169	0.000910233	0.00580517				RPS3AP26	4653.54	-2.01826	0.360045	-5.60557	2.07571e-08	6.2692e-07
TSEN15P2	12.2373	2.10748	0.701793	3.003	0.00267334	0.0139698				RPS3AP47	757.291	-1.79084	0.354709	-5.04878	4.44652e-07	9.80236e-06
TTLL7-IT1	74.7828	4.27435	0.481837	8.87095	7.2524e-19	1.27494e-16				RPS3AP5	1981.22	-2.00477	0.370975	-5.40405	6.51521e-08	1.77961e-06
TUBA1B	7988.49	1.25607	0.292515	4.29405	1.7544e-05	0.000227376				RPS3AP6	9642.53	-1.88069	0.362426	-5.18918	2.11222e-07	5.08118e-06
TUBAP11	15.5896	2.12655	0.63265	3.36133	0.000775675	0.00513323				RPS4XP16	29.8325	-2.19952	0.463764	-4.74276	2.10826e-06	3.87513e-05
TUBAP2	1329.12	1.20314	0.29448	4.08565	4.39531e-05	0.000499738				RPS7P1	2056.78	-1.50428	0.368996	-4.07669	4.5682e-05	0.000515124
TUBB2BP1	27.6206	3.01072	0.547791	5.49611	3.88267e-08	1.11847e-06				RPS7P11	1447.26	-1.33064	0.353543	-3.76374	0.00016739	0.00150213
TUBB8P1	33.0917	2.85188	0.493658	5.77705	7.60229e-09	2.50583e-07				RPSAP12	1837.38	-1.28114	0.36554	-3.50478	0.000456983	0.00330493
TUBG1P	14.3688	1.76613	0.623278	2.83362	0.00460246	0.0214074				RPSAP15	2585.52	-1.02312	0.335986	-3.04513	0.00232579	0.0124807
TXN2P1	35.6502	1.50903	0.444347	3.39607	0.000683599	0.00461295				RPSAP16	75.1893	-1.06644	0.337213	-3.16251	0.00156414	0.0090397
UBE2L2	15.6681	3.91923	0.839552	4.66824	3.03792e-06	5.33062e-05				RPSAP17	14.0349	-1.62952	0.614603	-2.65134	0.00801721	0.0332925
UBE2SP1	368.895	2.41474	0.318142	7.59014	3.1957e-14	3.00133e-12				RPSAP18	200.79	-1.16407	0.34811	-3.34398	0.000825845	0.00538725
UBE2SP2	202.919	2.80702	0.350927	7.99887	1.25562e-15	1.43476e-13				RPSAP19	780.448	-1.21892	0.336516	-3.62217	0.000292137	0.00232131
UBE2V1P13	6.34907	4.83546	1.35492	3.56883	0.000358576	0.0027255				RPSAP47	824.903	-1.37143	0.370136	-3.70522	0.000211211	0.00180332
UNC5B	242.029	2.52344	0.343013	7.35669	1.88525e-13	1.64443e-11				RPSAP61	85.9282	-1.15742	0.469024	-2.46773	0.0135973	0.0496925
UNGP3	31.5602	1.67652	0.451166	3.71597	0.000202424	0.00175542				RPSAP9	1011.79	-1.30534	0.34717	-3.75993	0.000169961	0.00151924
UTP14C	795.956	1.94059	0.293678	6.6079	3.8981e-11	2.19061e-09				RTP5	84.3659	-7.74886	0.90081	-8.6021	7.8273e-18	1.21964e-15
VENTXP6	13.457	2.27492	0.680957	3.34077	0.000835478	0.00543973				RTRAFP2	7.52052	-2.80835	0.898719	-3.12484	0.00177904	0.0100058
VN1R42P	12.5294	1.79676	0.649151	2.76785	0.00564266	0.025252				RUNX1T1	14.2845	-2.15927	0.624616	-3.45696	0.000546305	0.00383757
VN1R84P	22.0265	1.4038	0.548556	2.55908	0.0104948	0.0406512				SAMD11P1	90.0147	-2.02117	0.35	-5.77476	7.70628e-09	2.52795e-07
VPS26BP1	17.0428	1.856	0.562452	3.29984	0.000967414	0.00609613				SCARNA13	4481.01	-2.66788	0.366399	-7.28136	3.30459e-13	2.76296e-11
VSIG10L-AS1	2.53675	4.51732	1.60368	2.81685	0.00484976	0.0223154				SCARNA21	3963.37	-3.31495	0.39478	-8.39696	4.58178e-17	6.28253e-15
WAPL-DT	37.5457	1.41044	0.449412	3.13842	0.00169863	0.00967263				SCARNA6	917.649	-1.53367	0.430332	-3.56393	0.000365343	0.00277079
WDR82P2	8.44158	3.68066	1.06557	3.45418	0.000551968	0.00386942				SCARNA7	6622.46	-2.21616	0.344855	-6.42637	1.3069e-10	6.63711e-09
WEE2P1	43.6011	3.4104	0.484519	7.03873	1.93996e-12	1.37117e-10				SCARNA9	146.995	-2.01622	0.324699	-6.20953	5.31447e-10	2.33564e-08
WWC2-AS1	6.66044	3.37327	1.06381	3.17092	0.00151956	0.0088439				SCML2P2	34.3459	-1.20953	0.415227	-2.91294	0.00358044	0.0176728
WWC2-AS2	18.0536	2.14705	0.639359	3.35814	0.000784696	0.00517892				SDCBPP1	8.84183	-2.23321	0.738257	-3.02497	0.00248655	0.0131267
XBP1P1	26.4943	1.81068	0.490207	3.69372	0.000221001	0.00186599				SDHDP4	5.87037	-3.02317	0.963123	-3.13893	0.00169568	0.00966381
XIAPP2	36.2144	3.05317	0.490962	6.21874	5.0115e-10	2.23109e-08				SEC1P	19.1488	-1.66267	0.510843	-3.25475	0.0011349	0.00692867
YAP1P1	37.5689	1.60605	0.496591	3.23416	0.00122002	0.00736306				SEC62-AS1	32.0889	-1.09732	0.430575	-2.5485	0.0108187	0.0413912
YWHAQP5	13.7925	2.44372	0.669064	3.65245	0.000259751	0.00211754				SELENOO-AS1	138.754	-1.70616	0.312237	-5.46432	4.64682e-08	1.31647e-06
YWHAZP4	18.9645	1.5924	0.552834	2.88043	0.00397139	0.0190595				SEMA3F-AS1	250.247	-1.72741	0.285014	-6.0608	1.35446e-09	5.33687e-08
ZCRB1P1	10.2537	2.6197	0.78628	3.33177	0.000862956	0.00557623				SEMA6A-AS1	70.016	-1.29257	0.343565	-3.76222	0.000168409	0.0015093
ZEB2P1	12.9075	2.12698	0.690714	3.07939	0.00207426	0.0114354				SENP3-EIF4A1	29.5768	-1.57067	0.44223	-3.55171	0.000382738	0.00286156
ZKSCAN2-DT	95.6098	1.32245	0.335527	3.94141	8.10043e-05	0.00084402				SEPTIN7P6	177.387	-1.94591	0.329788	-5.90049	3.62421e-09	1.2808e-07
ZNF101P2	27.0164	1.74166	0.504722	3.45074	0.000559052	0.00391109				SERTAD2	2306.54	-1.41255	0.246412	-5.73246	9.89825e-09	3.20106e-07
ZNF236-DT	49.7104	1.62919	0.465521	3.49971	0.000465765	0.00335077				SERTAD3-AS1	12.1628	-2.29168	0.658505	-3.48012	0.000501194	0.00357192
ZNF29P	10.3184	2.18377	0.765089	2.85427	0.0043136	0.0203118				SETBP1-DT	2.79282	-4.25803	1.57985	-2.69521	0.00703436	0.0301234
ZNF322P1	76.9392	1.8109	0.39625	4.57009	4.87517e-06	7.9017e-05				SETP21	8.39321	-2.16096	0.76351	-2.8303	0.0046505	0.0215748
ZNF415P1	20.4443	2.94408	0.630681	4.66809	3.04007e-06	5.33062e-05				SHC1P2	6.20219	-2.13817	0.857361	-2.4939	0.0126348	0.0467257
ZNF652P1	7.91389	4.30753	1.20549	3.57325	0.000352582	0.00269252				SKP1P1	70.1525	-1.4719	0.397765	-3.70044	0.000215228	0.00183009
ZNF670-ZNF695	39.4006	2.91536	0.473193	6.16105	7.22651e-10	3.02103e-08				SLC25A6P3	49.204	-2.62511	0.433345	-6.05778	1.38013e-09	5.40695e-08
ZNF79	234.455	1.43944	0.285258	5.04608	4.50969e-07	9.90975e-06				SLC38A2-AS1	39.8568	-1.3836	0.506564	-2.73134	0.00630781	0.0276334
ZNF849P	27.373	2.27866	0.499843	4.55875	5.14584e-06	8.26226e-05				SLC8A1-AS1	81.3683	-1.46449	0.38615	-3.79253	0.000149121	0.001377
ZNF887P	39.7548	3.57316	0.515985	6.92494	4.36157e-12	2.96068e-10				SLED1	65.1379	-1.92875	0.366012	-5.26963	1.367e-07	3.43303e-06
ZNRF3-AS1	16.7044	2.7461	0.630457	4.35573	1.32625e-05	0.000181131				SMAD1-AS2	42.3507	-1.62193	0.401674	-4.03792	5.39263e-05	0.000590605
ZSCAN5DP	22.9873	3.13058	0.591332	5.29411	1.19596e-07	3.04094e-06				SMARCA2-AS1	468.311	-2.20383	0.266187	-8.27924	1.23961e-16	1.63438e-14
										SMARCA5-AS1	35.0267	-1.90005	0.447746	-4.24359	2.19976e-05	0.000276218
										SNORA11	13.4756	-1.71986	0.610149	-2.81875	0.00482116	0.0222127
										SNORA12	1124.43	-2.09159	0.498041	-4.19963	2.6735e-05	0.000326729
										SNORA20	17.6744	-1.59992	0.560077	-2.8566	0.00428201	0.0202034
										SNORA28	144.201	-2.63425	0.4436	-5.93834	2.87914e-09	1.04441e-07
										SNORA2A	29.1562	-1.31989	0.436342	-3.02491	0.00248711	0.0131267
										SNORA47	83.8246	-2.48692	0.380987	-6.52756	6.68488e-11	3.63742e-09
										SNORA49	94.9964	-1.20396	0.402065	-2.99444	0.00274947	0.0142924
										SNORA54	137.403	-1.864	0.386901	-4.81777	1.4517e-06	2.77237e-05
										SNORA5A	243.457	-2.39851	0.434025	-5.5262	3.27233e-08	9.58764e-07
										SNORA5C	510.189	-2.41047	0.353426	-6.8203	9.0848e-12	5.8108e-10
										SNORA63D	13.0389	-2.04641	0.673919	-3.03658	0.00239282	0.0127369
										SNORA70G	74.4915	-1.33874	0.34196	-3.91491	9.04367e-05	0.00091626
										SNORA73B	8869.46	-1.36908	0.450417	-3.03959	0.00236901	0.0126495
										SNORD11	58.5608	-1.73889	0.406098	-4.28195	1.85266e-05	0.000237862
										SNORD13E	20.1587	-2.02215	0.577444	-3.50189	0.000461972	0.00333048
										SNORD14A	48.4629	-1.19513	0.438791	-2.72368	0.00645592	0.0281743
										SNORD15B	184.251	-1.1384	0.346943	-3.28123	0.00103354	0.00642427
										SNORD17	7362.41	-1.41063	0.437294	-3.22581	0.00125615	0.00754789
										SNORD38C	11.1126	-1.68957	0.642907	-2.62801	0.00858861	0.0351124
										SNORD38D	12.6383	-2.71175	0.664746	-4.07937	4.51576e-05	0.00051005
										SNORD53B	28.9194	-1.10672	0.437667	-2.52868	0.0114492	0.0432961
										SNORD59A	58.5616	-2.19817	0.459678	-4.78199	1.7357e-06	3.23368e-05
										SNORD6	56.3433	-1.11004	0.446949	-2.4836	0.0130063	0.0479268
										SNORD63B	57.0755	-2.4142	0.37498	-6.43822	1.20885e-10	6.18498e-09
										SNORD71	51.205	-2.14274	0.42007	-5.10091	3.38023e-07	7.80299e-06
										SNORD89	24.2942	-1.66955	0.469	-3.5598	0.000371137	0.00279617
										SNORD94	130.117	-1.45525	0.30859	-4.71579	2.40779e-06	4.34415e-05
										SNX9-AS1	67.5759	-3.92783	0.452609	-8.6782	4.02089e-18	6.41098e-16
										SOCS3	1430.07	-2.02378	0.326983	-6.18924	6.04566e-10	2.62336e-08
										SORBS2-AS1	6.3382	-4.53703	1.27394	-3.56142	0.000368855	0.00278203
										SPATA20P1	2.63663	-4.19156	1.65822	-2.52775	0.0114797	0.0433637
										SPATA21	106.357	-1.66342	0.365974	-4.54519	5.48863e-06	8.75117e-05
										SPEN-AS1	260.172	-1.36952	0.278563	-4.91638	8.81606e-07	1.79356e-05
										SPNS2-AS1	26.1623	-1.17236	0.456745	-2.56677	0.0102651	0.0398965
										SPTBN1-AS2	145.621	-3.75772	0.376816	-9.97228	2.01557e-23	6.90936e-21
										SRI-AS1	18.1915	-1.56945	0.555926	-2.82313	0.00475577	0.0219566
										SRP14P3	35.4308	-1.06281	0.406337	-2.61559	0.00890736	0.0360927
										SRSF10P1	11.6632	-2.80971	0.837986	-3.35293	0.0007996	0.00524599
										ST13P4	126.697	-1.01778	0.393239	-2.5882	0.00964781	0.0383451
										STAG2-AS1	25.2277	-2.12357	0.494157	-4.29735	1.72852e-05	0.000225729
										STK24-AS1	22.5975	-1.45914	0.490788	-2.97305	0.00294854	0.0151425
										SUMO2P19	36.2033	-1.37866	0.470226	-2.93191	0.0033688	0.0169332
										SUMO2P8	37.8231	-1.8537	0.419273	-4.42124	9.81366e-06	0.00014135
										SYF2P2	7.51336	-2.69924	0.881196	-3.06316	0.00219013	0.0119925
										SYNM-AS1	27.6774	-1.42867	0.453113	-3.153	0.00161604	0.00930272
										TAF9BP2	3.42802	-4.47872	1.51691	-2.95253	0.00315179	0.016054
										TAGLN2P1	106.627	-1.65018	0.325604	-5.06807	4.01868e-07	9.03345e-06
										TANK-AS1	8.83688	-2.0448	0.744871	-2.74518	0.00604785	0.0267165
										TATDN1P1	62.5021	-1.02626	0.38764	-2.64746	0.00810992	0.0335354
										TCERG1P2	7.00116	-2.12043	0.816871	-2.5958	0.0094371	0.0377484
										TCF4-AS1	32.639	-1.6158	0.515265	-3.13586	0.00171353	0.00972513
										TCF4-AS2	31.8827	-2.81786	0.5154	-5.46733	4.56866e-08	1.30511e-06
										TIMM9P2	44.3062	-1.14217	0.398642	-2.86514	0.00416823	0.0198041
										TMEM254-AS1	64.9034	-1.11147	0.41213	-2.6969	0.00699891	0.0300278
										TNRC18P1	21.1	-2.02759	0.630063	-3.21808	0.00129053	0.0077274
										TOMM20L-DT	14.0642	-2.35824	0.621881	-3.7921	0.000149376	0.001377
										TOPORSLP	8.77144	-2.48506	0.851095	-2.91984	0.00350213	0.0174054
										TPT1P12	31.2101	-1.24824	0.451426	-2.76511	0.00569027	0.0253988
										TPT1P4	9.19738	-1.85508	0.726548	-2.55328	0.0106714	0.0410551
										TPT1P5	9.44048	-2.0609	0.742585	-2.77531	0.00551491	0.0248588
										TRABD-AS1	77.3965	-2.66103	0.3633	-7.32461	2.39601e-13	2.05338e-11
										TRBJ2-1	21.064	-1.32139	0.535935	-2.46558	0.0136792	0.049965
										TRBV10-2	2.28276	-4.94157	1.62479	-3.04136	0.00235512	0.0125862
										TRBV11-2	2.48641	-3.99539	1.58828	-2.51554	0.0118849	0.0446726
										TRBV12-3	51.6656	-5.57354	0.696487	-8.00236	1.2206e-15	1.41838e-13
										TRBV12-4	9.26075	-2.76262	0.802076	-3.44434	0.000572465	0.00398459
										TRBV21-1	8.56517	-2.7392	0.860768	-3.18227	0.00146123	0.00854214
										TRBV23-1	9.20995	-2.24335	0.782508	-2.86687	0.00414547	0.0197233
										TRBV4-2	2.41462	-5.00788	1.65722	-3.02185	0.00251236	0.0132396
										TRBV5-4	29.4373	-2.64744	0.498093	-5.31515	1.06571e-07	2.76763e-06
										TRBV5-5	9.63477	-2.5497	0.759797	-3.35577	0.000791456	0.00521251
										TRBV5-6	10.6479	-1.92484	0.687684	-2.79902	0.00512582	0.0233506
										TRBV6-7	7.65795	-2.06447	0.801101	-2.57704	0.00996505	0.0390625
										TRBV7-5	7.20224	-2.42684	0.848865	-2.85892	0.00425088	0.0201132
										TRBV7-7	5.36788	-5.18103	1.39047	-3.7261	0.000194463	0.00169623
										TRBV7-9	7.48968	-2.4596	0.839488	-2.92988	0.00339098	0.017007
										TRIM74	186.106	-3.40746	0.342447	-9.95033	2.51338e-23	8.2056e-21
										TRIM8-DT	67.5615	-1.11514	0.362207	-3.07873	0.00207882	0.0114477
										TSIX	54.2405	-1.99165	0.603072	-3.3025	0.000958263	0.0060548
										TSPY26P	322.943	-1.17814	0.311826	-3.77821	0.000157962	0.00143305
										TSPYL2	1216.43	-2.86418	0.377317	-7.59091	3.17668e-14	3.00133e-12
										TTLL10-AS1	17.8247	-2.98516	0.590575	-5.05466	4.31154e-07	9.53545e-06
										TVP23CP1	49.8299	-1.71353	0.408508	-4.19462	2.73333e-05	0.000333446
										U1	83.0653	-1.82717	0.40492	-4.51243	6.40878e-06	9.87385e-05
										U3	23.1299	-2.88486	0.548126	-5.26313	1.41622e-07	3.54365e-06
										UBBP2	3.99825	-3.19761	1.21045	-2.64166	0.00825011	0.033949
										UBE2CP1	87.5292	-1.25158	0.340848	-3.67196	0.000240699	0.00199786
										UBE2FP1	112.288	-2.13619	0.357123	-5.98165	2.20886e-09	8.14192e-08
										UBOX5-AS1	76.0065	-1.21849	0.334919	-3.63815	0.000274609	0.00221757
										UBXN7-AS1	22.3658	-2.02751	0.516294	-3.92705	8.59935e-05	0.00088311
										UMODL1-AS1	26.5317	-3.18325	0.527461	-6.03504	1.5892e-09	6.08633e-08
										USP12-AS1	57.3492	-1.53463	0.364818	-4.20656	2.5929e-05	0.000318583
										USP7-AS1	30.6024	-1.16979	0.442461	-2.64384	0.00819723	0.0337945
										VPS26CP1	27.6626	-1.89144	0.465893	-4.05981	4.91132e-05	0.000546347
										VTRNA1-3	65.0951	-1.60807	0.607499	-2.64704	0.00812001	0.0335366
										VWFP1	48.0615	-2.88505	0.46128	-6.25445	3.98926e-10	1.83559e-08
										WHAMM	1027.73	-1.58794	0.271589	-5.84685	5.00978e-09	1.70881e-07
										XPC-AS1	128.221	-1.17932	0.317748	-3.7115	0.000206031	0.00177042
										ZBTB20-AS5	73.8259	-1.52913	0.362218	-4.22157	2.4261e-05	0.000300241
										ZBTB8OSP1	52.475	-1.13979	0.395695	-2.88048	0.00397067	0.0190595
										ZFAND3-DT	13.1794	-2.45712	0.691657	-3.55251	0.000381575	0.0028591
										ZNF321P	500.135	-3.128	0.386488	-8.0934	5.80228e-16	7.10365e-14
										ZNF385D-AS2	3.25375	-4.4991	1.5532	-2.89667	0.0037715	0.0183908
										ZNF888-AS1	36.8659	-2.58581	0.506424	-5.10602	3.29016e-07	7.62071e-06

## Sheet: GSE130614
UPGENES	baseMean	log2FoldChange	lfcSE	stat	pvalue	padj		DOWNGENES	baseMean	log2FoldChange	lfcSE	stat	pvalue	padj
ABCG1	32.4912	1.49097	0.420314	3.54728	0.000389226	0.0124409		ABCB10	34.4514	-1.22715	0.36946	-3.32147	0.000895434	0.0239421
ACVRL1	27.3121	3.18556	0.547362	5.81984	5.8903e-09	1.26258e-06		ACAA2	103.574	-1.08998	0.268594	-4.05809	4.94764e-05	0.00248561
ADAM11	6.13349	3.80226	0.961592	3.95413	7.68144e-05	0.00349085		ACSM3	67.1239	-1.29003	0.344871	-3.74063	0.00018356	0.00713072
ADAMTS1	10.1099	3.21739	0.803437	4.00453	6.21397e-05	0.00295992		ACTL10	4.09749	-4.48425	1.36287	-3.2903	0.0010008	0.0256054
ADGRE2	45.513	1.85868	0.360719	5.15271	2.56745e-07	3.11509e-05		ACY3	41.181	-1.6148	0.492813	-3.27671	0.00105025	0.0263505
ADORA1	3.36071	5.21583	1.40188	3.72059	0.000198758	0.00756278		AGPAT9	10.2425	-2.22831	0.66901	-3.33076	0.000866095	0.023303
AGTRAP	76.4153	1.32684	0.380345	3.48852	0.000485706	0.0145999		AHRR	71.5797	-1.13597	0.354022	-3.20876	0.00133307	0.030947
AHNAK	656.142	1.34723	0.216365	6.22665	4.76516e-10	1.36188e-07		ALDH3B1	10.2556	-2.6683	0.787271	-3.38931	0.000700695	0.0196557
ANXA5	84.0677	1.11039	0.267688	4.14807	3.35294e-05	0.0017673		AMMECR1	194.661	-1.12849	0.211371	-5.3389	9.35121e-08	1.39844e-05
AQP3	108.928	1.61307	0.515872	3.12687	0.00176677	0.0381891		APOLD1	30.5948	-1.43849	0.429187	-3.35165	0.000803304	0.0219348
AR	5.46895	4.40944	1.14982	3.8349	0.000125617	0.00529693		ASIC4	5.48935	-3.63359	0.988761	-3.6749	0.000237947	0.00859616
ARAP3	49.6231	2.51477	0.422507	5.95201	2.64864e-09	6.30818e-07		ASNS	68.8727	-1.40218	0.367035	-3.82028	0.000133298	0.00554805
ARHGEF25	9.74387	2.79475	0.817709	3.41778	0.000631335	0.0181241		BAHCC1	169.256	-1.24724	0.31417	-3.96994	7.18895e-05	0.00331166
ARMCX4	9.06888	2.7909	0.748008	3.73111	0.000190638	0.0073206		BICD1	38.9706	-1.15046	0.353411	-3.25532	0.00113267	0.0270766
ARRDC4	28.2108	1.65465	0.507681	3.25923	0.00111715	0.0268674		BRCC3	180.674	-1.05127	0.200434	-5.24498	1.56298e-07	2.07232e-05
ASIC1	6.70367	4.28531	0.950572	4.50814	6.53974e-06	0.000467265		C19orf12	40.958	-1.26652	0.384931	-3.29025	0.00100098	0.0256054
ATHL1	41.8072	1.18512	0.361155	3.28147	0.00103266	0.0261147		C22orf29	56.8097	-1.09851	0.344482	-3.18886	0.00142833	0.0326282
B4GALNT4	10.3892	4.93925	0.921337	5.36096	8.278e-08	1.26742e-05		CAPRIN2	40.0479	-1.42306	0.38391	-3.70674	0.000209946	0.00789508
BCAR1	13.7646	5.78052	0.997795	5.79329	6.9019e-09	1.45517e-06		CAT	649.038	-1.09186	0.240334	-4.5431	5.54328e-06	0.00040278
BCL6B	83.9801	2.10623	0.271856	7.74759	9.36506e-15	6.69133e-12		CBX2	77.1712	-1.13979	0.291756	-3.90668	9.35741e-05	0.00416421
BHLHE40	27.8951	1.43738	0.438636	3.27694	0.00104938	0.0263505		CEBPD	85.5896	-1.08833	0.340098	-3.20005	0.00137404	0.0317262
BST2	590.812	1.10359	0.203579	5.42091	5.9296e-08	9.61295e-06		CFAP97	132.124	-1.21662	0.198045	-6.14317	8.08895e-10	2.21345e-07
BTG2	93.2643	1.91666	0.322605	5.94121	2.82929e-09	6.6159e-07		CFL2	11.2947	-1.9752	0.607929	-3.24907	0.00115783	0.0275247
C10orf128	37.7362	1.67827	0.444378	3.77668	0.000158935	0.00638771		CHAMP1	69.2192	-1.87912	0.299959	-6.26457	3.73846e-10	1.09273e-07
C1QTNF1	4.49191	3.66839	1.19596	3.06733	0.00215983	0.0447303		CISD3	37.1912	-1.29203	0.34866	-3.70571	0.000210801	0.0079041
C6orf25	121.464	1.19902	0.315143	3.80468	0.000141989	0.00585125		CLC	746.821	-2.2543	0.450978	-4.99869	5.7721e-07	6.34487e-05
CACFD1	13.0033	2.28406	0.650107	3.51336	0.000442485	0.0136798		CTSG	107.867	-1.16885	0.31334	-3.7303	0.000191254	0.0073206
CAPG	518.896	1.05194	0.202404	5.19724	2.02269e-07	2.52562e-05		CTTN	27.5145	-1.54498	0.472524	-3.26963	0.00107688	0.026524
CCL1	4.09517	3.52666	1.14821	3.07144	0.0021303	0.044333		DENND1A	70.6874	-1.59306	0.320248	-4.97448	6.54243e-07	7.01185e-05
CCL13	2.53301	4.80827	1.50144	3.20243	0.00136273	0.0315786		DENND2D	19.7383	-1.93281	0.525226	-3.67997	0.000233264	0.0084986
CCL2	68.0142	4.30275	0.452089	9.51747	1.77438e-21	2.85254e-18		DUSP1	14.6095	-2.08573	0.680266	-3.06606	0.00216902	0.0447766
CD101	15.6304	2.00763	0.558599	3.59405	0.000325583	0.0109572		DUSP14	29.7075	-1.18572	0.381173	-3.11071	0.0018664	0.0400731
CD276	32.4866	2.21984	0.400014	5.54941	2.86627e-08	5.34248e-06		DUSP2	44.4204	-1.26268	0.373301	-3.38246	0.000718388	0.0200852
CD40	66.6686	1.0326	0.333308	3.09802	0.00194818	0.0412238		EMP3	66.8771	-1.41792	0.315343	-4.49645	6.90988e-06	0.000488286
CD52	1172.87	1.31141	0.197256	6.64828	2.96541e-11	1.05939e-08		ERI1	73.6006	-1.43524	0.313044	-4.58479	4.54442e-06	0.000341788
CD69	36.3375	1.20684	0.383629	3.14587	0.00165596	0.0364056		F8A1	44.4396	-1.50271	0.377019	-3.98576	6.72635e-05	0.00316878
CD70	24.1548	1.94131	0.550003	3.52964	0.000416133	0.0131174		FGR	29.7049	-1.68604	0.555898	-3.033	0.00242132	0.0491176
CD9	120.112	2.26266	0.305889	7.397	1.39297e-13	7.78912e-11		FKBP5	204.803	-1.59306	0.206778	-7.70421	1.3165e-14	8.91135e-12
CDCP1	75.8227	1.49734	0.310284	4.8257	1.39513e-06	0.000131932		GNG5	241.969	-1.01088	0.190156	-5.31603	1.06053e-07	1.52592e-05
CDKN1C	103.102	1.8082	0.349618	5.17193	2.31693e-07	2.8379e-05		GNPDA1	51.6692	-1.12048	0.310892	-3.60407	0.000313272	0.0106306
CDR2L	32.3802	3.22909	0.452927	7.12938	1.00823e-12	4.98723e-10		GTF3A	403.529	-1.33325	0.251963	-5.29148	1.21333e-07	1.69616e-05
CELF3	6.93942	5.76418	1.21665	4.73775	2.161e-06	0.00018476		H6PD	84.3326	-1.49434	0.290548	-5.14316	2.7016e-07	3.21715e-05
CERS1	6.4625	2.78557	0.810987	3.43479	0.000593011	0.0171773		HAGHL	19.5664	-2.03181	0.461737	-4.40036	1.0807e-05	0.00072015
CHD5	4.25915	4.02716	1.24991	3.22197	0.00127312	0.0298245		HAL	9.25607	-3.21592	0.752075	-4.27606	1.90231e-05	0.00111715
CHGB	3.26798	4.65875	1.3595	3.42681	0.00061072	0.0176505		HES1	240.941	-2.46995	0.756753	-3.26387	0.001099	0.0266545
CHRM3	47.6195	1.62681	0.362864	4.48325	7.35133e-06	0.000511056		IGFBP7	126.922	-1.18896	0.321692	-3.69595	0.000219066	0.0080728
CHST15	2.53769	4.8107	1.44367	3.33228	0.000861385	0.0232249		IRF8	242.632	-1.76287	0.461615	-3.81892	0.000134036	0.00556078
CLIP3	17.353	1.89057	0.573561	3.2962	0.000980034	0.0253606		ITPK1	103.939	-1.4897	0.241777	-6.16148	7.207e-10	2.01498e-07
CNIH2	6.53881	3.37465	1.02008	3.30823	0.000938893	0.0244435		KBTBD11	58.472	-1.91167	0.617065	-3.098	0.0019483	0.0412238
COBLL1	21.1905	1.79162	0.504361	3.55226	0.000381931	0.0124041		KCNAB2	284.319	-1.72698	0.180783	-9.55278	1.26266e-21	2.31988e-18
COL27A1	4.74328	5.7132	1.19686	4.7735	1.81054e-06	0.000160589		KLF10	44.297	-1.35874	0.389257	-3.4906	0.000481938	0.014584
CRACR2B	10.3971	2.50059	0.725764	3.44546	0.000570087	0.0167013		LPIN2	119.618	-1.13032	0.199715	-5.65968	1.51652e-08	3.0475e-06
CREB5	10.0706	2.53695	0.774457	3.27578	0.0010537	0.0263505		LSM14B	254.646	-1.0806	0.165771	-6.51862	7.09582e-11	2.42183e-08
CRIP2	4.24575	5.55349	1.3794	4.02602	5.67281e-05	0.0027733		MAST2	25.9752	-1.49688	0.409329	-3.65692	0.000255264	0.00901909
CST6	5.15751	4.82558	1.11036	4.34597	1.38659e-05	0.000887212		MCUR1	74.2809	-1.38958	0.260568	-5.33287	9.66717e-08	1.41284e-05
CYP1A1	72.6245	6.60431	1.19992	5.50394	3.71389e-08	6.54306e-06		MS4A2	101.297	-1.15347	0.353628	-3.26181	0.00110702	0.0267118
CYP2S1	24.1232	1.93822	0.439578	4.40927	1.03718e-05	0.000698388		MS4A3	187.715	-1.55208	0.295643	-5.24985	1.52225e-07	2.0608e-05
DAB2	75.3407	1.0116	0.258919	3.90702	9.34418e-05	0.00416421		MSANTD3	45.9258	-1.57779	0.301684	-5.22993	1.6957e-07	2.20287e-05
DDR1	19.2349	2.37248	0.502946	4.71715	2.39166e-06	0.000199734		MTHFD1L	119.133	-1.23795	0.291567	-4.24584	2.17776e-05	0.00126734
DOCK6	26.9219	2.97948	0.458841	6.49349	8.3869e-11	2.6966e-08		NLN	67.9786	-1.55698	0.257953	-6.03588	1.581e-09	3.98691e-07
DOK2	31.329	1.57856	0.469354	3.36327	0.000770263	0.0212127		NOTCH1	65.38	-1.36001	0.358385	-3.79484	0.000147741	0.00603204
DPYSL3	57.5649	1.71105	0.384089	4.45481	8.39671e-06	0.000577487		NREP	176.114	-1.38781	0.233771	-5.93662	2.90952e-09	6.68203e-07
DYNC2H1	25.6123	1.17333	0.340743	3.44346	0.000574325	0.0167873		ODC1	513.852	-1.16511	0.3583	-3.25176	0.00114694	0.0273162
EHD2	40.5564	1.51507	0.460646	3.28901	0.00100542	0.0256054		PGM1	51.8914	-1.0676	0.275218	-3.87909	0.000104847	0.00454021
EHD4	18.9197	1.67727	0.487986	3.43713	0.00058792	0.0170707		PHC2	107.077	-1.33514	0.325222	-4.10531	4.03776e-05	0.00208553
EPAS1	13.9751	2.11113	0.660192	3.19775	0.00138504	0.0319229		PLAC8	488.557	-1.06389	0.258141	-4.12134	3.76681e-05	0.00196133
ESAM	72.5135	1.83315	0.360555	5.08424	3.69097e-07	4.355e-05		PPM1M	19.337	-1.97578	0.503618	-3.92317	8.7393e-05	0.00394372
ETV5	88.7379	1.15064	0.286227	4.02003	5.81897e-05	0.00281398		PRNP	63.1488	-1.40412	0.330929	-4.24296	2.20587e-05	0.00127438
EVA1B	109.328	1.07637	0.255749	4.20868	2.56866e-05	0.00145059		RAN	3938.02	-1.008	0.168844	-5.96999	2.37264e-09	5.75745e-07
EXOC3L2	17.2672	4.32641	0.631298	6.8532	7.2218e-12	3.0567e-09		RASSF2	156.964	-1.65847	0.246106	-6.73883	1.59666e-11	6.2226e-09
EXOC6B	41.3615	1.17342	0.359392	3.26501	0.00109461	0.0266545		RHOU	13.8844	-1.99907	0.607728	-3.28942	0.00100393	0.0256054
FAM131B	11.3667	3.53727	0.733469	4.82266	1.41656e-06	0.000132981		RIMKLB	55.2904	-1.33327	0.289824	-4.60026	4.21963e-06	0.000321116
FAM209B	2.78971	4.94714	1.61027	3.07224	0.00212458	0.044333		RNASE2	764.392	-1.2497	0.220262	-5.67371	1.39735e-08	2.8526e-06
FAM213A	227.209	1.02814	0.168586	6.09862	1.06986e-09	2.86656e-07		SERPINB10	17.1908	-2.27539	0.540156	-4.21246	2.52602e-05	0.00143748
FAM43A	110.44	1.07987	0.307889	3.50731	0.000452655	0.0139273		SERTAD2	95.241	-1.23046	0.222219	-5.53713	3.07462e-08	5.64896e-06
FGFR1	99.034	1.30814	0.311768	4.19588	2.7182e-05	0.00151336		SIRT1	59.1638	-1.13	0.27167	-4.15946	3.19005e-05	0.00169534
FGFR3	12.7603	2.52742	0.644795	3.91972	8.8652e-05	0.00398655		SLAMF7	33.9917	-1.89344	0.548138	-3.45431	0.000551694	0.0162365
FOXC1	5.80203	2.97427	0.850518	3.49701	0.000470499	0.0143391		SLC12A2	88.2955	-1.18318	0.250363	-4.72587	2.29133e-06	0.000192607
FUT1	3.35785	4.18054	1.33244	3.13751	0.00170392	0.0372688		SLC25A33	34.1643	-1.37716	0.391601	-3.51674	0.000436889	0.0135855
FXYD6	19.5605	2.06635	0.562122	3.67598	0.00023694	0.00858391		SORD	19.4966	-1.84445	0.529363	-3.48427	0.000493477	0.0147595
GABBR1	55.8129	2.31363	0.311909	7.41763	1.19231e-13	6.97014e-11		SPIN4	448.325	-1.1187	0.198892	-5.62468	1.85856e-08	3.67737e-06
GALNT8	12.5297	5.22068	0.966492	5.40168	6.60208e-08	1.03548e-05		SRGN	4444.16	-1.46715	0.179701	-8.16437	3.23107e-16	2.77032e-13
GATA3	14.3811	2.40444	0.768432	3.12903	0.00175386	0.0380379		STK39	55.3202	-1.42046	0.356511	-3.98433	6.76718e-05	0.00317638
GCNT4	19.7686	2.24901	0.591295	3.80353	0.000142649	0.00585125		TARBP1	108.459	-1.15996	0.291828	-3.9748	7.0437e-05	0.00328221
GDF15	67.1372	5.04915	0.458825	11.0045	3.63394e-28	4.67362e-24		TMEM123	230.964	-1.42095	0.198564	-7.15612	8.29914e-13	4.26941e-10
GDF3	10.4714	4.61781	0.921667	5.01028	5.43501e-07	6.02583e-05		TMEM187	61.721	-1.03847	0.321622	-3.22884	0.00124292	0.029277
GFRA3	7.30013	4.0707	1.01028	4.02929	5.59466e-05	0.00275682		TMEM70	117.727	-1.22569	0.27862	-4.39916	1.08673e-05	0.000720432
GIMAP8	27.4758	1.80056	0.516028	3.48928	0.000484327	0.0145999		TOP1MT	161.882	-1.05452	0.204779	-5.14954	2.6113e-07	3.13869e-05
GIPC3	109.712	1.80165	0.284511	6.33245	2.41302e-10	7.56923e-08		TP53BP2	88.0425	-1.16507	0.264755	-4.40055	1.07975e-05	0.00072015
GJC2	26.1509	1.85589	0.597499	3.10609	0.00189576	0.040568		TRAM2	114.79	-1.10312	0.333363	-3.30906	0.000936086	0.0244199
GNG11	53.6935	1.12823	0.317363	3.55502	0.000377945	0.0123057		TRPM7	37.3622	-1.20716	0.343162	-3.51774	0.000435237	0.0135855
GNS	284.043	1.02655	0.145474	7.05659	1.70633e-12	8.12782e-10		TSPAN5	20.4093	-1.95896	0.580011	-3.37744	0.000731628	0.020279
GP1BA	61.4809	1.43928	0.388939	3.70053	0.000215147	0.00799436		TUBB2B	9.36379	-3.94573	1.04905	-3.76124	0.000169073	0.00669059
GPRASP1	3.68095	4.83383	1.33448	3.62225	0.000292057	0.0100582		UHRF1BP1	36.8236	-1.16555	0.369502	-3.15437	0.00160844	0.0357273
GPRC5C	31.0977	1.54086	0.497706	3.09592	0.00196206	0.0414353		ZFPM1	68.2581	-1.52778	0.317081	-4.81828	1.44803e-06	0.00013495
GRAMD1B	42.8173	1.80826	0.415642	4.35053	1.35811e-05	0.00087333		ZNF493	47.2909	-1.06356	0.328831	-3.23438	0.00121906	0.0288206
GRAP2	112.544	1.12785	0.336632	3.35039	0.000806981	0.0219885		ZNF69	47.6084	-1.26739	0.402659	-3.14756	0.00164639	0.0362572
GRASP	8.98939	2.65553	0.814935	3.25857	0.00111973	0.0268674
GSTM3	32.173	1.79081	0.463994	3.85955	0.000113594	0.00485359
GYPE	4.654	3.08376	1.01837	3.02814	0.00246065	0.049525
GZMB	6.53135	3.17226	1.00277	3.16351	0.00155881	0.0348657
H1F0	222.892	1.01779	0.291274	3.49425	0.000475391	0.0144539
HAS1	41.7384	5.36978	0.98812	5.43434	5.4999e-08	9.06848e-06
HELZ2	35.1525	1.95076	0.495431	3.93751	8.23317e-05	0.00372841
HFE	3.43513	4.21539	1.35672	3.10705	0.00188964	0.0405045
HIST1H2AC	41.8359	1.94851	0.44911	4.33861	1.43384e-05	0.000908406
HLA-DQA1	84.3095	1.18247	0.273985	4.31581	1.59018e-05	0.000969257
HLA-F	46.9064	1.64079	0.353403	4.64284	3.4365e-06	0.000271146
HMOX1	10.7251	2.47152	0.661806	3.73451	0.000188084	0.00726409
HOXB2	142.579	1.2563	0.235452	5.33571	9.51697e-08	1.40687e-05
HOXB5	54.2149	3.8446	0.424473	9.05737	1.33636e-19	1.90966e-16
HOXB6	13.6476	3.23139	0.651566	4.95943	7.07019e-07	7.27438e-05
HS6ST2	4.82218	4.21654	1.34598	3.13269	0.00173215	0.0376845
HSPB1	430.786	1.0738	0.145746	7.36763	1.73684e-13	9.30727e-11
ID1	121.956	2.99441	0.333313	8.9838	2.61575e-19	3.36411e-16
ID2	197.452	1.01051	0.241651	4.18169	2.89355e-05	0.00159034
ID3	75.9452	2.27088	0.286978	7.9131	2.51055e-15	1.8993e-12
IFITM3	325.676	2.25028	0.219397	10.2567	1.10464e-24	7.1034e-21
IGF2R	43.9841	1.23822	0.377364	3.28123	0.00103354	0.0261147
IGFBP4	76.1882	3.55287	0.371171	9.57206	1.04801e-21	2.31988e-18
IGLON5	109.411	4.97714	0.745058	6.68021	2.38606e-11	8.76775e-09
IL10	3.50729	5.27804	1.27892	4.12694	3.67625e-05	0.00192981
IL10RA	105.466	1.99938	0.631183	3.16768	0.00153662	0.0344894
IL13RA1	57.3122	1.43309	0.409628	3.49853	0.000467835	0.0142917
IL18R1	42.6279	1.56844	0.43482	3.6071	0.000309643	0.0105352
IL1RL2	4.41315	4.5926	1.29825	3.53753	0.00040389	0.0128258
IL27RA	481.758	1.04838	0.172314	6.08411	1.17139e-09	3.07453e-07
IL2RA	28.6219	1.55294	0.45677	3.39983	0.000674284	0.0190704
INHBA	28.0601	2.95888	0.503836	5.8727	4.28762e-09	9.50743e-07
IRX3	5.98278	2.83178	0.920048	3.07786	0.00208492	0.0437425
ITGA1	6.23077	5.60658	1.26108	4.44586	8.75425e-06	0.000598874
ITGA3	3.68099	4.8344	1.33075	3.63283	0.000280329	0.00969171
ITGA5	73.7016	1.09958	0.322286	3.41181	0.000645325	0.0184025
ITGA9	208.727	1.02344	0.243397	4.20482	2.61295e-05	0.00146109
ITGAM	49.8173	1.59521	0.399265	3.99536	6.4597e-05	0.00306562
ITGB5	26.6493	2.39125	0.500174	4.78083	1.74573e-06	0.000157005
IZUMO4	24.3694	1.59653	0.475475	3.35775	0.000785797	0.0215024
KCNK17	108.88	2.13608	0.249791	8.55145	1.21554e-17	1.20254e-14
KCNK6	334.255	1.15063	0.236601	4.86314	1.15536e-06	0.000110888
KIAA1462	6.30074	5.62294	1.35066	4.16309	3.1397e-05	0.00168249
KIF3A	35.1964	1.22287	0.373402	3.27495	0.00105682	0.0263505
KIFC3	183.001	1.3458	0.253218	5.31479	1.06782e-07	1.52592e-05
KRT19	6.88975	6.25157	1.28103	4.8801	1.06032e-06	0.000104899
KRT79	2.94466	4.5036	1.26849	3.55038	0.00038468	0.0124322
LGALS12	19.7451	2.32713	0.671747	3.46429	0.000531631	0.0157542
LILRA5	12.5308	4.61648	0.870541	5.303	1.13913e-07	1.60993e-05
LILRB1	14.0831	5.8156	0.982394	5.91983	3.2227e-09	7.27144e-07
LILRB2	23.3897	3.15359	0.627721	5.02388	5.06382e-07	5.71279e-05
LINGO1	2.37298	4.18207	1.38028	3.02987	0.00244657	0.049525
LOX	3.35499	5.21357	1.42028	3.67081	0.000241787	0.00865167
LRRC2	5.22382	5.34887	1.17363	4.55753	5.1758e-06	0.000382563
LRRC4B	6.135	3.52304	0.93251	3.77802	0.000158079	0.00638771
LST1	249.73	1.11651	0.204766	5.45263	4.96302e-08	8.28953e-06
LTB	2601.82	1.6318	0.298545	5.46586	4.60673e-08	7.89962e-06
MAP1B	19.6768	2.32832	0.626879	3.71415	0.000203891	0.00771753
MAPK11	51.3492	3.18897	0.333349	9.56648	1.10608e-21	2.31988e-18
MCEMP1	21.4482	4.38208	0.6934	6.31969	2.62089e-10	7.8389e-08
MDGA1	4.66465	4.67553	1.12677	4.14948	3.33228e-05	0.00176364
MDK	29.8567	3.06634	0.471955	6.4971	8.18824e-11	2.6966e-08
MFAP3L	5.31839	3.29538	0.962383	3.42419	0.000616643	0.0177616
MILR1	45.0352	1.46557	0.316821	4.62587	3.73022e-06	0.000290753
MIXL1	8.83281	4.3608	0.982071	4.44041	8.97859e-06	0.000610972
MLLT4	40.5644	1.33117	0.387101	3.43882	0.000584264	0.017039
MMP14	92.1313	1.018	0.311848	3.2644	0.00109695	0.0266545
MMP15	24.8357	2.08315	0.426175	4.88801	1.01859e-06	0.000101952
MMP9	44.8567	6.07423	0.619902	9.79869	1.14054e-22	4.88948e-19
MOB3B	32.3959	1.41524	0.377304	3.75093	0.00017618	0.00692324
MPZL3	33.4364	1.86484	0.400655	4.65447	3.24814e-06	0.000259468
MYO10	22.3018	2.33343	0.601931	3.87657	0.000105938	0.00457204
MYO1D	85.0025	1.05873	0.287312	3.68494	0.000228753	0.00838174
MYO7A	3.03149	5.06712	1.39461	3.63336	0.000279756	0.00969171
NABP1	124.978	1.01615	0.204429	4.97069	6.67161e-07	7.0912e-05
NAV1	35.025	1.22498	0.374043	3.27497	0.00105675	0.0263505
NCR3	10.7095	2.84281	0.67925	4.18522	2.84888e-05	0.00157251
NDRG2	191.253	1.35023	0.255778	5.27894	1.29936e-07	1.79688e-05
NEFH	58.8833	1.18871	0.316957	3.75038	0.000176567	0.00692324
NLRP1	38.7792	1.93587	0.357211	5.41941	5.9796e-08	9.61295e-06
NMUR1	12.0497	2.50435	0.803561	3.11657	0.0018297	0.0393509
NPDC1	70.2812	1.22927	0.301758	4.07368	4.62752e-05	0.00236169
NPEPL1	37.3245	1.37037	0.365487	3.74944	0.000177229	0.00692811
NRGN	194.67	1.40739	0.247716	5.68148	1.33536e-08	2.77002e-06
NRSN2	4.41892	3.29057	1.03998	3.16406	0.00155583	0.0348599
NTNG2	28.4058	2.16666	0.476423	4.54776	5.42187e-06	0.000396197
NTRK1	199.436	2.23892	0.249956	8.95726	3.32852e-19	3.89165e-16
OPTN	147.523	1.20106	0.217809	5.51428	3.50207e-08	6.34367e-06
P3H3	39.0425	1.73519	0.372259	4.66125	3.14294e-06	0.000252633
PALLD	36.8998	1.14954	0.374268	3.07144	0.00213028	0.044333
PC	17.2688	1.6456	0.512694	3.2097	0.00132872	0.0309018
PDE2A	4.83118	3.13996	1.01278	3.10035	0.00193293	0.041158
PDE4A	101.567	1.16213	0.363149	3.20013	0.00137365	0.0317262
PDGFRB	41.7726	1.79535	0.452638	3.96641	7.29633e-05	0.00333723
PDLIM2	187.637	1.19386	0.228899	5.21568	1.83146e-07	2.33212e-05
PHLDA1	8.4803	2.56586	0.847741	3.02671	0.00247235	0.0496051
PHLDA2	49.4509	3.8954	0.472404	8.2459	1.63925e-16	1.50589e-13
PLA2G16	19.5842	2.27153	0.551014	4.12245	3.74864e-05	0.00195981
PLAT	13.3226	7.20318	1.02507	7.027	2.11018e-12	9.6925e-10
PLCD3	24.6916	3.23065	0.471917	6.84579	7.60549e-12	3.0567e-09
PLEKHG3	72.492	1.75736	0.256574	6.84934	7.4191e-12	3.0567e-09
PLXNA1	42.1002	1.65084	0.483789	3.41232	0.000644133	0.0184025
PLXNA4	3.84434	4.38511	1.32329	3.31379	0.000920402	0.0242048
POU2F2	568.237	1.3583	0.180141	7.54019	4.69273e-14	2.87396e-11
PPFIBP1	138.807	1.03346	0.231723	4.45989	8.20002e-06	0.000566992
PPIC	4.48565	5.63294	1.2887	4.37104	1.23657e-05	0.000807287
PPP1R16B	26.0693	1.69722	0.469982	3.61126	0.000304716	0.0104228
PRAF2	94.1647	1.26124	0.26586	4.744	2.09536e-06	0.000182084
PRDM16	10.71	1.87806	0.588726	3.19003	0.00142256	0.0326124
PRR5L	69.766	1.66054	0.340613	4.87514	1.08729e-06	0.000105427
PTGES	14.2585	4.37273	0.784169	5.57625	2.45753e-08	4.64797e-06
PTMS	69.9069	1.14986	0.286242	4.01709	5.89219e-05	0.00283818
PTPN14	19.5618	1.84791	0.53227	3.47175	0.000517068	0.0153936
PTPRD	35.8935	1.15379	0.357761	3.22503	0.00125958	0.0296151
PXDC1	4.91481	3.80299	1.14058	3.33425	0.000855312	0.0231096
PXDN	309.187	1.28752	0.16895	7.62072	2.52258e-14	1.62214e-11
QPCT	34.0255	1.98009	0.426337	4.64443	3.41009e-06	0.000270724
RAI14	10.1076	3.08832	0.932294	3.31261	0.000924313	0.0242048
RELB	65.7744	1.08368	0.29697	3.64914	0.000263118	0.00924578
RHOB	7.03443	4.01179	1.11772	3.58927	0.000331608	0.0110774
RHOC	64.8689	1.09017	0.265645	4.10386	4.06317e-05	0.00209026
RRAD	2.53013	4.80676	1.52541	3.15113	0.00162639	0.0359399
RRAS	37.5295	1.41441	0.406615	3.4785	0.000504229	0.0150461
RSAD2	28.6227	1.31469	0.421486	3.11918	0.00181353	0.0390684
S1PR1	8.43424	2.44563	0.803752	3.04277	0.00234413	0.0480061
SASH3	69.7444	1.03676	0.30496	3.39967	0.000674677	0.0190704
SCAMP5	51.4577	1.86646	0.376137	4.96219	6.97034e-07	7.27438e-05
SCN9A	17.2234	3.17656	0.739967	4.29283	1.76409e-05	0.00105037
SDC1	5.81279	6.00638	1.11486	5.38758	7.14114e-08	1.10653e-05
SERPINE1	18.1302	3.41062	0.68668	4.96683	6.80572e-07	7.17445e-05
SERPING1	85.1119	1.05038	0.30678	3.42389	0.000617325	0.0177616
SFXN3	72.0677	1.33115	0.292379	4.55283	5.293e-06	0.00038899
SGSH	4.89656	4.74813	1.3597	3.49204	0.000479341	0.0145396
SH2D2A	90.6465	1.54667	0.364559	4.24258	2.20968e-05	0.00127438
SIGLEC14	19.828	1.69525	0.557862	3.03883	0.00237497	0.0484065
SIMC1	54.7655	1.05425	0.348675	3.0236	0.00249788	0.0498839
SIPA1L1	39.0124	1.39683	0.372754	3.74732	0.000178732	0.00696568
SLC12A5	19.7812	2.20899	0.437891	5.04461	4.54442e-07	5.26539e-05
SLC25A23	37.2587	1.80789	0.364489	4.96007	7.04665e-07	7.27438e-05
SLC2A3	479.22	1.74267	0.203726	8.55399	1.18906e-17	1.20254e-14
SLC2A8	45.8458	1.29443	0.348926	3.70977	0.000207451	0.00782413
SLC4A11	30.5578	2.86394	0.51263	5.58675	2.31353e-08	4.44095e-06
SLCO2B1	4.32204	5.57933	1.33301	4.18551	2.84526e-05	0.00157251
SLFN5	63.3065	1.64311	0.379249	4.33254	1.47402e-05	0.000920258
SMAGP	40.0035	2.57818	0.382919	6.73297	1.66232e-11	6.28796e-09
SMARCA1	26.9574	1.76326	0.468698	3.76203	0.000168541	0.00669013
SNPH	5.89416	3.45421	0.982293	3.51647	0.000437323	0.0135855
SOCS3	37.6842	1.70185	0.478495	3.55667	0.000375584	0.0122598
SORT1	39.3436	1.14204	0.349384	3.26874	0.00108028	0.026524
SOX13	4.33324	3.61663	1.10665	3.2681	0.00108274	0.026524
SRC	76.1839	1.52209	0.352015	4.32394	1.53265e-05	0.000943127
STC1	7.98916	6.46566	1.15469	5.5995	2.14968e-08	4.18894e-06
STC2	6.04866	3.50114	1.07013	3.27169	0.00106906	0.026499
STON2	87.6088	1.21569	0.231671	5.24747	1.542e-07	2.0658e-05
STX1A	4.747	5.71421	1.17214	4.87504	1.08789e-06	0.000105427
SULT1A2	17.1191	1.98828	0.570125	3.48745	0.000487645	0.0146191
SVOPL	83.2044	1.04811	0.303869	3.44923	0.000562186	0.0165075
SYP	13.8237	1.73639	0.522966	3.32028	0.000899274	0.0239453
SYTL4	219.279	1.35087	0.207273	6.51736	7.1557e-11	2.42183e-08
TANC1	89.1034	1.28952	0.383013	3.36679	0.000760481	0.0209883
TBKBP1	31.6513	1.73982	0.431697	4.03019	5.57329e-05	0.00275682
TBX21	3.68851	4.32253	1.23189	3.50885	0.000450042	0.0138801
TCF15	92.1357	1.62957	0.313208	5.20283	1.96279e-07	2.47485e-05
TGFB1I1	32.7254	1.74163	0.376802	4.62213	3.79818e-06	0.000294267
THBS1	90.4686	2.21937	0.351165	6.32002	2.61532e-10	7.8389e-08
TIAM1	90.7582	1.07784	0.225098	4.7883	1.68198e-06	0.000152337
TM4SF1	78.2741	3.61744	0.371154	9.74647	1.91001e-22	6.14117e-19
TMCC3	5.97809	5.54624	1.13361	4.89256	9.95317e-07	0.000100794
TMEM158	24.1437	1.88066	0.532972	3.52862	0.000417725	0.0131354
TMEM176A	12.3572	3.97466	0.790736	5.02654	4.9941e-07	5.68399e-05
TMEM37	3.02959	5.06631	1.46486	3.45856	0.000543061	0.0160559
TMEM51	120.725	1.73965	0.252676	6.88492	5.78194e-12	2.56419e-09
TNF	19.9378	2.22356	0.584661	3.80317	0.000142858	0.00585125
TNFRSF21	121.523	1.40896	0.279265	5.04525	4.52935e-07	5.26539e-05
TNFRSF9	9.88837	4.02401	0.940111	4.28035	1.86599e-05	0.00110085
TNNT1	32.6941	2.66871	0.882119	3.02533	0.00248358	0.0497529
TRIM7	14.3805	3.32076	0.679477	4.88724	1.02261e-06	0.000101952
TRNP1	16.84	2.91734	0.610854	4.77584	1.78958e-06	0.000159832
TSC22D3	227.948	1.30039	0.302262	4.3022	1.69111e-05	0.00101632
TSHZ3	6.39475	5.6443	1.13454	4.97495	6.52646e-07	7.01185e-05
TSPAN9	23.8678	4.97109	0.622228	7.98918	1.35838e-15	1.09189e-12
TYMP	57.3119	1.07613	0.32855	3.2754	0.00105514	0.0263505
UNC13A	2.61503	4.85423	1.47389	3.29348	0.00098954	0.0255082
UNC5B	15.2923	2.8274	0.619934	4.56081	5.09565e-06	0.000378816
VDR	55.6991	1.37796	0.422002	3.26529	0.00109352	0.0266545
VGF	5.16539	5.83599	1.33594	4.36845	1.25134e-05	0.000812803
VWA5A	136.909	1.31697	0.274059	4.80542	1.54427e-06	0.000142884
WFS1	12.4983	3.54781	0.788201	4.50115	6.75869e-06	0.000480241
WT1	148.311	1.45357	0.249498	5.82599	5.67767e-09	1.23763e-06
ZCCHC18	13.4966	1.84226	0.609397	3.02308	0.00250218	0.0498923
ZG16B	90.3873	1.52194	0.284861	5.34275	9.15479e-08	1.38517e-05
ZNF462	42.0591	1.34544	0.319848	4.2065	2.59356e-05	0.00145658
ZNF467	26.4567	2.44463	0.627154	3.89797	9.70012e-05	0.00428705
ZNF503	41.3059	1.14451	0.318556	3.59279	0.000327156	0.0109572

## Sheet: GSE153912
UPGENES	baseMean	log2FoldChange	lfcSE	stat	pvalue	padj		DOWNGENES	baseMean	log2FoldChange	lfcSE	stat	pvalue	padj
ADAM12	30.8485	1.996	0.594213	3.35907	0.000782048	0.0198781		ABCC3	78.687	-2.43376	0.493034	-4.93629	7.96218e-07	0.000100752
AK4	2121.44	1.23214	0.188628	6.53209	6.48592e-11	4.24349e-08		ABCG1	603.926	-1.22007	0.269192	-4.53235	5.83302e-06	0.000510322
AK4P1	142.333	1.19318	0.25772	4.62973	3.66139e-06	0.000363776		ABTB1	417.817	-1.07888	0.177235	-6.08728	1.14846e-09	5.08293e-07
ALDH1L2	101.872	1.9944	0.441914	4.5131	6.38874e-06	0.000546237		ACE	150.177	-1.23946	0.337214	-3.6756	0.000237288	0.00817096
ANKRD18B	113.503	1.43347	0.270129	5.30662	1.11678e-07	2.36695e-05		ACOT4	281.684	-1.17797	0.3207	-3.67313	0.0002396	0.00823173
APBB2	74.3467	1.47812	0.481138	3.07214	0.0021253	0.0388597		ADHFE1	173.249	-1.19924	0.324018	-3.70115	0.000214622	0.00767132
ASPHD2	124.559	1.36162	0.347028	3.92366	8.72143e-05	0.0040344		ADRA2A	429.918	-1.49604	0.352185	-4.24788	2.15804e-05	0.00151043
ASS1	95.6128	3.67254	0.520898	7.05041	1.78397e-12	1.91752e-09		ALAS2	684.387	-1.12757	0.20136	-5.5998	2.14602e-08	5.8715e-06
ATP13A4	41.9055	1.9554	0.62731	3.11711	0.00182633	0.0356455		AMZ1	255.812	-1.45636	0.366871	-3.96968	7.19695e-05	0.00352394
BNIP3	1702.68	1.83226	0.328999	5.5692	2.55909e-08	6.63953e-06		APBB1	90.8632	-1.30061	0.349273	-3.72377	0.000196274	0.00722943
BNIP3P1	55.2736	1.87435	0.606669	3.08957	0.00200443	0.0376094		APOBEC3B	1708.28	-1.03477	0.205261	-5.04123	4.62559e-07	6.92431e-05
CA2	1195.23	1.1417	0.270833	4.21551	2.49209e-05	0.00162526		APOBEC3B-AS1	820.992	-1.09701	0.238506	-4.5995	4.23507e-06	0.000398408
CALD1	290.657	1.76019	0.323577	5.43977	5.33492e-08	1.25437e-05		ARFGEF1-DT	53.4166	-1.85522	0.46518	-3.98817	6.65852e-05	0.00333991
CAV1	60.0349	1.5878	0.483031	3.28716	0.00101204	0.0233218		BAALC	2480.68	-1.19024	0.129371	-9.2002	3.57291e-20	1.79217e-16
CBS	86.0871	1.38974	0.334344	4.15663	3.22979e-05	0.00197568		C10orf105	72.023	-1.16401	0.366383	-3.17704	0.00148785	0.0305862
CD48	1509.08	1.0386	0.311113	3.33835	0.000842768	0.0206884		C1orf226	33.8612	-2.07305	0.699058	-2.96549	0.00302201	0.0499727
CD5	26.3833	3.17095	0.990694	3.20074	0.00137075	0.0288087		C20orf203	50.8959	-1.62171	0.388321	-4.1762	2.96423e-05	0.00183563
CHN1	25.3134	2.08963	0.692447	3.01775	0.00254657	0.0441484		C6orf223	525.874	-2.01916	0.352389	-5.72993	1.00474e-08	3.14986e-06
CLEC1B	217.589	1.51914	0.425038	3.57413	0.00035139	0.0109704		CA1	205.52	-2.51989	0.348635	-7.22787	4.90638e-13	6.1526e-10
CNNM1	205.103	1.16389	0.22039	5.28106	1.28437e-07	2.64757e-05		CACFD1	72.5386	-1.79428	0.432572	-4.14794	3.35481e-05	0.00201933
COBLL1	327.658	1.05287	0.260434	4.04275	5.28275e-05	0.00280901		CASC15	167.65	-1.88891	0.39578	-4.77261	1.81853e-06	0.000202706
CPNE7	402.608	2.21155	0.211075	10.4776	1.09524e-25	1.64811e-21		CASTOR3	205.523	-1.40843	0.234114	-6.01599	1.78789e-09	7.08006e-07
CREB5	50.357	1.58393	0.495879	3.19418	0.00140229	0.0291862		CAVIN1	2465.24	-1.31826	0.223398	-5.90095	3.61413e-09	1.26478e-06
DGKH	163.156	1.00533	0.24876	4.04136	5.31418e-05	0.00281576		CCL23	31.196	-1.90031	0.565279	-3.36172	0.000774573	0.0197932
DGKI	41.0752	2.25149	0.73987	3.04309	0.00234161	0.0415082		CCND1	233.945	-1.31853	0.319676	-4.12459	3.71396e-05	0.00214525
DPP4	228.875	1.39006	0.459416	3.02571	0.00248054	0.0433012		CCRL2	312.873	-1.05565	0.309207	-3.41407	0.000640007	0.0173216
DPYSL3	60.5186	1.49609	0.472022	3.16954	0.00152679	0.0311316		CD276	323.688	-1.11006	0.307625	-3.6085	0.00030797	0.00994493
DTX4	824.013	1.05462	0.337366	3.12606	0.00177168	0.0348664		CD82	4741.71	-1.47186	0.229996	-6.39948	1.55907e-10	9.38435e-08
EGLN3	251.955	1.92799	0.340997	5.65399	1.5677e-08	4.45108e-06		CDKN2C	509.294	-1.02792	0.203884	-5.04168	4.61465e-07	6.92431e-05
EMSLR	134.559	2.70683	0.516267	5.24307	1.57923e-07	3.01047e-05		CDKN2D	1224.02	-1.18205	0.270206	-4.37461	1.2165e-05	0.000948493
FAM81A	57.7367	2.45588	0.48694	5.04349	4.57121e-07	6.92431e-05		CFAP210	87.2093	-1.14625	0.383107	-2.99198	0.00277174	0.0471823
FCGR1A	91.2243	1.21354	0.352596	3.44173	0.000578003	0.0160476		CHL1	30.5316	-5.1799	1.06301	-4.87285	1.09999e-06	0.00013349
FCGR2B	164.562	3.37543	0.566022	5.96343	2.46999e-09	8.84961e-07		CNTNAP2	71.1889	-2.77992	0.388293	-7.15934	8.10663e-13	9.38374e-10
FGD2	161.738	1.74324	0.535054	3.25807	0.00112172	0.0250069		COL2A1	37.8186	-2.45066	0.530066	-4.62332	3.77653e-06	0.000369021
GAL	754.694	1.34212	0.314115	4.2727	1.93121e-05	0.00137729		COL6A1	83.1895	-1.48047	0.407174	-3.63596	0.000276943	0.0091911
GALNT18	217.08	1.62648	0.254517	6.39048	1.65369e-10	9.57102e-08		COL6A2	218.601	-2.03874	0.253306	-8.04851	8.38081e-16	1.57643e-12
GASK1B	335.513	1.03011	0.33217	3.10114	0.00192779	0.0368607		CPAMD8	52.5285	-1.6858	0.467807	-3.60362	0.000313815	0.0100713
GLB1L2	162.419	1.12055	0.356158	3.14621	0.00165399	0.0330973		CR1L	103.623	-1.54122	0.389426	-3.95768	7.56823e-05	0.00367376
GPR65	658.948	1.16074	0.322108	3.60356	0.000313892	0.0100713		CRHBP	661.022	-1.08671	0.352342	-3.08424	0.00204071	0.0378307
GRTP1	24.6754	2.10874	0.577023	3.65452	0.000257668	0.00873284		CRMA	465.566	-1.30931	0.330268	-3.96438	7.35859e-05	0.00358356
GZMH	39.642	1.65053	0.545759	3.02428	0.00249224	0.0434066		CTSF	397.612	-1.25311	0.21288	-5.88644	3.94594e-09	1.34951e-06
HEATR6-DT	55.8025	2.88154	0.879158	3.27762	0.00104688	0.0237967		CTSW	4092.88	-1.08478	0.216701	-5.00587	5.56093e-07	7.93477e-05
HLA-DQA2	458.663	1.11395	0.36863	3.02186	0.0025123	0.0437052		CXCR2P1	131.91	-1.36514	0.352534	-3.87235	0.000107789	0.00466501
HLA-DQB2	276.449	1.51326	0.468165	3.23231	0.00122792	0.0265755		CYTL1	11494.7	-1.03536	0.151013	-6.85609	7.07693e-12	6.40354e-09
HNMT	88.5566	2.29253	0.440634	5.20281	1.96301e-07	3.47523e-05		DBNDD1	30.4498	-2.0289	0.612327	-3.31343	0.00092159	0.0220116
HSPA4L	650.944	1.06244	0.137939	7.70226	1.33683e-14	2.23519e-11		DCHS1	29.5399	-1.81519	0.577042	-3.14568	0.00165702	0.0331141
HTR7	93.6288	1.42885	0.470409	3.03747	0.00238573	0.0421862		DDAH2	1802.75	-1.35822	0.198195	-6.85295	7.23419e-12	6.40354e-09
IL7R	66.0816	2.87654	0.715255	4.0217	5.77794e-05	0.00297876		EFCC1	61.3045	-2.03651	0.427662	-4.76196	1.91724e-06	0.000207558
KCNE1	27.7097	2.39613	0.806927	2.96945	0.0029833	0.0496052		EFEMP2	90.5119	-1.33741	0.297617	-4.49371	6.99934e-06	0.000587544
KCNK10	110.138	1.61175	0.521896	3.08826	0.00201332	0.0376821		ELN	769.308	-1.3593	0.292156	-4.65264	3.27718e-06	0.00033321
KCNS3	26.0129	3.46455	1.01357	3.41818	0.000630419	0.01721		ELN-AS1	41.6678	-2.04408	0.533832	-3.82907	0.000128627	0.0053078
KCTD12	258.98	1.90517	0.413048	4.61246	3.97928e-06	0.000383		EMCN	153.661	-1.26756	0.309599	-4.09421	4.23618e-05	0.00238749
LIN28B	371.647	1.48671	0.367345	4.04718	5.18381e-05	0.00276617		ENO2	875.677	-1.185	0.202644	-5.84771	4.98398e-09	1.66664e-06
LINC01176	29.9562	1.71016	0.528139	3.23808	0.00120337	0.0262821		EXOC3L2	196.628	-1.22299	0.3338	-3.66383	0.000248469	0.00847021
LINC02762	100.012	1.50152	0.382852	3.92194	8.7839e-05	0.0040344		F2RL3	698.623	-1.08519	0.31426	-3.45315	0.000554076	0.0156272
LRRK2	74.8993	2.35784	0.695096	3.3921	0.000693586	0.0183611		FAM43A	483.915	-1.37588	0.306238	-4.49284	7.02803e-06	0.000587544
LRRN3	26.8878	4.96246	0.852531	5.82086	5.85473e-09	1.91526e-06		FCER1A	9636.64	-1.76525	0.265187	-6.65662	2.80192e-11	2.10816e-08
MAP3K21	318.866	1.43872	0.292513	4.9185	8.721e-07	0.000107568		FXYD6	51.1738	-1.79927	0.4258	-4.22562	2.38279e-05	0.00161719
MARCHF1	413.175	1.08252	0.345578	3.13249	0.00173328	0.0342288		GATA2	3615.74	-1.02594	0.172035	-5.96356	2.46804e-09	8.84961e-07
MCOLN2	432.201	1.62137	0.39636	4.09066	4.30145e-05	0.00240626		GATA2-AS1	141.964	-1.00496	0.304855	-3.29653	0.000978861	0.0228725
MIR9-1HG	31.3596	5.95666	0.98174	6.06745	1.29956e-09	5.43214e-07		GATA3	58.961	-1.59036	0.509002	-3.12446	0.00178132	0.0349939
MOB3B	134.629	1.46751	0.297682	4.9298	8.23143e-07	0.000102369		GGTA1	445.889	-1.11496	0.291889	-3.81981	0.000133552	0.00544633
MS4A14	23.218	2.55944	0.850529	3.00923	0.00261907	0.045042		GIPC3	87.1934	-1.03493	0.327069	-3.16427	0.00155471	0.0314453
MT1G	156.025	3.09408	0.60849	5.08484	3.67934e-07	5.89007e-05		GMPR	4074.96	-1.29809	0.272328	-4.76664	1.87323e-06	0.000207268
MT1X	458.018	1.1463	0.310403	3.69293	0.000221686	0.00783081		GPC1	21.1867	-2.13725	0.686012	-3.11546	0.00183656	0.0357524
MYO1B	364.99	1.06112	0.261062	4.06463	4.81096e-05	0.00261355		GPRASP1	74.612	-1.46754	0.359325	-4.08416	4.42363e-05	0.00245083
MYO1E	241.626	1.16781	0.379423	3.07787	0.00208489	0.0384233		GRASLND	177.583	-1.00162	0.255318	-3.92303	8.7442e-05	0.0040344
MYOM1	116.185	2.56763	0.56936	4.50967	6.49292e-06	0.000552008		H2AC6	552.343	-1.18964	0.225564	-5.27408	1.33424e-07	2.67703e-05
NEO1	65.3322	3.42411	0.516814	6.62541	3.46282e-11	2.48136e-08		HBA2	1128.34	-1.031	0.261507	-3.94251	8.0633e-05	0.00383341
P3H2	49.1822	2.02244	0.599317	3.37457	0.000739317	0.0192478		HECW2-AS1	142.871	-1.44391	0.330426	-4.36985	1.24334e-05	0.000959225
PEG3	130.337	1.31711	0.311613	4.22676	2.3708e-05	0.00161719		HES1	208.045	-2.61488	0.29841	-8.7627	1.90627e-18	5.73711e-15
PID1	94.1532	2.41807	0.736072	3.2851	0.00101945	0.0234164		HOXB2	213.585	-1.04956	0.223854	-4.6886	2.75086e-06	0.000287465
PLXNA1	251.696	1.80764	0.199119	9.07818	1.10403e-19	4.15338e-16		HSD17B14	70.6457	-1.24177	0.371945	-3.33858	0.000842082	0.0206884
POLR3G	926.926	1.0339	0.195886	5.27806	1.30559e-07	2.65494e-05		IQSEC3	103.628	-1.16006	0.360166	-3.22089	0.00127792	0.0273156
PPARGC1B	789.64	1.03898	0.251924	4.12416	3.72083e-05	0.00214525		ITGA2B	7890.45	-1.08598	0.266266	-4.07857	4.53139e-05	0.00248863
PPM1J	69.6339	1.44126	0.387393	3.72041	0.000198901	0.00730017		ITGA8	93.1349	-1.673	0.511189	-3.27276	0.00106502	0.0239917
PRTG	94.1184	1.43348	0.412676	3.47363	0.000513475	0.0147177		KIAA0087	284.004	-1.0355	0.215642	-4.80195	1.57124e-06	0.000180489
PTPRJ	256.041	1.39746	0.384358	3.63583	0.000277089	0.0091911		KIF3C	114.422	-1.15121	0.357937	-3.21624	0.00129882	0.0276054
RAB30	43.9496	1.98725	0.54331	3.65766	0.000254525	0.00864582		KIFC3	442.216	-1.10335	0.262147	-4.20891	2.5661e-05	0.00165728
RBM47	328.547	1.40484	0.369498	3.80202	0.000143523	0.0057136		KRT1	370.87	-1.6535	0.29589	-5.58823	2.29392e-08	6.15071e-06
RBPMS2	154.655	1.25255	0.366668	3.41603	0.000635424	0.0172597		LBH	90.5294	-1.37851	0.302429	-4.55813	5.1611e-06	0.000454177
ROBO1	385.362	1.10967	0.329198	3.37082	0.000749443	0.0194107		LBX2-AS1	31.9229	-1.895	0.622729	-3.04306	0.00234187	0.0415082
RYR2	37.7278	2.07609	0.640708	3.24031	0.00119399	0.0262211		LINC00426	113.073	-1.3559	0.278882	-4.86192	1.16251e-06	0.000139947
SGK1	639.355	1.16072	0.37444	3.09988	0.00193602	0.036971		LINC00526	220.783	-1.10579	0.22671	-4.87756	1.07404e-06	0.000131399
SIT1	18.5997	2.2983	0.762042	3.01597	0.00256158	0.0443275		LINC00887	21.0274	-2.9025	0.711831	-4.07752	4.55194e-05	0.00249082
SLC1A3	189.773	1.24895	0.349382	3.57475	0.000350563	0.0109673		LINC01764	90.0471	-1.52559	0.356276	-4.28204	1.85189e-05	0.00132701
SLC7A11	643.525	1.09177	0.281685	3.87585	0.000106252	0.0046421		LINC02767	56.017	-1.15282	0.376941	-3.05837	0.00222548	0.0399154
SLC8A1	178.757	2.13559	0.505528	4.22447	2.39508e-05	0.00161719		LMO7	215.512	-1.19856	0.313197	-3.82686	0.000129789	0.00533624
SLC8A1-AS1	65.2174	1.6923	0.552878	3.06089	0.00220682	0.0397966		LPAR5	441.541	-1.08898	0.308596	-3.52882	0.000417411	0.0125124
SNX25	141.444	1.02644	0.262966	3.90333	9.48795e-05	0.00424924		LRRC32	47.7352	-1.30796	0.440231	-2.97109	0.00296744	0.0495124
ST14	697.334	1.36317	0.347874	3.91857	8.90745e-05	0.00404953		LRRN1	47.2448	-1.87093	0.561914	-3.32956	0.000869823	0.0211115
STEAP4	266.291	2.71053	0.319627	8.4803	2.24617e-17	5.63341e-14		MFAP2	344.47	-1.04675	0.226276	-4.62601	3.72778e-06	0.000366639
STXBP6	182.982	1.06072	0.258973	4.09585	4.2062e-05	0.00237951		MMP28	123.378	-1.36969	0.325768	-4.20449	2.61677e-05	0.00168278
TEAD4	152.317	1.46035	0.287853	5.07326	3.91048e-07	6.12968e-05		MPL	314.613	-1.12152	0.353414	-3.17338	0.00150674	0.0308062
TERT	224.809	1.17232	0.307773	3.80905	0.000139503	0.005628		MSS51	188.437	-1.08174	0.281661	-3.84056	0.000122754	0.00511704
TEX15	37.4473	2.90243	0.744349	3.89929	9.64745e-05	0.00429511		MYCN	511.508	-1.71617	0.27514	-6.23746	4.44739e-10	2.23081e-07
TIFAB	625.274	1.37501	0.386971	3.55328	0.000380461	0.0117802		MYEOV	29.5334	-2.62557	0.619866	-4.23571	2.2783e-05	0.00158722
TIGAR	794.298	1.01628	0.268391	3.78657	0.000152739	0.00595446		NDST3	165.134	-1.83185	0.41738	-4.38893	1.1391e-05	0.000902165
TLDC2	637.919	1.10604	0.35147	3.1469	0.00165011	0.0330638		NHLRC4	28.4971	-1.90184	0.566551	-3.35687	0.00078829	0.0198932
TLE1	244.729	1.12615	0.204213	5.51459	3.49591e-08	8.76775e-06		NPM2	68.5676	-1.65056	0.376785	-4.38065	1.18326e-05	0.000927379
TLR10	275.352	1.09245	0.361097	3.02537	0.00248332	0.0433012		NRBP2	114.665	-1.19344	0.364452	-3.27461	0.00105806	0.0239065
TMEM52B	123.363	1.07658	0.340085	3.16562	0.00154752	0.0313419		NTRK1	261.034	-1.64464	0.234293	-7.01957	2.22549e-12	2.23261e-09
TNFAIP8L3	27.5935	2.17645	0.730992	2.97739	0.00290713	0.048839		NYNRIN	786.954	-1.03744	0.25359	-4.09102	4.29476e-05	0.00240626
TNFRSF1B	868.574	1.06944	0.35237	3.03498	0.00240551	0.0424362		PDE6G	449.564	-1.32442	0.211159	-6.27218	3.56028e-10	1.91339e-07
TNNI2	160.087	1.05074	0.284953	3.68741	0.00022655	0.00792821		PIK3R6	718.954	-1.1323	0.306557	-3.69359	0.000221106	0.00782872
UBXN10	45.6444	1.35685	0.411197	3.29975	0.000967698	0.0227303		PIMREG	727.272	-1.46238	0.308659	-4.73785	2.15997e-06	0.000232166
UGCG	935.835	1.2126	0.292319	4.14822	3.35075e-05	0.00201933		PLAAT4	77.7352	-1.26736	0.386214	-3.2815	0.00103257	0.0235739
UST	100.49	1.21439	0.394014	3.08209	0.00205551	0.0379991		PLAT	32.1435	-3.11848	0.683428	-4.56299	5.04295e-06	0.000449031
ZFPM2	137.074	1.27162	0.388492	3.27322	0.00106328	0.0239884		PLEKHB1	83.3756	-1.42973	0.337823	-4.2322	2.31414e-05	0.00160475
PLXNA4	65.9401	-1.59198	0.485826	-3.27684	0.00104974	0.0238258
PRR15	32.8452	-2.45178	0.561384	-4.36739	1.25742e-05	0.000960491
PTH2R	59.9234	-1.87279	0.444287	-4.21526	2.49491e-05	0.00162526
PYGM	40.3736	-1.85751	0.481974	-3.85396	0.000116224	0.0049405
RAB37	2351.08	-1.19247	0.128284	-9.29555	1.46443e-20	1.10183e-16
RAB6B	177.848	-1.18814	0.29467	-4.0321	5.52801e-05	0.00289845
RARA-AS1	27.6777	-1.94384	0.543399	-3.57719	0.000347311	0.0108882
RENBP	48.7263	-1.39708	0.419244	-3.33238	0.000861078	0.0209668
RGS9	60.7516	-1.31258	0.442113	-2.96889	0.00298877	0.0496413
RHBDF1	83.3464	-1.49896	0.33127	-4.52488	6.04298e-06	0.000521622
RSAD2	504.162	-1.18443	0.218655	-5.41691	6.06389e-08	1.38257e-05
SAMD14	490.943	-1.23377	0.264411	-4.66609	3.06981e-06	0.000314249
SDSL	313.175	-1.05778	0.243897	-4.33699	1.44446e-05	0.00107605
SEMA4F	102.736	-1.12592	0.280646	-4.01188	6.02361e-05	0.00305196
SEPTIN4	71.615	-1.83981	0.590855	-3.11381	0.00184688	0.0358142
SERPINE1	35.5734	-2.06292	0.492752	-4.18654	2.83242e-05	0.00177983
SFRP5	74.6087	-1.21037	0.355023	-3.40928	0.000651347	0.0175339
SIGLEC15	90.2084	-1.86697	0.376549	-4.95812	7.11802e-07	9.2338e-05
SIGLEC17P	158.178	-1.03802	0.314978	-3.29554	0.000982328	0.0228825
SKAP1	107.632	-1.17495	0.351003	-3.34742	0.000815686	0.0202584
SLC18A2-AS1	80.3314	-1.3923	0.404179	-3.44475	0.00057158	0.015928
SLC22A17	113.229	-1.60577	0.441622	-3.63607	0.000276827	0.0091911
SLC2A10	142.033	-1.03651	0.32007	-3.23838	0.00120212	0.0262821
SLC8A3	164.744	-1.26718	0.290052	-4.36879	1.24939e-05	0.000959225
SLFN5	62.4292	-1.41048	0.415846	-3.39183	0.000694275	0.0183611
SMIM5	48.7603	-1.76571	0.443892	-3.9778	6.95565e-05	0.00345441
SMPD1	114.946	-1.18894	0.275317	-4.31843	1.57142e-05	0.00115916
SOX18	63.1809	-1.12508	0.365648	-3.07696	0.00209122	0.0384233
SPSB1	202.708	-1.45649	0.317577	-4.58627	4.51229e-06	0.00041657
ST8SIA6-AS1	110.394	-1.20755	0.341215	-3.53898	0.000401675	0.0122357
STOX1	141.289	-1.34122	0.447008	-3.00044	0.0026959	0.0461523
TGFB1I1	122.694	-1.8276	0.350371	-5.21617	1.82657e-07	3.34879e-05
THNSL2	25.8752	-2.27835	0.585526	-3.89112	9.97842e-05	0.00442936
TMEM108	55.639	-2.04002	0.505119	-4.03868	5.37521e-05	0.00282884
TMEM150C	172.417	-1.04648	0.308728	-3.38964	0.000699834	0.0184209
TMEM163	749.896	-1.02899	0.270388	-3.8056	0.000141459	0.00567646
TMEM200A	232.974	-1.45323	0.357185	-4.06857	4.73016e-05	0.00257897
TMEM98	143.739	-1.05315	0.279794	-3.76402	0.000167203	0.00632177
TMSB15A	151.047	-2.237	0.446962	-5.00489	5.58935e-07	7.93477e-05
TNFRSF19	244.011	-1.19371	0.342974	-3.48046	0.000500548	0.014513
TNFSF14	61.3394	-1.47692	0.357151	-4.1353	3.54494e-05	0.00209193
TPSAB1	1066.06	-2.17325	0.350929	-6.19284	5.90902e-10	2.77872e-07
TPSB2	336.406	-1.72533	0.371292	-4.64683	3.37067e-06	0.000340415
TPSD1	152.272	-1.74109	0.401037	-4.34147	1.41531e-05	0.00105958
TPST1	274.242	-1.33783	0.347686	-3.84781	0.000119176	0.00502342
TUBA4A	1466.46	-1.02894	0.345387	-2.9791	0.00289101	0.0487712
UBA7	2098.9	-1.28889	0.212256	-6.07236	1.26045e-09	5.41922e-07
UCA1	250.617	-1.76711	0.263213	-6.7136	1.89887e-11	1.5039e-08
UMODL1-AS1	69.2019	-1.6786	0.368125	-4.55987	5.1185e-06	0.000453077
USP18	396.093	-1.15591	0.283046	-4.08383	4.42999e-05	0.00245083
VMAC	83.0069	-1.02087	0.304028	-3.35783	0.000785581	0.0198781
VWA5A	1842.64	-1.32721	0.249736	-5.31446	1.06976e-07	2.29968e-05
VWF	271.64	-1.56853	0.309602	-5.06628	4.05671e-07	6.29333e-05
WNT11	82.7742	-3.11464	0.671071	-4.6413	3.46231e-06	0.000347339
YPEL3	579.043	-1.36284	0.187719	-7.26001	3.87056e-13	5.29492e-10
ZBTB20	543.899	-1.12471	0.219365	-5.12714	2.94176e-07	4.86457e-05
ZDHHC15	164.197	-1.09848	0.298601	-3.67877	0.000234361	0.00812596
ZNF469	53.158	-1.41421	0.428602	-3.29959	0.00096827	0.0227303

## Sheet: GSE165501
UPGENES	baseMean	log2FoldChange	lfcSE	stat	pvalue	padj				DOWNGENES	baseMean	log2FoldChange	lfcSE	stat	pvalue	padj
A2M-AS1	13.9	3.18687	0.951892	3.34794	0.000814161	0.001432				A2MP1	15.3615	-5.65663	1.25669	-4.50122	6.75645e-06	1.4485e-05
AACS	899.388	1.72406	0.107755	15.9998	1.28187e-57	1.45473e-56				AAAS	1153.29	-1.06591	0.0938273	-11.3603	6.59039e-30	3.9636e-29
AAMDC	45.0347	1.17471	0.459077	2.55886	0.0105017	0.0160816				AAMP	2501.93	-1.0592	0.0700111	-15.1291	1.04165e-51	1.03379e-50
AASDHPPT	675.489	1.52358	0.130699	11.6571	2.11011e-31	1.32238e-30				AARS2	821.151	-1.38845	0.109889	-12.635	1.35378e-36	9.68989e-36
ABCA1	235.21	1.19337	0.211986	5.62946	1.80771e-08	4.63727e-08				AARSD1	42.375	-2.34013	0.479235	-4.88305	1.04459e-06	2.37435e-06
ABCA9	7.63994	6.52728	1.7811	3.66474	0.000247592	0.000459968				AATBC	21.3059	-1.98137	0.682011	-2.90518	0.00367039	0.00596162
ABCB1	701.078	1.1614	0.117731	9.86486	5.91165e-23	2.84344e-22				ABCA2	3704.3	-1.67198	0.0644103	-25.9583	1.46392e-148	5.78949e-147
ABCB10	1056.25	1.08656	0.10315	10.5338	6.03434e-26	3.22099e-25				ABCA7	1303.01	-1.56844	0.095642	-16.3991	1.9414e-60	2.32626e-59
ABCC4	1439.88	1.60115	0.0966659	16.5638	1.27366e-61	1.56322e-60				ABCC2	17.3521	-1.9837	0.768245	-2.58212	0.00981955	0.015102
ABCG1	600.526	1.33231	0.129782	10.2657	1.00548e-24	5.13596e-24				ABCC3	16.9573	-2.34136	0.797281	-2.93669	0.00331738	0.0054169
ABHD13	373.427	1.23614	0.161851	7.6375	2.21475e-14	7.61976e-14				ABCC6	12.7565	-1.79175	0.82665	-2.16748	0.0301984	0.0431827
ABHD15	328.446	1.46645	0.1763	8.31796	8.94918e-17	3.41005e-16				ABCF2	489.465	-1.44644	0.153155	-9.44426	3.57941e-21	1.61828e-20
ABHD17AP5	73.8119	1.75705	0.374776	4.68826	2.75538e-06	6.07518e-06				ABHD1	37.3	-1.66774	0.498923	-3.34268	0.000829744	0.00145843
ABHD17B	1112.34	1.60273	0.102258	15.6735	2.29633e-55	2.46659e-54				ABHD11	197.05	-1.39441	0.23433	-5.95061	2.67151e-09	7.20485e-09
ABHD17C	165.94	1.21228	0.251621	4.81786	1.45103e-06	3.26973e-06				ABHD14A	76.6204	-1.35667	0.355786	-3.81316	0.000137199	0.000262033
ABHD2	2178.89	2.95941	0.0845741	34.9919	2.99023e-268	2.55902e-266				ABHD17AP4	12.2662	-2.05405	0.855623	-2.40065	0.016366	0.0243777
ABHD5	267.883	1.04574	0.192763	5.42498	5.79604e-08	1.43831e-07				ABHD3	332.625	-1.38414	0.168468	-8.21604	2.1034e-16	7.90149e-16
ABHD6	155.681	1.30518	0.246955	5.28511	1.25631e-07	3.04946e-07				ABI3	103.505	-1.02353	0.420109	-2.43634	0.0148369	0.0222355
ABHD8	334.57	1.28867	0.175136	7.35808	1.86572e-13	6.16567e-13				ABLIM3	6.49559	-6.74066	1.80762	-3.72903	0.000192221	0.00036126
ABI2	959.764	1.08731	0.103268	10.5289	6.35413e-26	3.38361e-25				ABO	156.43	-2.2798	0.782507	-2.91345	0.00357456	0.00581441
ABITRAM	226.682	1.17277	0.226006	5.1891	2.11317e-07	5.03872e-07				ABTB1	1607.09	-2.04005	0.0993306	-20.538	9.85061e-94	2.01135e-92
ABR	121.885	2.37882	0.324684	7.32657	2.36116e-13	7.76524e-13				ABTB2	129.985	-1.00316	0.274953	-3.64847	0.000263804	0.00048858
ABRAXAS1	363.247	1.91861	0.166932	11.4934	1.42443e-30	8.74821e-30				ACAA2P1	14.218	-2.69924	0.951202	-2.83772	0.00454374	0.0072872
ACACA	175.577	3.54099	0.37418	9.46332	2.98323e-21	1.35186e-20				ACAD10	644.479	-1.68708	0.121916	-13.838	1.5023e-43	1.26153e-42
ACAP2	1572.46	1.1689	0.0886143	13.1909	9.90031e-40	7.7062e-39				ACADVL	5174.6	-2.44442	0.0519077	-47.0916	0	0
ACAP2-IT1	15.5396	1.78463	0.839863	2.12491	0.0335942	0.0476816				ACAP1	6114.26	-3.39414	0.0534393	-63.5139	0	0
ACAT2	763.364	2.65665	0.138024	19.2478	1.47215e-82	2.54194e-81				ACAP3	3435.72	-2.7839	0.0715464	-38.9104	0	0
ACBD3	574.802	1.04309	0.138741	7.51824	5.55196e-14	1.87836e-13				ACBD7	77.1336	-1.12934	0.342622	-3.29617	0.000980139	0.00170802
ACBD5	451.547	1.52597	0.154169	9.89803	4.24547e-23	2.05465e-22				ACCS	1331.11	-2.3247	0.0956432	-24.3059	1.69608e-130	5.47676e-129
ACER2	50.6407	2.40927	0.487596	4.94113	7.76702e-07	1.78435e-06				ACD	693.364	-1.28099	0.128618	-9.9596	2.28987e-23	1.11963e-22
ACLY	4952.2	1.82373	0.0578151	31.5442	2.15418e-218	1.39407e-216				ACHE	19.8124	-2.96363	0.779015	-3.80433	0.000142188	0.000271227
ACO1	657.632	2.22721	0.131929	16.8819	6.1138e-64	7.80344e-63				ACKR1	13.3316	-3.84443	1.01246	-3.79711	0.000146392	0.000278911
ACO2	1176.13	1.32796	0.110587	12.0083	3.21404e-33	2.10695e-32				ACKR3	103.756	-1.49988	0.310712	-4.82724	1.38441e-06	3.12455e-06
ACOT2	575.979	1.54072	0.140864	10.9376	7.61913e-28	4.33273e-27				ACOX2	66.9537	-2.76095	0.388183	-7.1125	1.13959e-12	3.62527e-12
ACOT4	58.6196	1.69489	0.465709	3.63937	0.000273301	0.000505155				ACP4	22.1379	-4.06991	0.782155	-5.20346	1.95616e-07	4.67359e-07
ACOX1	701.211	1.17291	0.118042	9.93639	2.89109e-23	1.40656e-22				ACP5	244.333	-1.10727	0.193885	-5.71095	1.12348e-08	2.92272e-08
ACSL3	980.33	2.02637	0.11673	17.3595	1.67149e-67	2.2586e-66				ACRV1	23.3591	-1.76126	0.656821	-2.6815	0.0073294	0.0114488
ACSL4	1129.9	1.60667	0.106124	15.1396	8.87215e-52	8.81082e-51				ACSF2	772.045	-2.14362	0.118978	-18.0169	1.43467e-72	2.11766e-71
ACSM3	455.428	1.89732	0.154091	12.313	7.71315e-35	5.30038e-34				ACSL3-AS1	8.50004	-3.12421	1.15786	-2.69826	0.00697029	0.0109271
ACTBP11	11.7921	3.7211	1.32465	2.80911	0.00496786	0.0079349				ACTG1P14	16.8048	-5.24234	1.08443	-4.83421	1.33678e-06	3.01922e-06
ACTBP2	13.5298	3.47281	1.31586	2.6392	0.00831016	0.0128882				ACTG1P17	26.0844	-5.10138	0.849329	-6.00637	1.89725e-09	5.16205e-09
ACTL6A	849.475	1.21086	0.119728	10.1134	4.81582e-24	2.40346e-23				ACTR5	530.203	-1.44657	0.132103	-10.9503	6.6229e-28	3.77168e-27
ACTR2	7244.75	1.90827	0.0534647	35.6922	5.23025e-279	5.05623e-277				ACVRL1	15.1087	-2.2943	0.838695	-2.73556	0.00622742	0.00981756
ACTR3C	43.1803	1.15229	0.483626	2.38261	0.0171904	0.0255256				ACY3	455.626	-5.99143	0.257348	-23.2814	6.83495e-120	1.94622e-118
ACTR8	653.261	1.2113	0.126856	9.54863	1.31419e-21	6.04629e-21				ACYP1	143.053	-1.3989	0.253066	-5.52781	3.24258e-08	8.18143e-08
ACTRT3	18.3876	2.85956	0.973215	2.93826	0.00330058	0.00539115				ADA2	996.356	-1.40336	0.0999557	-14.0399	8.88932e-45	7.66184e-44
ACVR1B	595.359	1.18557	0.131281	9.03081	1.70404e-19	7.2127e-19				ADAM11	56.1074	-3.3054	0.487283	-6.78333	1.17437e-11	3.574e-11
ACVR2B	320.487	1.42385	0.176618	8.06171	7.52354e-16	2.76263e-15				ADAM15	1765.83	-1.13807	0.0786705	-14.4663	1.97794e-47	1.79574e-46
ADAM10	1811.28	1.31323	0.0846399	15.5154	2.72732e-54	2.87047e-53				ADAM20P1	7.0587	-4.51658	1.45316	-3.10811	0.00188286	0.00316967
ADAM17	507.249	1.37965	0.139392	9.89758	4.26451e-23	2.06322e-22				ADAM28	1140.6	-1.27123	0.0900657	-14.1145	3.09126e-45	2.69856e-44
ADAM22	397.225	2.12691	0.16897	12.5875	2.47461e-36	1.75839e-35				ADAM32	8.67614	-2.32172	1.0726	-2.16456	0.0304211	0.0434853
ADAM23	8.59704	2.99331	1.38859	2.15564	0.0311115	0.0443993				ADAM8	2907.44	-1.24319	0.0650053	-19.1244	1.58131e-81	2.68892e-80
ADAMTS7	69.3588	1.09877	0.366752	2.99596	0.00273583	0.00451817				ADAMTS10	1660.34	-2.05631	0.0816243	-25.1924	4.85421e-140	1.74362e-138
ADCY7	1707.11	1.6391	0.0906141	18.0888	3.90464e-73	5.81279e-72				ADAMTS14	48.5511	-4.10134	0.54821	-7.48133	7.35721e-14	2.47681e-13
ADGRA3P1	7.84001	4.26552	1.7232	2.47535	0.0133105	0.0200785				ADAMTSL4	273.059	-1.86705	0.208555	-8.95229	3.48184e-19	1.4545e-18
ADGRG2	6.69479	3.73104	1.47042	2.5374	0.0111679	0.0170303				ADAMTSL4-AS1	18.6759	-5.92791	1.20271	-4.9288	8.27368e-07	1.89685e-06
ADH5	1700.68	1.31508	0.0803133	16.3744	2.91515e-60	3.47708e-59				ADAMTSL5	6.11396	-2.91792	1.3301	-2.19377	0.0282522	0.0405924
ADIPOR2	49.8133	1.4247	0.47776	2.98204	0.00286333	0.0047168				ADAP1	209.347	-2.25844	0.22833	-9.89113	4.54858e-23	2.19659e-22
ADO	616.432	1.5223	0.133621	11.3927	4.54625e-30	2.75005e-29				ADAT2	687.074	-1.99328	0.120632	-16.5237	2.47848e-61	3.02066e-60
ADPRH	228.798	1.26893	0.20854	6.08482	1.16624e-09	3.21558e-09				ADCK1	336.036	-2.54057	0.181506	-13.9971	1.62323e-44	1.39372e-43
ADRA2A	201.522	1.68825	0.256258	6.58806	4.45621e-11	1.32351e-10				ADCY10P1	176.792	-4.22195	0.284743	-14.8272	9.76777e-50	9.34472e-49
ADSS2	1152.77	1.42244	0.109584	12.9803	1.58274e-38	1.19572e-37				ADCY4	6.36973	-5.34545	1.82543	-2.92832	0.00340796	0.00555843
AFDN	278.347	1.52482	0.193253	7.89031	3.01435e-15	1.07706e-14				ADCY6-DT	10.7154	-3.02844	1.06333	-2.84807	0.0043985	0.00706875
AFF1	2647.83	1.20884	0.068256	17.7104	3.48332e-70	4.93686e-69				ADGRB1	107.462	-2.6859	0.306081	-8.77512	1.70727e-18	6.95205e-18
AFF2	426.685	3.34979	0.19271	17.3825	1.11886e-67	1.51972e-66				ADGRB3-DT	8.84891	-3.21189	1.10968	-2.89442	0.00379857	0.00615642
AFF4	1484.16	1.6209	0.0857352	18.9059	1.01925e-79	1.70175e-78				ADGRE1	101.95	-2.28968	0.305246	-7.5011	6.32868e-14	2.13607e-13
AFG3L2	930.939	1.58215	0.122512	12.9143	3.74068e-38	2.78966e-37				ADGRF1	27.634	-4.78542	0.797125	-6.00335	1.93286e-09	5.25621e-09
AFTPH-DT	89.4545	2.64711	0.342222	7.73505	1.03366e-14	3.61424e-14				ADGRG3	132.027	-4.8037	0.377082	-12.7391	3.58399e-37	2.60822e-36
AGAP1	37.7076	3.42305	0.618266	5.53653	3.08519e-08	7.79811e-08				ADGRG5	378.988	-3.05547	0.192712	-15.8551	1.29696e-56	1.42638e-55
AGAP9	89.8933	1.24878	0.320572	3.89548	9.80064e-05	0.000189953				ADGRL1-AS1	80.6727	-1.20701	0.334872	-3.60438	0.000312903	0.000574554
AGBL3	37.9249	1.4305	0.521985	2.74049	0.00613469	0.00968307				ADHFE1	57.8267	-3.32989	0.446277	-7.46148	8.5553e-14	2.87274e-13
AGGF1P1	4.62045	4.3697	1.975	2.21251	0.0269316	0.0388018				ADM2	32.0848	-2.59575	0.613432	-4.23151	2.32126e-05	4.74896e-05
AGO1	1539.4	1.30382	0.0842448	15.4766	4.99467e-54	5.20783e-53				ADM5	237.016	-4.64805	0.26554	-17.5042	1.33143e-68	1.83714e-67
AGO2	2096.44	1.33662	0.0743821	17.9696	3.37232e-72	4.94512e-71				ADORA2A	12.051	-3.01835	0.967976	-3.11821	0.00181955	0.00306937
AHCTF1P1	121.982	3.48158	0.397532	8.75799	1.98768e-18	8.06243e-18				ADPGK-AS1	8.22783	-2.34437	1.07266	-2.18558	0.0288466	0.0413743
AHCYL1	1810.7	1.32267	0.078271	16.8986	4.60454e-64	5.9108e-63				ADPRHL1	16.4933	-3.7327	0.914356	-4.08232	4.45874e-05	8.90327e-05
AHCYL2	591.997	1.392	0.127866	10.8863	1.33907e-27	7.55448e-27				ADRA2B	51.0407	-9.90536	1.5012	-6.59829	4.15941e-11	1.23747e-10
AHNAK	9617.32	2.69623	0.0453352	59.4733	0	0				AFAP1L2	151.385	-1.03499	0.250732	-4.12788	3.66118e-05	7.36233e-05
AHRR	23.777	3.28545	0.815838	4.02709	5.64717e-05	0.000111808				AFG3L1P	569.593	-1.54413	0.146225	-10.56	4.56629e-26	2.44571e-25
AJUBA	110.07	2.67756	0.318814	8.39852	4.52159e-17	1.73901e-16				AFMID	415.248	-1.12053	0.153886	-7.28153	3.30066e-13	1.07624e-12
AK3P3	12.0448	4.50784	1.30158	3.46335	0.000533498	0.000956728				AGAP12P	69.5803	-2.13558	0.363384	-5.87692	4.17972e-09	1.11267e-08
AKAP11	1072.55	1.53134	0.107282	14.2741	3.17579e-46	2.81472e-45				AGAP14P	44.1686	-3.0584	0.522007	-5.85893	4.65863e-09	1.23701e-08
AKAP13	2471.17	1.07083	0.0680983	15.7248	1.02286e-55	1.10781e-54				AGAP4	342.692	-1.41549	0.169019	-8.37473	5.53522e-17	2.12416e-16
AKAP6	45.7236	1.60388	0.463412	3.46103	0.00053811	0.000964337				AGAP6	22.0317	-1.54926	0.637776	-2.42916	0.0151338	0.0226544
AKT1	2385.93	1.04816	0.080137	13.0796	4.30675e-39	3.30304e-38				AGAP7P	109.329	-3.19731	0.322339	-9.9191	3.43833e-23	1.66918e-22
AKT3	71.0214	2.59606	1.17774	2.20426	0.0275059	0.0395783				AGBL5-AS1	5.87821	-3.12707	1.40607	-2.22397	0.0261503	0.037756
ALAD	1081.06	1.58668	0.108064	14.6827	8.31997e-49	7.78834e-48				AGMAT	80.5281	-1.07647	0.43322	-2.48481	0.012962	0.0195812
ALDH1A1	1279.24	1.13288	0.0938449	12.0719	1.48687e-33	9.84188e-33				AGPAT4	628.366	-1.91497	0.121396	-15.7747	4.64968e-56	5.07801e-55
ALDH1A3-AS1	13.5924	3.67345	1.15567	3.17862	0.00147979	0.0025193				AGTRAP	511.423	-1.73496	0.160983	-10.7773	4.40732e-27	2.45197e-26
ALDH5A1	1032.28	1.32429	0.10332	12.8174	1.31083e-37	9.62896e-37				AHI1	249.053	-1.49695	0.195156	-7.67049	1.71335e-14	5.93119e-14
ALDOC	302.681	2.29565	0.200815	11.4316	2.90612e-30	1.76886e-29				AHNAK2	57.3356	-1.14543	0.386296	-2.96517	0.00302515	0.00496665
ALG1	356.954	1.06549	0.170844	6.23661	4.47144e-10	1.26016e-09				AHSA2P	1165.23	-1.36048	0.105513	-12.8939	4.87049e-38	3.62188e-37
ALG10	156.847	2.24093	0.284301	7.88226	3.21503e-15	1.14668e-14				AHSP	27.2817	-4.63264	0.760874	-6.08857	1.1392e-09	3.14213e-09
ALG10B	478.839	2.01228	0.155415	12.9478	2.41643e-38	1.81418e-37				AIF1L	205.764	-1.52781	0.263234	-5.804	6.47495e-09	1.70599e-08
ALG11	161.002	2.03275	0.284188	7.15282	8.50138e-13	2.72048e-12				AIFM2	59.4393	-2.20195	0.420161	-5.24072	1.59951e-07	3.84732e-07
ALG12	292.276	1.08452	0.18307	5.92409	3.14038e-09	8.42727e-09				AIFM3	16.9053	-2.24389	0.807093	-2.78021	0.00543233	0.0086345
ALKBH8	244.631	1.60738	0.214292	7.50086	6.34016e-14	2.13948e-13				AIG1	184.148	-1.32026	0.237113	-5.56807	2.57579e-08	6.54118e-08
ALMS1	845.03	2.10956	0.122329	17.245	1.22105e-66	1.62333e-65				AIP	1750.59	-1.11059	0.0764705	-14.5231	8.64609e-48	7.9185e-47
ALOX5AP	161.411	1.42009	0.247776	5.73134	9.96379e-09	2.60115e-08				AJM1	68.0597	-3.52797	0.419683	-8.40626	4.23298e-17	1.63001e-16
AMACR	20.3902	1.98702	0.739888	2.68557	0.00724066	0.0113203				AK1	94.8244	-5.00813	0.440949	-11.3576	6.79811e-30	4.08539e-29
AMER1	474.776	2.32817	0.163449	14.244	4.88689e-46	4.3069e-45				AK4P3	12.4347	-3.34814	1.01601	-3.29539	0.000982857	0.00171161
AMOT	474.224	2.19278	0.150379	14.5817	3.67151e-48	3.38631e-47				AK5	14.8693	-2.25361	0.912117	-2.47075	0.0134831	0.0203253
AMOTL1	1121.91	1.80859	0.103192	17.5265	9.00071e-69	1.24965e-67				AKAP17A	3407.42	-1.14725	0.0640413	-17.9143	9.12578e-72	1.33196e-70
AMZ1	179.657	2.81761	0.285738	9.86079	6.15607e-23	2.95828e-22				AKAP8	1294.94	-1.50833	0.0921709	-16.3645	3.42942e-60	4.07497e-59
ANAPC1P2	34.5669	2.50965	0.556824	4.50707	6.57282e-06	1.41029e-05				AKR1C6P	17.462	-1.91928	0.72148	-2.6602	0.00780943	0.0121538
ANGPT1	1962.22	1.97146	0.0887297	22.2188	2.26268e-109	5.61581e-108				AKR7A3	27.7966	-3.51585	0.693704	-5.06823	4.01528e-07	9.3996e-07
ANKFY1	1018.07	1.25124	0.105031	11.9131	1.01205e-32	6.56028e-32				AKR7L	11.0458	-2.68597	0.955452	-2.8112	0.00493571	0.00788757
ANKH	678.579	1.34126	0.12615	10.6322	2.11008e-26	1.14425e-25				AKT1S1	1018.47	-1.14542	0.108007	-10.6051	2.82291e-26	1.52289e-25
ANKMY2	477.858	1.35602	0.153992	8.80573	1.30006e-18	5.31043e-18				AKT2	3285.3	-1.27622	0.0609091	-20.9528	1.76972e-97	3.76571e-96
ANKRD10-IT1	160.918	2.63878	0.268689	9.82094	9.14866e-23	4.37221e-22				ALAS2	92.2774	-4.61666	0.411077	-11.2307	2.88348e-29	1.70666e-28
ANKRD12	749.532	1.40335	0.123508	11.3624	6.4361e-30	3.87229e-29				ALB	6.58903	-5.36109	1.79383	-2.98863	0.00280235	0.00462266
ANKRD17	2947.39	1.66598	0.0661056	25.2018	3.83077e-140	1.38554e-138				ALDH16A1	2011.72	-2.15659	0.0874632	-24.6571	3.08812e-134	1.03561e-132
ANKRD18EP	60.2589	4.54627	0.619404	7.33976	2.13985e-13	7.04926e-13				ALDH8A1	8.03183	-7.11784	1.7687	-4.02434	5.71364e-05	0.000113081
ANKRD20A5P	34.2717	2.53796	0.547825	4.63279	3.60766e-06	7.89982e-06				ALG13	728.38	-2.13688	0.118145	-18.0869	4.04459e-73	6.0097e-72
ANKRD26	302.518	1.27074	0.178731	7.10978	1.16224e-12	3.6958e-12				ALG14	60.6969	-1.70222	0.450416	-3.77921	0.000157324	0.000298432
ANKRD33B	666.72	2.44291	0.136288	17.9246	7.57345e-72	1.10642e-70				ALG1L2	112.564	-1.72013	0.284955	-6.03647	1.5752e-09	4.30828e-09
ANKRD40	606.602	1.69244	0.140056	12.084	1.2828e-33	8.50911e-33				ALG1L8P	7.43647	-3.8758	1.79115	-2.16385	0.0304755	0.0435512
ANKRD50	776.512	2.23394	0.129218	17.2882	5.77226e-67	7.71984e-66				ALKBH7	1495.62	-1.26398	0.0863072	-14.6452	1.44621e-48	1.34575e-47
ANKRD61	20.5778	2.18374	0.707763	3.08541	0.00203271	0.00340911				ALMS1P1	9.27653	-4.05689	1.2497	-3.24628	0.00116922	0.00201976
ANO6	960.199	2.18153	0.111464	19.5716	2.7031e-85	4.82705e-84				ALOX15B	38.187	-2.59346	0.539356	-4.80845	1.52108e-06	3.42118e-06
ANOS2P	46.7026	9.01359	1.4999	6.00947	1.86128e-09	5.06508e-09				ALPK1	616.163	-1.06828	0.127845	-8.35612	6.48163e-17	2.48067e-16
ANTXR2	1488.31	1.24135	0.0812642	15.2755	1.11434e-52	1.12591e-51				ALS2CL	120.631	-1.66576	0.307814	-5.41159	6.2468e-08	1.54649e-07
ANXA2	575.013	1.30764	0.163385	8.00346	1.20967e-15	4.40369e-15				ALYREF	2209	-1.93089	0.0774687	-24.9248	4.00614e-137	1.39423e-135
ANXA2P2	41.6622	2.29368	0.615385	3.72723	0.000193594	0.000363664				AMH	254.302	-5.82879	0.325772	-17.8923	1.35503e-71	1.97222e-70
ANXA5	1194.01	1.06393	0.0953436	11.1589	6.47762e-29	3.79379e-28				AMN	176.023	-2.62735	0.239116	-10.9878	4.37506e-28	2.50522e-27
AOX1	12.9592	6.42259	1.63813	3.92068	8.83003e-05	0.000171679				AMPD2	3381.9	-2.16246	0.0583556	-37.0566	1.40633e-300	1.5845e-298
AP1AR	543.76	1.4792	0.160244	9.23092	2.68325e-20	1.17022e-19				AMY2B	305.785	-5.29178	0.259079	-20.4254	9.94728e-93	1.99723e-91
AP3B1	978.873	1.5424	0.108684	14.1916	1.03325e-45	9.05528e-45				AMZ2	459.573	-1.10342	0.149067	-7.4022	1.33949e-13	4.46145e-13
AP3M1	1201.24	1.7875	0.111924	15.9706	2.04705e-57	2.29812e-56				AMZ2P1	170.095	-1.20529	0.233914	-5.1527	2.56768e-07	6.08819e-07
AP4E1	390.456	1.65909	0.171641	9.66604	4.20325e-22	1.96793e-21				ANAPC2	2023.33	-1.53226	0.097645	-15.6922	1.71059e-55	1.84628e-54
AP5B1	526.122	2.10988	0.160538	13.1425	1.87904e-39	1.45465e-38				ANAPC4	937.902	-1.49072	0.102831	-14.4968	1.27001e-47	1.15772e-46
AP5M1	723.397	1.46662	0.125275	11.7072	1.1709e-31	7.38224e-31				ANAPC7	1555.53	-1.81405	0.0868607	-20.8846	7.39615e-97	1.56317e-95
APAF1	523.195	2.59389	0.153589	16.8886	5.4629e-64	6.99546e-63				ANGPTL6	119.336	-1.52818	0.29436	-5.19153	2.08576e-07	4.97488e-07
APBA2	49.169	2.14002	0.470221	4.5511	5.33655e-06	1.15118e-05				ANKDD1A	52.8356	-1.44966	0.449799	-3.2229	0.00126898	0.00218151
APC	593.627	1.33522	0.136732	9.76526	1.58706e-22	7.51585e-22				ANKHD1-DT	21.2803	-1.58238	0.676967	-2.33745	0.0194159	0.028597
APH1B	602.098	1.35734	0.137901	9.84285	7.35929e-23	3.5289e-22				ANKRD10	2359.62	-1.44253	0.0696604	-20.708	2.93592e-95	6.08998e-94
API5	2157.34	1.27862	0.0803289	15.9173	4.80708e-57	5.35065e-56				ANKRD13B	774.154	-1.04477	0.121153	-8.62356	6.49065e-18	2.57864e-17
APLN	43.9673	4.31065	0.685864	6.28499	3.27876e-10	9.31917e-10				ANKRD13D	3075.46	-2.34396	0.0665625	-35.2145	1.20077e-271	1.06244e-269
APLP2	6809.23	1.02348	0.0476768	21.4671	3.16458e-102	7.16192e-101				ANKRD19P	15.9766	-2.43201	0.811649	-2.99638	0.00273205	0.0045124
APOBEC3B	48.4441	2.05777	0.6321	3.25544	0.00113216	0.00195876				ANKRD23	38.8569	-4.19798	0.608158	-6.90278	5.09944e-12	1.57924e-11
APOL6	516.785	1.02933	0.140742	7.31357	2.60141e-13	8.53208e-13				ANKRD24	36.4161	-3.10252	0.547861	-5.66297	1.48779e-08	3.8424e-08
APOOL	314.226	1.99722	0.200224	9.97491	1.96273e-23	9.61777e-23				ANKRD35	31.0437	-1.78805	0.66259	-2.69858	0.00696368	0.0109178
APP	4591.21	1.49973	0.054113	27.7147	4.63946e-169	2.16891e-167				ANKRD36BP2	72.1345	-1.72349	0.377431	-4.56636	4.96257e-06	1.07332e-05
APPL1	1417.89	1.88823	0.0949632	19.8838	5.61695e-88	1.0435e-86				ANKRD37	72.0994	-4.06798	0.437267	-9.3032	1.36283e-20	6.0173e-20
AQR	1427.65	1.2687	0.107642	11.7862	4.59656e-32	2.93943e-31				ANKRD49P1	14.6923	-5.61511	1.25777	-4.46435	8.03115e-06	1.71007e-05
AR	90.2401	3.90865	0.415939	9.39718	5.60469e-21	2.51216e-20				ANKS3	990.65	-2.64591	0.104429	-25.3369	1.25225e-141	4.59285e-140
ARCN1	1803.88	1.57497	0.0932649	16.8871	5.6034e-64	7.16952e-63				ANKZF1	1219.35	-1.59991	0.0913216	-17.5195	1.01641e-68	1.40868e-67
ARFGEF2	1163.7	1.34418	0.101533	13.2388	5.23655e-40	4.11282e-39				ANO7	28.6738	-2.46545	0.582027	-4.23597	2.2757e-05	4.66062e-05
ARFGEF3	12.744	3.31754	1.07199	3.09474	0.00196986	0.00330837				ANO9	541.739	-4.40363	0.16724	-26.3312	8.41921e-153	3.46072e-151
ARG2	39.9643	1.41503	0.503687	2.80934	0.00496436	0.00793011				ANTKMT	633.817	-1.33508	0.123932	-10.7726	4.63505e-27	2.57684e-26
ARHGAP18	248.28	1.14074	0.211078	5.40437	6.50366e-08	1.60856e-07				ANXA2R	196.635	-2.812	0.229566	-12.2492	1.69745e-34	1.15733e-33
ARHGAP21	858.023	1.24405	0.104929	11.8561	2.00096e-32	1.28853e-31				ANXA2R-AS1	65.2259	-1.58641	0.371569	-4.26948	1.95931e-05	4.03376e-05
ARHGAP35	1857.66	1.15747	0.0806615	14.3497	1.07021e-46	9.55564e-46				ANXA3	38.4061	-1.19338	0.504475	-2.36559	0.0180012	0.0266638
ARHGAP42	86.828	1.78994	0.343885	5.20506	1.93932e-07	4.63408e-07				AOAH	190.316	-2.05376	0.232754	-8.82374	1.10701e-18	4.53371e-18
ARHGAP5	597.248	3.85568	0.178874	21.5553	4.7246e-103	1.08175e-101				AOC2	35.0578	-3.35297	0.571378	-5.86821	4.40516e-09	1.1709e-08
ARHGEF12	962.475	3.06177	0.120824	25.3408	1.1337e-141	4.16781e-140				AOC3	30.4114	-4.71234	0.744507	-6.32948	2.45993e-10	7.0391e-10
ARHGEF3	642.362	1.7002	0.123991	13.7123	8.56816e-43	7.11485e-42				AOX2P	165.989	-4.62629	0.32151	-14.3893	6.04147e-47	5.41898e-46
ARHGEF40	590.232	1.10452	0.160596	6.87763	6.08559e-12	1.87648e-11				AOX3P	64.2583	-1.77303	0.378154	-4.68864	2.75026e-06	6.06475e-06
ARHGEF6	4075.27	1.44676	0.0570461	25.3613	6.7532e-142	2.49439e-140				AP1B1	4497.38	-1.17684	0.0568179	-20.7125	2.67382e-95	5.56845e-94
ARHGEF9	493.65	1.10084	0.148798	7.39822	1.38019e-13	4.59408e-13				AP1G2	1036.37	-1.83858	0.0978293	-18.7937	8.50172e-79	1.39419e-77
ARID1B	5144.69	1.92623	0.0527508	36.5157	6.24933e-292	6.56851e-290				AP2A2	416.431	-1.25406	0.151964	-8.25233	1.55337e-16	5.85777e-16
ARID2	1022.98	1.03778	0.105798	9.80902	1.02964e-22	4.90872e-22				AP2S1	1929.05	-1.7649	0.0753213	-23.4317	2.0332e-121	5.9076e-120
ARID3BP1	12.6775	2.22733	0.958072	2.3248	0.0200825	0.029515				AP3B2	21.9544	-7.19492	1.56404	-4.60021	4.22073e-06	9.19089e-06
ARID5B	888.795	2.21399	0.111932	19.7797	4.45541e-87	8.11351e-86				AP4B1	824.368	-2.00213	0.108555	-18.4436	5.87502e-76	9.17336e-75
ARIH1	1411.85	1.03394	0.09272	11.1512	7.06286e-29	4.13038e-28				AP5Z1	1947.71	-1.13092	0.0768054	-14.7245	4.48508e-49	4.22883e-48
ARL10	481.697	1.12629	0.142164	7.92247	2.32829e-15	8.36893e-15				APBB3	774.202	-2.71416	0.115939	-23.4101	3.36964e-121	9.77257e-120
ARL13B	174.344	2.12868	0.265845	8.00723	1.17321e-15	4.27295e-15				APC2	73.6765	-1.14084	0.34933	-3.26578	0.00109161	0.00189175
ARL2BP	26.067	2.09479	0.715544	2.92755	0.00341642	0.00557106				APLF	105.81	-1.28367	0.288367	-4.45152	8.5266e-06	1.81237e-05
ARL5A	564.194	1.22721	0.14438	8.49982	1.89889e-17	7.40684e-17				APLNR	13.9091	-3.61859	0.935391	-3.86853	0.000109494	0.000211155
ARL6	98.4996	1.9899	0.341791	5.82197	5.81585e-09	1.53673e-08				APOA1	21.1634	-2.88574	0.737605	-3.9123	9.14197e-05	0.000177567
ARL8B	1625.72	1.13975	0.0831601	13.7055	9.41187e-43	7.79066e-42				APOE	389.091	-1.31823	0.17813	-7.40038	1.35799e-13	4.52211e-13
ARMC1	647.948	1.11977	0.139748	8.01279	1.12139e-15	4.09184e-15				APOL3	616.489	-1.86846	0.12476	-14.9764	1.04747e-50	1.02145e-49
ARMC10	363.282	1.49497	0.444925	3.36004	0.000779302	0.00137409				APOLD1	51.6486	-1.80879	0.442276	-4.08973	4.31873e-05	8.6303e-05
ARMC9	137.545	1.66391	0.277849	5.98855	2.11724e-09	5.74166e-09				APOO	129.975	-1.49461	0.298259	-5.01111	5.41166e-07	1.25596e-06
ARMH4	13.0587	3.03914	0.947977	3.20592	0.00134632	0.00230408				APPBP2-DT	10.6713	-3.24643	1.04134	-3.11754	0.00182365	0.00307595
ARMT1	275.949	1.95032	0.22933	8.50443	1.82488e-17	7.12881e-17				APRG1	43.3644	-5.15779	0.686937	-7.50838	5.98622e-14	2.02397e-13
ARNT	957.957	1.57185	0.109593	14.3426	1.18484e-46	1.05551e-45				APRT	2747.06	-1.26293	0.0633543	-19.9344	2.04574e-88	3.83693e-87
ARNT2	24.3186	2.59786	0.713113	3.64298	0.000269495	0.000498355				APTR	135.443	-1.14964	0.264867	-4.34045	1.4219e-05	2.96359e-05
ARNTL2	472.566	1.40924	0.148672	9.47887	2.57042e-21	1.16682e-20				AQP1	14.5758	-2.67199	0.841285	-3.17608	0.00149281	0.00254036
ARPC5	2308.77	1.3686	0.0728138	18.7959	8.16207e-79	1.3399e-77				AQP10	17.165	-4.59382	0.999723	-4.59509	4.32565e-06	9.4115e-06
ARPP19	2781.15	1.04578	0.0685973	15.2453	1.76996e-52	1.7803e-51				AQP9	11.5594	-6.47537	1.66863	-3.88066	0.000104172	0.000201313
ARRDC3	757.775	2.20174	0.13721	16.0465	6.04797e-58	6.90863e-57				ARAF	2016.48	-1.74918	0.0759094	-23.043	1.73038e-117	4.74597e-116
ARSB	652.886	1.23896	0.12884	9.6163	6.82411e-22	3.17411e-21				AREG	320.165	-7.09682	0.396778	-17.8861	1.51215e-71	2.19479e-70
ASAP2	168.422	2.89851	0.281544	10.2951	7.41655e-25	3.80697e-24				ARFGAP1	3184.88	-1.92832	0.0629379	-30.6384	3.77416e-206	2.30887e-204
ASB7	300.905	1.69567	0.183483	9.24156	2.42939e-20	1.06157e-19				ARFRP1	1331.75	-1.24588	0.092736	-13.4347	3.78491e-41	3.02272e-40
ASB8	471.928	1.31389	0.147179	8.92716	4.37088e-19	1.82006e-18				ARG1	9.67047	-3.36278	1.12612	-2.98618	0.00282488	0.00465738
ASF1A	388.608	1.81728	0.173633	10.4662	1.23475e-25	6.51091e-25				ARGLU1	5613.42	-1.49893	0.0484899	-30.9123	8.16805e-210	5.03621e-208
ASH1L	1176.13	1.4913	0.0977329	15.2589	1.43626e-52	1.44838e-51				ARHGAP20	44.5715	-1.03825	0.449513	-2.30971	0.0209041	0.0306305
ASH2L	1485.77	1.13189	0.08963	12.6285	1.4708e-36	1.05131e-35				ARHGAP22	2820.4	-2.30181	0.0667523	-34.4829	1.44778e-260	1.1748e-258
ASPH	793.715	1.11367	0.118921	9.36473	7.62422e-21	3.39599e-20				ARHGAP27P1-BPTFP1-KPNA2P3	11.3875	-3.19219	0.999505	-3.19377	0.00140428	0.00239752
ASPM	619.826	2.25543	0.205562	10.972	5.20878e-28	2.97718e-27				ARHGAP33	885.485	-3.43821	0.122144	-28.1489	2.4718e-174	1.21732e-172
ASS1P1	20.9922	2.1391	0.68638	3.11649	0.00183019	0.00308598				ARHGAP4	8708.46	-3.5654	0.0515351	-69.1839	0	0
ASTE1	168.63	1.39169	0.256371	5.42843	5.68522e-08	1.41148e-07				ARHGAP45	4954.64	-1.80053	0.060254	-29.8824	3.33573e-196	1.92771e-194
ASXL2	996.191	2.12145	0.127521	16.6361	3.81662e-62	4.72881e-61				ARHGAP9	2405.48	-1.64135	0.0682184	-24.0602	6.52091e-128	2.0384e-126
ATAD1	761.041	1.26114	0.119261	10.5746	3.91007e-26	2.09783e-25				ARHGDIA	4344.7	-1.1133	0.0662939	-16.7934	2.72599e-63	3.44011e-62
ATAD2B	657.563	1.84171	0.130991	14.0599	6.69961e-45	5.80003e-44				ARHGDIG	7.26917	-5.53235	1.78936	-3.0918	0.00198948	0.00334019
ATE1	534.5	1.084	0.145069	7.47231	7.87991e-14	2.64936e-13				ARHGEF1	8437.95	-2.77948	0.0505635	-54.9702	0	0
ATF1	433.684	1.19855	0.17091	7.01273	2.33706e-12	7.33627e-12				ARHGEF10L	10.9104	-3.37745	1.36284	-2.47825	0.0132029	0.0199317
ATF7IP	1762.53	1.11367	0.0767706	14.5064	1.10294e-47	1.00718e-46				ARHGEF16	31.7134	-3.89782	0.659234	-5.91266	3.36627e-09	9.01954e-09
ATG9A	312.21	2.43262	0.191787	12.684	7.25374e-37	5.23747e-36				ARHGEF18-AS1	42.8996	-5.873	0.77962	-7.53316	4.95281e-14	1.67892e-13
ATL1	139.378	1.97875	0.270503	7.31508	2.57225e-13	8.43997e-13				ARHGEF19	263.233	-1.13146	0.182896	-6.18637	6.15656e-10	1.72083e-09
ATL3	926.836	1.28675	0.115301	11.1599	6.40325e-29	3.75164e-28				ARID5A	1532.61	-1.60693	0.0848205	-18.945	4.85147e-80	8.13479e-79
ATM	896.078	1.54818	0.118027	13.1171	2.62831e-39	2.02769e-38				ARIH2OS	44.9421	-2.15043	0.464648	-4.62809	3.69059e-06	8.07804e-06
ATMIN	918.847	1.08539	0.106803	10.1625	2.91456e-24	1.46439e-23				ARL16	696.789	-2.02695	0.119479	-16.9649	1.49431e-64	1.9405e-63
ATP11A	722.19	1.50251	0.134529	11.1687	5.80373e-29	3.40293e-28				ARL2	875.931	-1.27084	0.109805	-11.5736	5.60908e-31	3.48448e-30
ATP11B	1019.57	2.71821	0.128928	21.0832	1.13336e-98	2.46865e-97				ARL4A	265.788	-1.1512	0.201779	-5.70524	1.16182e-08	3.01996e-08
ATP11C	801.001	1.0427	0.12092	8.62304	6.52003e-18	2.58966e-17				ARL6IP4	17.597	-1.64206	0.718988	-2.28385	0.0223802	0.0326772
ATP13A3	1895.63	2.69135	0.0984593	27.3347	1.64177e-164	7.3462e-163				ARL9	58.2007	-1.43479	0.442815	-3.24017	0.0011946	0.00206088
ATP1B3-AS1	18.2906	3.83595	0.905021	4.23852	2.24997e-05	4.61032e-05				ARMC12	12.9897	-3.9568	1.03269	-3.83153	0.000127347	0.00024423
ATP2B4	2931.88	1.50766	0.0641631	23.4973	4.34182e-122	1.27336e-120				ARMC5	1533.7	-2.11904	0.0838043	-25.2856	4.60244e-141	1.67625e-139
ATP6V0E2	570.764	1.22915	0.137122	8.96394	3.13273e-19	1.31076e-18				ARMCX4	148.584	-1.47949	0.246443	-6.00338	1.93248e-09	5.25609e-09
ATP6V1A	901.002	1.35224	0.117123	11.5455	7.77987e-31	4.81013e-30				ARMH1	2290.01	-3.17905	0.0754141	-42.1546	0	0
ATP6V1C1	635.668	1.48569	0.139206	10.6726	1.36726e-26	7.47387e-26				ARPC1A	140.989	-1.27441	0.258445	-4.93106	8.17849e-07	1.8764e-06
ATP6V1D	413.777	1.26391	0.154863	8.1615	3.30887e-16	1.23088e-15				ARPC4	2207.23	-2.13156	0.0770512	-27.6643	1.88056e-168	8.76529e-167
ATP7A	352.923	1.63751	0.185255	8.83923	9.63785e-19	3.95852e-18				ARPC5L	1321.97	-2.01974	0.0908472	-22.2323	1.67232e-109	4.15717e-108
ATP7B	293.155	1.41643	0.17946	7.89277	2.95544e-15	1.05698e-14				ARPP21	29.058	-2.07472	0.595996	-3.4811	0.000499364	0.000897469
ATP9A	1006.3	2.12382	0.106474	19.9469	1.59539e-88	3.00667e-87				ARRB2	2550.57	-1.81565	0.0750245	-24.2008	2.18207e-129	6.90372e-128
ATRN	1017.62	1.94665	0.104284	18.6667	9.23571e-78	1.49114e-76				ARRDC1	1172.57	-2.36988	0.0940498	-25.1981	4.20074e-140	1.51236e-138
ATRX	2113.94	1.02669	0.0821001	12.5053	6.98085e-36	4.89159e-35				ARRDC1-AS1	308.688	-1.03897	0.185736	-5.59379	2.22172e-08	5.66314e-08
ATXN1L	826.408	1.60923	0.124196	12.9572	2.14023e-38	1.61068e-37				ARRDC5	29.3167	-1.7806	0.552483	-3.22291	0.00126897	0.00218151
AVL9	1075.57	1.36519	0.101503	13.4498	3.08772e-41	2.4697e-40				ARSA	821.586	-2.37708	0.119985	-19.8114	2.37275e-87	4.35124e-86
AVPI1	64.3617	1.51426	0.411966	3.6757	0.000237194	0.000441753				ARTN	51.9699	-3.89559	0.496289	-7.84944	4.17911e-15	1.48343e-14
AVPR1B	62.0238	3.3562	0.475404	7.05968	1.66881e-12	5.27879e-12				ASB12	9.66372	-3.1449	1.03788	-3.03012	0.00244458	0.00406203
AXL	119.565	2.04631	0.313634	6.52452	6.82175e-11	2.00141e-10				ASB16-AS1	139.619	-1.25194	0.255736	-4.89546	9.80785e-07	2.23712e-06
AZI2	166.192	1.41647	0.248604	5.69769	1.2144e-08	3.15296e-08				ASB3	30.5577	-1.75546	0.560537	-3.13175	0.00173768	0.00293698
B3GALNT1	379.56	1.20542	0.163675	7.36472	1.77518e-13	5.87265e-13				ASCC2	1516.04	-1.16646	0.0838211	-13.9161	5.0605e-44	4.28161e-43
B3GNT3	51.1024	1.44984	0.462467	3.135	0.00171853	0.00290647				ASGR1	238.251	-3.53043	0.227915	-15.4901	4.04779e-54	4.22898e-53
B3GNT5	397.368	2.3053	0.181378	12.7099	5.20744e-37	3.76866e-36				ASGR2	10.6671	-5.71989	1.6608	-3.44406	0.000573054	0.0010245
B4GALT5	1375.22	1.72672	0.0994569	17.3614	1.61594e-67	2.18543e-66				ASH1L-AS1	74.2808	-2.89904	0.375174	-7.72719	1.0995e-14	3.83588e-14
B4GAT1	264.79	1.22186	0.196042	6.23268	4.58534e-10	1.29087e-09				ASIC3	84.2501	-3.57104	0.386334	-9.2434	2.38778e-20	1.04397e-19
BAALC-AS1	54.3568	1.06261	0.421444	2.52135	0.0116906	0.0177754				ASMTL-AS1	326.861	-4.86137	0.230288	-21.11	6.43973e-99	1.40463e-97
BACH1	1011.19	2.01076	0.104824	19.1823	5.20088e-82	8.93103e-81				ASPDH	10.4759	-2.25699	0.930138	-2.42651	0.0152448	0.0228075
BAG2	190.156	1.18006	0.272213	4.33504	1.45733e-05	3.0346e-05				ASPRV1	58.6929	-2.76639	0.42077	-6.5746	4.87847e-11	1.44618e-10
BAG4	397.541	1.10816	0.160055	6.92361	4.40261e-12	1.36642e-11				ASPSCR1	1263.1	-1.92401	0.0889566	-21.6287	9.65575e-104	2.23037e-102
BAMBI	30.0249	1.76193	0.569941	3.09142	0.001992	0.00334406				ASTL	11.2743	-6.24495	1.66065	-3.76055	0.000169541	0.000320365
BARD1	366.955	1.08271	0.173827	6.2287	4.70313e-10	1.32284e-09				ATAD3A	2038.5	-1.97303	0.0810533	-24.3424	6.97637e-131	2.26674e-129
BAZ2A	2602.89	1.87807	0.070092	26.7944	3.75602e-158	1.61159e-156				ATAD3B	2068.81	-2.4293	0.0863196	-28.1431	2.91057e-174	1.42891e-172
BBS10	221.844	2.08339	0.222221	9.37528	6.8993e-21	3.07747e-20				ATE1-AS1	8.40526	-4.72626	1.41346	-3.34376	0.000826521	0.00145309
BBS12	35.7194	2.68977	0.653215	4.11774	3.82605e-05	7.67317e-05				ATF3	426.531	-5.15009	0.354354	-14.5337	7.40718e-48	6.80774e-47
BBX	1141.17	2.05838	0.103447	19.8978	4.24771e-88	7.92888e-87				ATF7IP2	612.36	-2.58827	0.128968	-20.0691	1.3753e-89	2.63631e-88
BCL2L11	164.206	2.17731	0.251943	8.64208	5.51985e-18	2.19686e-17				ATG10	246.604	-1.49957	0.196221	-7.64226	2.13434e-14	7.35121e-14
BCL9	562.066	2.07526	0.14318	14.494	1.32134e-47	1.20311e-46				ATG101	307.339	-1.04596	0.182971	-5.71655	1.08707e-08	2.82989e-08
BCL9L	479.591	3.42739	0.181315	18.9029	1.07946e-79	1.79845e-78				ATG16L2	5845.21	-3.75599	0.056091	-66.9625	0	0
BCLAF1P2	30.0986	1.49761	0.658365	2.27474	0.0229214	0.0333959				ATG4B	2590.38	-1.33746	0.0703111	-19.0221	1.11952e-80	1.88931e-79
BCOR	1543.69	1.33672	0.0900152	14.8499	6.96284e-50	6.69399e-49				ATG4D	529.546	-1.16589	0.141945	-8.21371	2.14461e-16	8.04282e-16
BCORP1	5.38876	5.70738	1.86254	3.06429	0.00218184	0.00364789				ATG9B	38.7134	-1.68229	0.553059	-3.0418	0.00235168	0.003917
BECN1	516.374	1.7722	0.148584	11.9272	8.53643e-33	5.53807e-32				ATP13A4	28.049	-2.16322	0.602588	-3.58988	0.000330831	0.000605911
BEND3P1	30.2437	2.26251	0.606189	3.73235	0.000189699	0.000356691				ATP2A1	107.605	-1.9535	0.30491	-6.40682	1.48584e-10	4.2949e-10
BEND4	852.814	1.7611	0.114293	15.4086	1.43295e-53	1.48128e-52				ATP2A3	14798.7	-1.18294	0.0470854	-25.1233	2.76594e-139	9.82252e-138
BET1	236.976	1.64908	0.207874	7.9331	2.13743e-15	7.69348e-15				ATP2B1-AS1	78.357	-3.38931	0.389435	-8.70316	3.22759e-18	1.29808e-17
BICD2	1605.31	1.31786	0.0846447	15.5693	1.17598e-54	1.25031e-53				ATP5F1D	3271.68	-2.36344	0.0645026	-36.6411	6.34593e-294	6.8071e-292
BIRC6	2859.74	1.93935	0.0687144	28.2233	3.02604e-175	1.52382e-173				ATP5MC1	1283.26	-1.57417	0.101317	-15.537	1.94764e-54	2.05678e-53
BLOC1S3	254.349	1.14072	0.195803	5.82584	5.6825e-09	1.502e-08				ATP5MC2	7469.95	-1.67498	0.0481484	-34.7878	3.72029e-265	3.1157e-263
BLOC1S6	1337.41	1.20681	0.0894606	13.4898	1.79604e-41	1.44393e-40				ATP5ME	44.2299	-3.13495	0.541197	-5.79263	6.92921e-09	1.82353e-08
BMF	897.971	1.18678	0.103661	11.4486	2.38849e-30	1.4589e-29				ATP5MF	382.007	-1.26321	0.167211	-7.55455	4.20302e-14	1.42877e-13
BMP2K	887.782	1.54871	0.112563	13.7587	4.51884e-43	3.76835e-42				ATP5MJ	1648.76	-1.25505	0.0788456	-15.9178	4.77092e-57	5.31418e-56
BMP6	163.51	5.86446	0.473599	12.3828	3.24031e-35	2.24443e-34				ATP5PO	313.399	-1.30303	0.206583	-6.30753	2.83515e-10	8.08766e-10
BMPR2	726.633	2.85068	0.133498	21.3537	3.606e-101	8.0792e-100				ATP6AP1-DT	55.5179	-1.53386	0.410655	-3.73517	0.00018759	0.000352894
BMS1P1	96.0413	2.1951	0.32199	6.81729	9.27735e-12	2.83553e-11				ATP6V0A1	986.933	-1.29878	0.104584	-12.4185	2.07436e-35	1.44385e-34
BMS1P2	5.78188	5.9133	1.86275	3.1745	0.00150093	0.00255223				ATP6V0B	2174.14	-1.19239	0.0688336	-17.3228	3.16654e-67	4.26041e-66
BNC2	11.4354	7.22583	1.66103	4.35021	1.36009e-05	2.8389e-05				ATP6V0C	70.0864	-4.7785	0.485619	-9.84001	7.56996e-23	3.62881e-22
BOD1L1	1541.76	2.37139	0.0903339	26.2514	6.89562e-152	2.8123e-150				ATP8B1-AS1	20.3755	-1.63907	0.702525	-2.33312	0.019642	0.0289002
BOLA3-DT	115.001	1.10019	0.28433	3.86942	0.000109094	0.000210434				ATP8B3	136.935	-1.00208	0.26265	-3.81526	0.000136042	0.000260045
BORA	133.776	1.07068	0.291641	3.67121	0.000241401	0.000449053				ATRAID	692.81	-1.02445	0.120144	-8.5269	1.50325e-17	5.89298e-17
BPNT2	1420.32	1.41937	0.1003	14.1512	1.83518e-45	1.60563e-44				ATRIP	437.11	-1.74255	0.154928	-11.2475	2.38294e-29	1.41468e-28
BPTF	3339.11	1.565	0.0605614	25.8416	3.02352e-147	1.18378e-145				ATXN7L2	381.493	-1.89826	0.155189	-12.232	2.09814e-34	1.42308e-33
BRCA2	505.584	1.30612	0.172957	7.55173	4.29526e-14	1.45949e-13				AUP1	2873.06	-2.42213	0.0663998	-36.478	2.47718e-291	2.55231e-289
BRCC3P1	5.43204	3.33445	1.54125	2.16347	0.0305047	0.0435889				AURKAIP1	2078.69	-1.58025	0.0727099	-21.7336	9.86534e-105	2.30943e-103
BRD3	1419.14	2.08625	0.0958372	21.7687	4.59766e-105	1.0779e-103				AURKC	41.5898	-2.07897	0.507333	-4.09784	4.17021e-05	8.34522e-05
BRD7P2	27.7968	1.65553	0.667788	2.47912	0.0131706	0.0198848				AVIL	47.7035	-2.075	0.456337	-4.54708	5.4396e-06	1.17276e-05
BRF2	126.134	2.12648	0.307937	6.90556	5.00074e-12	1.54898e-11				AVP	1780.61	-2.74763	0.0941051	-29.1975	2.08843e-187	1.1436e-185
BRI3BP	1032.96	1.06343	0.113045	9.40714	5.09805e-21	2.29295e-20				AVPR2	42.5994	-2.35847	0.479576	-4.91783	8.75101e-07	2.00277e-06
BRIP1	505.409	1.273	0.168491	7.5553	4.17889e-14	1.42088e-13				B2M	4783.78	-1.62863	0.116687	-13.9572	2.84416e-44	2.41815e-43
BRPF3	673.79	1.81701	0.126074	14.4122	4.33593e-47	3.90708e-46				B3GAT3	1715.8	-2.60341	0.0884015	-29.4498	1.26485e-190	7.02441e-189
BRWD3	659.631	1.66787	0.131171	12.7152	4.86929e-37	3.52882e-36				B3GNT4	13.2405	-3.55668	0.995369	-3.57323	0.000352611	0.000644218
BSCL2	41.0956	1.49822	0.466869	3.20908	0.00133161	0.0022809				B4GALNT4	1031.69	-2.74363	0.107767	-25.4588	5.63454e-143	2.09602e-141
BSN	22.8708	2.07301	0.695976	2.97856	0.00289602	0.00476765				B4GALT2	700.569	-2.18562	0.13805	-15.8321	1.86811e-56	2.04877e-55
BTBD7	77.3439	3.40511	1.00963	3.37265	0.000744497	0.00131553				B4GALT3	903.929	-1.25473	0.109434	-11.4657	1.96275e-30	1.2026e-29
BTN2A3P	52.1653	1.53397	0.469074	3.27022	0.00107465	0.00186319				B4GAT1-DT	38.5467	-1.22281	0.526857	-2.32095	0.0202894	0.0297855
BUB1	816.011	1.47885	0.154965	9.54311	1.38612e-21	6.36601e-21				B9D2	180.179	-1.1649	0.226251	-5.14869	2.62317e-07	6.21693e-07
BUB1B	544.886	1.70556	0.211268	8.07298	6.86031e-16	2.52264e-15				BAALC	3526.56	-1.77036	0.0599422	-29.5345	1.0388e-191	5.87315e-190
BZW1P2	45.8662	2.11029	0.566274	3.72662	0.000194066	0.000364508				BAALC-AS2	51.4593	-3.00208	0.458364	-6.54956	5.77071e-11	1.70038e-10
C15orf61	64.8312	1.78894	0.411391	4.3485	1.3707e-05	2.8603e-05				BABAM1	554.192	-2.00795	0.156061	-12.8665	6.95164e-38	5.14264e-37
C17orf80	379.366	2.17127	0.180471	12.0311	2.43804e-33	1.60294e-32				BABAM2	578.5	-1.71157	0.141096	-12.1305	7.28004e-34	4.85367e-33
C18orf54	240.65	1.91105	0.222775	8.57841	9.61957e-18	3.79763e-17				BAIAP2L1	7.79939	-3.23399	1.2018	-2.69095	0.0071249	0.0111483
C1GALT1C1	210.29	1.04454	0.221304	4.71991	2.35952e-06	5.23925e-06				BAIAP2L2	111.652	-3.81819	0.357592	-10.6775	1.29727e-26	7.09874e-26
C1orf109	462.535	1.89562	0.164022	11.5571	6.79543e-31	4.21145e-30				BAIAP3	253.062	-4.94369	0.268563	-18.4079	1.13489e-75	1.76499e-74
C1orf198	376.005	1.69898	0.16913	10.0454	9.62703e-24	4.76664e-23				BAK1P1	27.5903	-1.60291	0.611463	-2.62144	0.00875604	0.0135402
C1orf21	703.781	1.2811	0.117956	10.8608	1.77138e-27	9.9575e-27				BANF1	2896.16	-1.28707	0.0652091	-19.7376	1.02515e-86	1.86251e-85
C1orf220	21.7883	2.10988	0.679028	3.10721	0.00188859	0.00317864				BATF3	57.4393	-2.34824	0.450507	-5.21244	1.86371e-07	4.46157e-07
C1orf50	65.8635	2.13475	0.409712	5.21037	1.88463e-07	4.50821e-07				BAX	1554.67	-1.37701	0.0849466	-16.2103	4.26274e-59	4.982e-58
C1orf74	71.4053	2.96612	0.50456	5.87863	4.13672e-09	1.1016e-08				BAZ1A-AS1	72.8479	-1.05354	0.341134	-3.08833	0.00201281	0.00337683
C21orf91	450.896	1.0641	0.161323	6.5961	4.22118e-11	1.25537e-10				BBC3	144.027	-1.90544	0.264205	-7.212	5.51346e-13	1.78254e-12
C22orf39	589.406	1.3744	0.128867	10.6653	1.47926e-26	8.08045e-26				BBS5	181.555	-1.76055	0.227513	-7.73823	1.00812e-14	3.5273e-14
C2orf15	25.2751	1.52789	0.607932	2.51325	0.0119624	0.0181587				BCAM	191.548	-2.39345	0.230125	-10.4006	2.46309e-25	1.2871e-24
C2orf16	39.0012	1.12946	0.486392	2.32212	0.0202264	0.0297015				BCAP31	3342.7	-1.13744	0.0614239	-18.5178	1.48368e-76	2.34233e-75
C2orf49	445.328	1.91045	0.15874	12.0351	2.32361e-33	1.52964e-32				BCAS4	481.226	-1.29926	0.136663	-9.50703	1.96189e-21	8.94214e-21
C2orf69	285.585	1.25694	0.218624	5.74932	8.96019e-09	2.34345e-08				BCAT2	870.565	-1.12047	0.113907	-9.83667	7.82598e-23	3.74924e-22
C3orf38	359.037	1.16225	0.179678	6.46852	9.89692e-11	2.88471e-10				BCKDK	1092.33	-1.39663	0.0979082	-14.2647	3.63201e-46	3.21361e-45
C3orf80	221.958	1.94164	0.232428	8.35375	6.61298e-17	2.5297e-16				BCL2A1	57.4617	-1.64805	0.406461	-4.05463	5.02136e-05	9.98597e-05
C5orf22	424.596	1.93626	0.176008	11.001	3.78122e-28	2.17074e-27				BCL2L10	10.5754	-3.50151	1.12815	-3.10376	0.00191081	0.00321361
C5orf24	738.881	1.53327	0.122423	12.5243	5.49465e-36	3.85882e-35				BCL3	1609.45	-4.40755	0.0992328	-44.4163	0	0
C6orf120	310.521	1.73944	0.207718	8.37403	5.56824e-17	2.13631e-16				BCL6	178.883	-1.09386	0.243501	-4.4922	7.04902e-06	1.50792e-05
C6orf141	49.4005	1.26139	0.451894	2.79134	0.00524898	0.00835749				BCL6B	207.315	-2.75466	0.238462	-11.5518	7.22898e-31	4.47482e-30
C6orf201	7.57489	4.02291	1.40457	2.86415	0.00418126	0.0067376				BCL7B	1248.73	-1.26955	0.0944803	-13.4372	3.65933e-41	2.92392e-40
C6orf223	84.4598	3.61628	0.406374	8.8989	5.64032e-19	2.33685e-18				BCO2	20.3114	-2.7285	0.699121	-3.90276	9.5102e-05	0.000184582
C8orf48	7.02786	4.80218	1.80207	2.66482	0.007703	0.0120013				BCS1L	1055.39	-2.06242	0.0995036	-20.727	1.97599e-95	4.12064e-94
C8orf88	34.0266	2.59918	0.583217	4.45662	8.3261e-06	1.77071e-05				BEGAIN	15.2064	-2.02467	0.945129	-2.14221	0.0321762	0.0458102
C9orf129	5.76863	4.91468	1.86526	2.63485	0.00841756	0.0130445				BEST1	48.3977	-1.99161	0.471591	-4.22316	2.409e-05	4.9201e-05
C9orf64	178.769	2.24026	0.26747	8.37575	5.48731e-17	2.10629e-16				BEX2	833.994	-1.89874	0.10999	-17.2628	8.96378e-67	1.19271e-65
CAB39	1640.53	1.19554	0.0835451	14.3101	1.89141e-46	1.68112e-45				BEX3	1685.95	-1.16298	0.0789956	-14.7221	4.65132e-49	4.38029e-48
CACHD1	269.18	1.42028	0.192954	7.36072	1.82917e-13	6.04742e-13				BFSP1	27.7485	-1.74417	0.619385	-2.81597	0.00486295	0.00777429
CADM4	16.3603	1.85031	0.87329	2.11878	0.0341086	0.0483679				BICRA	945.962	-1.50691	0.100778	-14.9528	1.49289e-50	1.45219e-49
CALCRL	536.535	2.06914	0.144228	14.3463	1.12315e-46	1.00169e-45				BIN1	2501.35	-1.27237	0.0673626	-18.8884	1.42194e-79	2.36402e-78
CALHM2	337.765	1.46052	0.167894	8.69911	3.34506e-18	1.34463e-17				BIN2	1241.73	-2.22171	0.0923488	-24.0578	6.91148e-128	2.15619e-126
CALM2P2	18.0357	3.03594	0.871501	3.48357	0.000494765	0.000889611				BISPR	160.854	-1.31275	0.232484	-5.64661	1.6364e-08	4.20885e-08
CALN1	1170.47	1.26475	0.0963991	13.1199	2.53109e-39	1.95461e-38				BLK	8.37661	-7.18204	2.69681	-2.66316	0.00774096	0.0120544
CAMK2D	164.109	1.32096	0.247041	5.34714	8.9354e-08	2.18926e-07				BLNK	23.8984	-3.77679	0.766204	-4.92922	8.25572e-07	1.89357e-06
CAMSAP2	97.1911	3.31892	0.380826	8.71504	2.90667e-18	1.17082e-17				BMP1	971.936	-1.5783	0.0996857	-15.8328	1.84823e-56	2.02839e-55
CANX	508.622	1.2093	0.147421	8.20305	2.34359e-16	8.7764e-16				BMS1P10	13.8581	-6.5718	1.62679	-4.03974	5.351e-05	0.000106146
CAP1	1653.03	3.11242	0.107303	29.006	5.53241e-185	3.00844e-183				BMS1P8	33.3334	-5.80897	0.876742	-6.62563	3.4578e-11	1.03285e-10
CAP1P2	17.8	4.05019	1.21968	3.32069	0.000897949	0.00157003				BNIP1	315.075	-2.6667	0.189511	-14.0714	5.68935e-45	4.93634e-44
CAPN10-DT	20.4557	1.55513	0.6631	2.34524	0.0190147	0.0280563				BNIPL	22.6394	-3.34703	0.7635	-4.3838	1.16625e-05	2.44901e-05
CAPN7	606.325	1.16179	0.130483	8.90378	5.39781e-19	2.23815e-18				BOP1	2190.38	-2.22626	0.0791638	-28.1222	5.2404e-174	2.56468e-172
CAPRIN1	6278.3	1.40275	0.0488843	28.6954	4.35844e-181	2.306e-179				BORCS6	295.527	-1.16577	0.184799	-6.3083	2.82115e-10	8.05066e-10
CARD6	143.571	2.01696	0.286214	7.04703	1.82782e-12	5.76547e-12				BRAT1	2769.59	-1.57843	0.0690535	-22.8581	1.21494e-115	3.24142e-114
CARD8-AS1	228.082	1.2846	0.211514	6.07334	1.25277e-09	3.44567e-09				BRD9	1575.41	-1.86176	0.0889929	-20.9203	3.50189e-97	7.41123e-96
CARS1	65.6673	2.67434	0.536941	4.9807	6.33556e-07	1.46344e-06				BRF1	2331.91	-1.3109	0.0708237	-18.5094	1.7347e-76	2.73037e-75
CASP2	2364.57	1.0359	0.0679932	15.2354	2.05838e-52	2.06776e-51				BRICD5	117.813	-1.63701	0.271553	-6.02831	1.65679e-09	4.52354e-09
CASP3	1255.53	1.08175	0.0972528	11.1231	9.68321e-29	5.6417e-28				BRMS1	1173.88	-1.16914	0.0975975	-11.9792	4.56922e-33	2.98161e-32
CASS4	66.91	2.2814	0.397372	5.74123	9.39934e-09	2.45789e-08				BRPF3-AS1	14.0239	-3.49211	0.959747	-3.63857	0.000274155	0.000506433
CAST	758.868	1.91758	0.122776	15.6185	5.44423e-55	5.81994e-54				BRSK1	69.7483	-1.78592	0.383065	-4.66217	3.12887e-06	6.87158e-06
CASTOR2	71.3548	2.5801	0.420854	6.13063	8.75308e-10	2.42709e-09				BRWD1-AS2	16.7643	-1.89895	0.754635	-2.51638	0.0118567	0.0180104
CAVIN1	2909.29	1.22187	0.0759876	16.0798	3.53254e-58	4.05595e-57				BST2	3810.03	-2.02585	0.0565103	-35.8493	1.88806e-281	1.84806e-279
CBL	1219.23	2.23464	0.0991478	22.5385	1.74106e-112	4.48467e-111				BTBD19	31.5417	-1.64235	0.528038	-3.11029	0.00186905	0.00314779
CBLL1	1042.75	1.34867	0.108867	12.3883	3.02563e-35	2.09758e-34				BTBD2	3018.57	-1.36058	0.0622546	-21.855	6.96031e-106	1.6491e-104
CBR4	365.443	1.60185	0.166408	9.62607	6.20581e-22	2.89081e-21				BTBD6	409.734	-1.32637	0.15484	-8.56609	1.07059e-17	4.22012e-17
CBX1	1526.63	1.49707	0.0863536	17.3365	2.49417e-67	3.35865e-66				BTF3-DT	13.1924	-1.76511	0.806016	-2.18992	0.0285301	0.0409617
CCDC112	214.564	1.12478	0.210643	5.33977	9.30629e-08	2.27728e-07				BTG1-DT	10.5168	-2.98259	1.00666	-2.96284	0.00304812	0.00500174
CCDC113	47.2647	2.18324	0.550094	3.96885	7.22217e-05	0.000141631				BTG1P1	7.74798	-3.61195	1.22993	-2.93671	0.00331719	0.0054169
CCDC117	849.81	1.77239	0.114638	15.4607	6.39227e-54	6.65178e-53				BTG2	1528.84	-1.32857	0.0808048	-16.4418	9.60821e-61	1.15749e-59
CCDC121	23.8508	1.56675	0.625479	2.50488	0.0122492	0.0185652				BTG3	338.612	-3.18961	0.184531	-17.285	6.10596e-67	8.15917e-66
CCDC126	102.06	1.14548	0.305134	3.75403	0.000174011	0.000328415				BUD23	1265.65	-1.38748	0.0914058	-15.1793	4.84861e-52	4.82734e-51
CCDC134	156.456	2.48448	0.284626	8.72894	2.57066e-18	1.03841e-17				C10orf143	100.013	-1.91504	0.317259	-6.03621	1.57777e-09	4.31457e-09
CCDC144BP	60.3785	4.33216	0.575411	7.52882	5.12028e-14	1.73418e-13				C11orf21	3095.53	-2.0873	0.0720747	-28.9602	2.08937e-184	1.12833e-182
CCDC15	99.4561	2.37909	0.374899	6.34596	2.21041e-10	6.34015e-10				C11orf71	90.5869	-2.13331	0.32756	-6.51274	7.37928e-11	2.16377e-10
CCDC163	58.119	2.44569	0.435942	5.61012	2.02183e-08	5.1713e-08				C11orf80	115.624	-1.33209	0.278306	-4.78642	1.69786e-06	3.80349e-06
CCDC25	559.857	1.48451	0.13766	10.7839	4.1016e-27	2.2827e-26				C11orf96	44.9994	-2.95943	0.533912	-5.54292	2.97463e-08	7.52474e-08
CCDC32	106.932	1.72711	0.306648	5.63222	1.77907e-08	4.5653e-08				C12orf57	201.158	-2.12558	0.22615	-9.39897	5.51004e-21	2.47257e-20
CCDC47	1483.86	1.08717	0.0878441	12.3761	3.52073e-35	2.43651e-34				C14orf93	289.849	-1.01426	0.171829	-5.90271	3.57578e-09	9.56127e-09
CCDC62	73.8195	1.07109	0.378931	2.82661	0.00470436	0.00753247				C16orf74	67.1122	-2.91075	0.392766	-7.41091	1.25433e-13	4.18137e-13
CCDC69	2003.15	1.3866	0.0751611	18.4484	5.36843e-76	8.39071e-75				C16orf86	188.907	-1.17606	0.236674	-4.96911	6.72604e-07	1.55089e-06
CCDC92	85.6627	2.3492	0.443454	5.2975	1.17399e-07	2.85582e-07				C16orf91	262.558	-1.05352	0.200095	-5.2651	1.40117e-07	3.38689e-07
CCDC93	1037.35	1.0295	0.0990289	10.396	2.58578e-25	1.34807e-24				C16orf95-DT	13.3966	-4.22153	1.07712	-3.91929	8.88087e-05	0.000172646
CCL28	156.337	1.88989	0.256658	7.36348	1.79179e-13	5.92634e-13				C17orf49	46.7495	-3.17342	0.529227	-5.99633	2.01826e-09	5.48369e-09
CCN3	13.0218	5.26447	1.60742	3.2751	0.00105626	0.00183251				C17orf50	34.2583	-1.26039	0.542212	-2.32453	0.020097	0.0295336
CCNA2	784.296	2.10297	0.200493	10.489	9.70617e-26	5.12848e-25				C17orf99	13.4251	-7.7583	1.64809	-4.70744	2.50847e-06	5.55032e-06
CCNB1	782.169	1.09986	0.142433	7.72195	1.14566e-14	3.99425e-14				C19orf18	24.829	-4.07446	0.763295	-5.33799	9.39808e-08	2.29902e-07
CCNG1	2114.42	1.80148	0.0807543	22.3082	3.07936e-110	7.79093e-109				C19orf38	548.493	-1.36775	0.135866	-10.0669	7.7372e-24	3.83578e-23
CCNG2	895.688	1.59892	0.102966	15.5287	2.21972e-54	2.34094e-53				C19orf48	2808.04	-1.09645	0.0668558	-16.4002	1.90742e-60	2.28729e-59
CCNJ	444.12	1.95959	0.167749	11.6817	1.58026e-31	9.93116e-31				C1orf122	503.744	-1.32296	0.138587	-9.54608	1.34691e-21	6.18952e-21
CCNJL	114.775	1.43597	0.284864	5.04089	4.63375e-07	1.08054e-06				C1orf159	575.038	-2.24705	0.134477	-16.7096	1.11605e-62	1.39382e-61
CCNK	193.85	2.84704	0.275094	10.3494	4.21324e-25	2.18416e-24				C1orf162	338.285	-2.56998	0.185283	-13.8706	9.54697e-44	8.05143e-43
CCNYL1	259.123	2.03178	0.208108	9.76311	1.62107e-22	7.67461e-22				C1orf35	1073.44	-1.64154	0.101206	-16.2198	3.65445e-59	4.27746e-58
CCP110	747.011	1.18765	0.121519	9.77335	1.46528e-22	6.95387e-22				C1orf54	76.6154	-1.43545	0.335493	-4.27863	1.88043e-05	3.87901e-05
CCSER2	392.921	1.31698	0.162307	8.11413	4.89262e-16	1.8063e-15				C1QTNF1	49.4295	-2.0738	0.438593	-4.72831	2.26396e-06	5.03491e-06
CD109	2005.67	1.51669	0.0769343	19.714	1.63396e-86	2.95831e-85				C1QTNF12	74.9097	-6.66361	0.725305	-9.18732	4.02744e-20	1.74671e-19
CD164	7106.3	1.02127	0.0537805	18.9896	2.07774e-80	3.49511e-79				C1QTNF3	117.405	-1.91949	0.278239	-6.8987	5.24802e-12	1.62397e-11
CD276	48.206	2.57999	0.523946	4.92415	8.47267e-07	1.94162e-06				C1QTNF6	163.665	-2.19922	0.241036	-9.12407	7.2356e-20	3.1131e-19
CD2AP	966.114	1.02049	0.107052	9.53267	1.53283e-21	7.02332e-21				C1R	179.992	-3.09948	0.244592	-12.6721	8.44769e-37	6.07993e-36
CD302	92.5406	1.73806	0.337962	5.14276	2.70731e-07	6.41245e-07				C1S	34.3629	-6.70085	1.12439	-5.95953	2.52961e-09	6.83392e-09
CD34	15695.5	1.26436	0.0364909	34.6485	4.70822e-263	3.90135e-261				C20orf203	25.2879	-2.96227	0.643237	-4.60525	4.1197e-06	8.97962e-06
CD84	878.116	1.15883	0.107942	10.7357	6.92085e-27	3.81915e-26				C20orf204	36.3739	-2.28224	0.530244	-4.30413	1.67643e-05	3.47236e-05
CDC23	782.482	2.24053	0.131316	17.0621	2.84149e-65	3.7276e-64				C20orf27	1532.5	-1.50018	0.0847004	-17.7116	3.41239e-70	4.84071e-69
CDC42BPA	759.33	2.17729	0.122843	17.7241	2.73052e-70	3.88398e-69				C20orf96	788.519	-1.42348	0.121906	-11.6769	1.67378e-31	1.05062e-30
CDC42BPB	190.466	2.29745	0.245938	9.34157	9.49177e-21	4.20987e-20				C2CD2L	270.672	-1.50436	0.208705	-7.20807	5.67525e-13	1.83334e-12
CDC42EP3	559.966	1.75613	0.145798	12.045	2.06122e-33	1.35976e-32				C2CD4B	31.1609	-3.27306	0.616977	-5.305	1.12671e-07	2.74337e-07
CDC42P6	55.7069	3.4089	0.619211	5.50523	3.68686e-08	9.26061e-08				C2orf42	208.666	-1.10603	0.209261	-5.2854	1.2543e-07	3.04504e-07
CDC42SE2	2060.71	1.34383	0.0734398	18.2983	8.53049e-75	1.30338e-73				C2orf49-DT	154.152	-2.47398	0.256594	-9.64162	5.33412e-22	2.49218e-21
CDC73	788.874	1.81394	0.123003	14.7471	3.21174e-49	3.04843e-48				C2orf92	81.3952	-2.22972	0.338011	-6.59661	4.20665e-11	1.25129e-10
CDCA2	212.349	1.75123	0.34813	5.0304	4.89445e-07	1.1393e-06				C3AR1	19.9692	-3.26451	1.25785	-2.5953	0.00945088	0.0145622
CDCA4	696.864	1.46512	0.160349	9.13708	6.41629e-20	2.76667e-19				C3orf62	215.097	-2.97191	0.226421	-13.1256	2.34914e-39	1.81589e-38
CDCA7L	1543.76	2.53117	0.0989351	25.5842	2.2873e-144	8.71568e-143				C3orf86	35.4158	-3.02022	0.552835	-5.46314	4.67782e-08	1.16711e-07
CDCP1	543.51	1.18166	0.141587	8.34582	7.07207e-17	2.70268e-16				C4orf48	533.629	-2.51364	0.137353	-18.3006	8.18411e-75	1.25167e-73
CDH2	133.084	1.63672	0.291523	5.61437	1.97281e-08	5.05086e-08				C5	141.46	-2.12869	0.274526	-7.75405	8.90055e-15	3.12047e-14
CDH7	13.8684	2.90211	1.02877	2.82095	0.00478818	0.00765963				C5AR1	55.0861	-4.6022	0.694915	-6.62268	3.52752e-11	1.05268e-10
CDIP1	129.255	1.11392	0.283827	3.92463	8.68634e-05	0.000169011				C5AR2	15.4095	-4.00825	1.04135	-3.84911	0.000118549	0.000227943
CDK1	635.55	1.43797	0.194547	7.39134	1.45352e-13	4.83099e-13				C5orf34-AS1	14.7724	-4.46918	1.01265	-4.41337	1.01774e-05	2.1486e-05
CDK12	2248.07	1.78809	0.0731696	24.4376	6.82295e-132	2.24013e-130				C6orf163	30.1963	-1.56934	0.555838	-2.82338	0.00475203	0.00760568
CDK14	137.169	1.70919	0.294188	5.80985	6.25292e-09	1.64971e-08				C6orf226	101.594	-2.43136	0.321169	-7.57035	3.72211e-14	1.2686e-13
CDK19	1047.72	1.07583	0.0963873	11.1615	6.28968e-29	3.68648e-28				C8G	59.1763	-2.84114	0.437849	-6.48886	8.64882e-11	2.52987e-10
CDKL1	26.1354	1.7185	0.671188	2.56038	0.0104557	0.0160175				C8orf58	239.948	-2.12243	0.223986	-9.47572	2.64917e-21	1.20222e-20
CDKN1C	77.2772	2.6554	0.486777	5.45506	4.89568e-08	1.22049e-07				C8orf76	38.7646	-1.15014	0.481166	-2.39031	0.0168342	0.0250228
CDKN2AIP	760.003	2.01397	0.122064	16.4993	3.71231e-61	4.50069e-60				C9orf43	188.478	-1.93553	0.218396	-8.86248	7.82551e-19	3.22345e-18
CDON	11.2597	2.95129	1.18174	2.49741	0.0125105	0.0189338				C9orf50	8.35705	-2.38408	1.10855	-2.15062	0.0315061	0.0449215
CDR2L	30.8905	1.40514	0.584666	2.40332	0.0162468	0.0242117				CA3	14.0818	-3.52148	0.92597	-3.80302	0.000142945	0.000272543
CDS2	1407.32	1.14788	0.0832561	13.7873	3.03763e-43	2.5399e-42				CA9	6.20612	-4.21594	1.8291	-2.30492	0.0211711	0.0310019
CDV3	3777.78	1.01882	0.0615909	16.5417	1.83727e-61	2.24442e-60				CABP4	7.80466	-7.19949	1.78435	-4.03479	5.465e-05	0.000108297
CDYL2	505.714	2.51176	0.155964	16.1047	2.3651e-58	2.72954e-57				CABYR	9.15782	-2.20356	1.03331	-2.13252	0.0329641	0.0468467
CEBPA	440.071	1.30936	0.172974	7.56972	3.7402e-14	1.27421e-13				CACNA1C-AS2	6.24801	-3.75423	1.39815	-2.68514	0.00724996	0.0113317
CEBPB-AS1	61.0848	1.13125	0.380217	2.97527	0.00292728	0.00481405				CACNA1D	10.0972	-6.02502	1.71671	-3.50963	0.000448723	0.000810642
CEBPZ	780.375	2.92537	0.156974	18.6359	1.64256e-77	2.63297e-76				CACNA1F	89.2099	-3.01207	0.346759	-8.68636	3.74249e-18	1.50093e-17
CECR7	28.6125	1.71248	0.585506	2.92479	0.0034469	0.00561727				CACNA1H	34.0428	-1.94651	0.527347	-3.69114	0.00022325	0.000417122
CELF2	6840.5	1.16184	0.0521404	22.2829	5.41132e-110	1.3603e-108				CACNA1I	9.09823	-4.34461	1.36621	-3.18005	0.00147247	0.00250765
CELF2-AS1	38.5591	4.73646	0.794115	5.96445	2.45465e-09	6.63255e-09				CACNB1	301.693	-1.34736	0.184325	-7.30966	2.67815e-13	8.77826e-13
CELSR2	68.716	2.02027	0.405973	4.97636	6.47916e-07	1.49485e-06				CACNB2	152.729	-2.30178	0.257362	-8.94374	3.7623e-19	1.56956e-18
CENPBD1P	283.735	2.07948	0.212873	9.76863	1.53508e-22	7.2829e-22				CACNB4	34.6222	-1.57749	0.53042	-2.97403	0.00293913	0.00483302
CENPBD2P	327.528	1.17631	0.179266	6.56181	5.31584e-11	1.57019e-10				CACTIN-AS1	18.3216	-1.55834	0.702632	-2.21787	0.0265638	0.0382966
CENPC	842.954	1.35072	0.110235	12.2531	1.61733e-34	1.10366e-33				CAHM	50.2993	-3.31472	0.468206	-7.07962	1.44547e-12	4.58341e-12
CENPE	293.922	2.14509	0.249749	8.58896	8.776e-18	3.4681e-17				CALD1	18.7153	-2.40776	0.74239	-3.24325	0.00118174	0.00204072
CENPF	1384.63	1.42336	0.110604	12.869	6.72718e-38	4.97894e-37				CALML6	9.5671	-3.58399	1.09944	-3.25983	0.00111479	0.00193021
CENPI	141.871	1.67031	0.315497	5.29422	1.19527e-07	2.90624e-07				CAMKK1	509.67	-3.40749	0.157742	-21.6016	1.73362e-103	3.98682e-102
CENPL	186.965	1.12966	0.257302	4.39042	1.13133e-05	2.37758e-05				CAMKMT	112.091	-1.18471	0.297184	-3.98645	6.70685e-05	0.000131905
CENPQ	129.946	1.01649	0.302006	3.3658	0.000763232	0.00134697				CAMKV	10.1128	-3.70911	1.18161	-3.13904	0.00169502	0.00286826
CENPVL3	100.398	2.18139	0.361968	6.02646	1.67588e-09	4.57326e-09				CAMSAP3	58.8384	-4.77816	0.539613	-8.85479	8.38407e-19	3.44989e-18
CEP104	631.322	1.06769	0.123998	8.61051	7.27341e-18	2.88596e-17				CAMTA1-DT	33.383	-3.76452	0.62023	-6.06956	1.28261e-09	3.5228e-09
CEP112	29.6652	1.33993	0.567736	2.36012	0.0182689	0.0270398				CAPN11	69.2506	-2.14145	0.376445	-5.6886	1.28088e-08	3.31951e-08
CEP126	126.708	1.08429	0.281397	3.85323	0.000116569	0.000224288				CAPN3	18.8434	-3.78878	0.809795	-4.6787	2.88704e-06	6.35384e-06
CEP128	199.74	1.53986	0.253162	6.08248	1.18334e-09	3.26159e-09				CAPS	536.939	-4.31059	0.164798	-26.1568	8.24703e-151	3.31171e-149
CEP170	233.337	1.34967	0.591124	2.28322	0.0224173	0.0327193				CARD11	950.52	-2.32219	0.113324	-20.4916	2.5609e-93	5.1951e-92
CEP170P1	27.0055	2.59501	0.706874	3.6711	0.000241506	0.000449196				CARD9	1065.54	-2.39494	0.107603	-22.2573	9.58736e-110	2.3947e-108
CEP295	356.427	2.40567	0.186699	12.8853	5.44474e-38	4.0416e-37				CARMIL2	4034.66	-2.04088	0.0613445	-33.2691	1.08127e-242	8.22031e-241
CEP350	1446.7	1.63229	0.0878335	18.584	4.3335e-77	6.90406e-76				CARNS1	96.5394	-3.71085	0.356923	-10.3968	2.56496e-25	1.3381e-24
CEP44	251.674	1.76767	0.206175	8.57361	1.00295e-17	3.95546e-17				CARS2	1924.07	-2.15108	0.076396	-28.157	1.96731e-174	9.71923e-173
CEP55	235.868	1.10037	0.329157	3.343	0.000828771	0.00145688				CASP1	232.162	-1.19953	0.213747	-5.61192	2.00089e-08	5.12024e-08
CEP57	1500.13	1.00967	0.0887218	11.3802	5.24699e-30	3.16659e-29				CASP12	6.53291	-5.3506	1.8289	-2.92558	0.00343815	0.00560443
CEP68	815.423	1.56831	0.11893	13.1868	1.04514e-39	8.12707e-39				CASP4LP	7.25973	-5.553	1.76074	-3.15378	0.00161168	0.00273225
CEP97	384.823	1.70393	0.165661	10.2857	8.17637e-25	4.1915e-24				CATSPER2	65.1749	-1.71061	0.39328	-4.3496	1.36386e-05	2.84641e-05
CEPT1	410.765	1.43987	0.154813	9.30069	1.39541e-20	6.15071e-20				CATSPER3	19.2593	-3.20228	0.7779	-4.11656	3.84564e-05	7.71148e-05
CERS2	1678.67	3.01714	0.0957275	31.518	4.91832e-218	3.1568e-216				CATSPERE	18.1991	-2.59839	0.754592	-3.44344	0.00057437	0.00102662
CERS6	879.399	2.3675	0.119386	19.8306	1.62107e-87	2.98327e-86				CATSPERG	68.9338	-2.20992	0.367697	-6.01017	1.85329e-09	5.04509e-09
CERT1	1090.24	1.74547	0.105327	16.572	1.11076e-61	1.36543e-60				CBWD2	529.938	-1.55729	0.147974	-10.5241	6.68982e-26	3.55633e-25
CES2	584.429	1.93588	0.138459	13.9816	2.02024e-44	1.72796e-43				CBWD3	139.329	-1.43925	0.255973	-5.62266	1.88043e-08	4.81988e-08
CFAP157	41.6974	2.01095	0.569104	3.53354	0.000410032	0.000743402				CBWD4P	34.5377	-2.15608	0.565893	-3.81005	0.00013894	0.000265229
CFAP418	67.2905	1.09941	0.411674	2.67058	0.00757213	0.0118102				CBWD5	280.762	-1.39367	0.187086	-7.44937	9.37842e-14	3.14172e-13
CFAP97	981.845	1.89232	0.118344	15.99	1.49924e-57	1.69528e-56				CBWD6	161.926	-2.27807	0.254896	-8.93726	3.98949e-19	1.66301e-18
CGNL1	24.8192	2.33085	0.639641	3.644	0.000268434	0.00049651				CBX3P2	27.4977	-1.24622	0.584157	-2.13337	0.0328942	0.0467558
CHAMP1	756.897	2.10476	0.142768	14.7425	3.43621e-49	3.2536e-48				CBY1	141.883	-1.55923	0.262734	-5.93465	2.94476e-09	7.91723e-09
CHD6	1610.48	1.65377	0.0807225	20.4871	2.80767e-93	5.68836e-92				CC2D1A	1134.76	-1.59235	0.105025	-15.1617	6.34492e-52	6.30907e-51
CHD7	235.649	1.17632	0.227422	5.1724	2.31101e-07	5.49458e-07				CCDC12	1105.97	-1.94281	0.0954512	-20.354	4.28329e-92	8.51276e-91
CHD9	1981.5	1.01846	0.0751701	13.5487	8.06172e-42	6.54847e-41				CCDC124	1655.51	-1.30683	0.0829164	-15.7608	5.7875e-56	6.30306e-55
CHIC2	261.729	1.02207	0.220863	4.62762	3.69885e-06	8.09499e-06				CCDC137	1134.44	-1.63495	0.10553	-15.4929	3.87663e-54	4.05557e-53
CHM	356.699	1.23172	0.168191	7.32334	2.41871e-13	7.95118e-13				CCDC141	50.0409	-1.17741	0.432377	-2.72311	0.00646703	0.0101748
CHML	989.03	3.07461	0.127213	24.1689	4.72212e-129	1.49099e-127				CCDC146	115.154	-2.98979	0.307375	-9.72686	2.31637e-22	1.09267e-21
CHMP3	564.782	1.19302	0.134135	8.89418	5.88508e-19	2.43504e-18				CCDC150	51.3849	-1.23701	0.430026	-2.87659	0.00402003	0.00649115
CHMP4C	59.0257	2.15354	0.411443	5.23411	1.65779e-07	3.98199e-07				CCDC153	18.0173	-3.66278	0.864747	-4.23566	2.27882e-05	4.6664e-05
CHP1	1275.61	1.26445	0.0901768	14.0219	1.1451e-44	9.85349e-44				CCDC154	233.389	-3.93853	0.246578	-15.9727	1.9788e-57	2.22629e-56
CHPF	167.869	1.73547	0.247585	7.00959	2.39017e-12	7.49848e-12				CCDC157	52.6315	-1.21406	0.416575	-2.9144	0.00356377	0.00579807
CHRNA5	53.5487	1.78314	0.507206	3.51562	0.000438725	0.000793495				CCDC159	419.322	-2.31282	0.152547	-15.1614	6.37137e-52	6.33134e-51
CHST2	463.801	1.69131	0.15991	10.5766	3.82425e-26	2.05389e-25				CCDC162P	31.1197	-1.596	0.562905	-2.83529	0.00457845	0.00733986
CHST3	8.78291	5.8692	1.73439	3.38401	0.000714351	0.00126469				CCDC167	256.436	-1.59433	0.204789	-7.78525	6.95737e-15	2.44891e-14
CHST7	105.521	1.55224	0.329722	4.70773	2.50484e-06	5.54386e-06				CCDC17	70.9441	-3.0141	0.381168	-7.90753	2.62536e-15	9.40432e-15
CHUK	581.499	1.1533	0.144625	7.97441	1.53108e-15	5.54537e-15				CCDC18	240.843	-1.20111	0.22038	-5.45019	5.03158e-08	1.25317e-07
CHURC1	574.456	1.75127	0.138881	12.6099	1.8634e-36	1.32769e-35				CCDC18-AS1	479.858	-3.40766	0.154896	-21.9997	2.89973e-107	7.00813e-106
CILK1	297.482	1.3788	0.185338	7.43937	1.0117e-13	3.38551e-13				CCDC180	52.3965	-1.46031	0.435584	-3.35254	0.000800727	0.00141044
CIPC	233.456	2.44282	0.244262	10.0008	1.51098e-23	7.42733e-23				CCDC183	18.8564	-1.7276	0.683103	-2.52904	0.0114375	0.0174226
CISH	523.905	1.12455	0.139753	8.04669	8.5064e-16	3.11696e-15				CCDC184	19.4135	-6.03727	1.20131	-5.02556	5.01962e-07	1.16774e-06
CIT	436.38	1.1573	0.173578	6.66732	2.60518e-11	7.82504e-11				CCDC187	63.4481	-5.11116	0.554071	-9.22475	2.84236e-20	1.23891e-19
CITED2	1997	1.62568	0.0764391	21.2677	2.26074e-100	5.00077e-99				CCDC191	83.2898	-2.2587	0.335004	-6.74232	1.55878e-11	4.72643e-11
CKAP2	1208.35	1.91493	0.113397	16.8869	5.61321e-64	7.17621e-63				CCDC194	17.714	-5.28435	1.09822	-4.81174	1.49625e-06	3.36726e-06
CKAP2L	275.666	1.63035	0.284414	5.73229	9.90847e-09	2.58714e-08				CCDC200	122.726	-1.4419	0.264988	-5.4414	5.28637e-08	1.31475e-07
CLCC1	366.586	1.55542	0.172392	9.02256	1.83737e-19	7.76235e-19				CCDC24	142.933	-1.7794	0.248726	-7.15405	8.42543e-13	2.69727e-12
CLCN2	78.0098	1.40892	0.353579	3.98473	6.75558e-05	0.000132814				CCDC26	12.6362	-3.03703	1.18931	-2.55359	0.0106618	0.0163077
CLCN3	822.175	1.69499	0.117684	14.4029	4.96002e-47	4.45407e-46				CCDC28A-AS1	13.8976	-3.1639	0.997366	-3.17226	0.00151259	0.00257151
CLCN5	140.984	1.15539	0.280229	4.12302	3.73936e-05	7.50893e-05				CCDC28B	335.353	-1.09925	0.168378	-6.52847	6.64457e-11	1.95089e-10
CLCN6	1308.68	1.3398	0.0871092	15.3807	2.20423e-53	2.26512e-52				CCDC3	32.3656	-2.66139	1.03031	-2.5831	0.00979172	0.0150643
CLDN12	80.658	2.28543	0.387618	5.89609	3.72219e-09	9.93747e-09				CCDC42	14.128	-3.69845	0.934863	-3.95615	7.61687e-05	0.00014911
CLDN14	6.12633	6.16544	1.85225	3.32863	0.000872747	0.00152921				CCDC57	1173.82	-1.94287	0.106653	-18.2168	3.79947e-74	5.73804e-73
CLDN14-AS1	26.962	2.57786	0.643394	4.00666	6.15829e-05	0.000121555				CCDC59	574.674	-1.19973	0.129096	-9.29331	1.49564e-20	6.58695e-20
CLDN20	8.3263	4.72115	1.69867	2.77933	0.00544714	0.00865716				CCDC61	505.28	-1.48981	0.134646	-11.0647	1.86154e-28	1.07896e-27
CLGN	325.027	1.37419	0.175914	7.81169	5.64249e-15	1.99114e-14				CCDC65	25.8107	-1.75958	0.63349	-2.7776	0.00547622	0.00870072
CLIC4	1301.94	1.8784	0.0983493	19.0992	2.5617e-81	4.34656e-80				CCDC77	267.052	-1.05166	0.186877	-5.62758	1.82757e-08	4.68669e-08
CLIP1	953.074	1.36748	0.102947	13.2834	2.89055e-40	2.28055e-39				CCDC78	106.482	-2.83947	0.319458	-8.88839	6.19982e-19	2.56459e-18
CLPX	1144.79	1.10084	0.098518	11.174	5.46506e-29	3.21277e-28				CCDC80	7.4799	-2.73861	1.15386	-2.37343	0.0176238	0.0261382
CLTC	3890.35	1.37424	0.0581064	23.6504	1.16908e-123	3.50077e-122				CCDC81	29.7481	-2.9836	0.596816	-4.9992	5.75684e-07	1.33409e-06
CMBL	571.595	1.04114	0.138222	7.53233	4.98431e-14	1.68923e-13				CCDC85B	3217.62	-2.86504	0.0698409	-41.0224	0	0
CMPK2	829.614	1.76323	0.124121	14.2057	8.44218e-46	7.41104e-45				CCDC88B	3634.12	-3.2425	0.0649542	-49.9198	0	0
CMTM1	36.9915	3.66722	0.734936	4.98986	6.04238e-07	1.39819e-06				CCDC9	718.505	-1.65199	0.122356	-13.5015	1.53165e-41	1.23391e-40
CMTM6	1495.56	1.66203	0.0939432	17.6919	4.84039e-70	6.84782e-69				CCDC92B	47.1981	-2.65204	0.454937	-5.82947	5.56044e-09	1.47098e-08
CMTR2	55.8105	2.07243	0.468512	4.42344	9.71425e-06	2.05532e-05				CCDC9B	80.7407	-1.77072	0.350821	-5.04735	4.4797e-07	1.04524e-06
CNIH1	1280.42	1.36964	0.0954885	14.3435	1.17038e-46	1.04322e-45				CCIN	8.68412	-7.35204	1.75401	-4.19156	2.7704e-05	5.63179e-05
CNN2P9	12.5927	2.87165	0.953732	3.01096	0.00260421	0.004314				CCL2	13.6373	-4.72269	1.73346	-2.72442	0.00644144	0.0101356
CNN3	650.532	1.66638	0.126784	13.1435	1.8555e-39	1.43714e-38				CCL25	7.894	-4.03984	1.28021	-3.15562	0.00160158	0.00271689
CNNM3	1236.24	1.13186	0.0944017	11.9898	4.01774e-33	2.62721e-32				CCM2	2092.55	-1.09372	0.0708908	-15.4282	1.05738e-53	1.09594e-52
CNOT1	4289.56	1.83947	0.0634847	28.975	1.3608e-184	7.37421e-183				CCN1	7.75993	-3.01708	1.17214	-2.57399	0.0100533	0.0154478
CNOT6L	1535.52	1.26773	0.0846596	14.9745	1.07832e-50	1.05087e-49				CCND1	22.4007	-2.50209	0.817696	-3.05992	0.00221394	0.00370037
CNOT6LP1	5.28672	5.58982	1.91464	2.91951	0.00350578	0.00570966				CCND3	2165.33	-1.79264	0.0777895	-23.0448	1.6598e-117	4.56038e-116
CNTNAP2	65.7693	5.20415	1.21626	4.27882	1.87884e-05	3.87623e-05				CCNE1	331.486	-1.579	0.210615	-7.49711	6.52387e-14	2.20052e-13
COA7	595.573	2.03314	0.171542	11.8521	2.09762e-32	1.34966e-31				CCNL1	5523.02	-2.59669	0.0516574	-50.2676	0	0
COBLL1	269.799	1.61646	0.190926	8.4664	2.53089e-17	9.83044e-17				CCNL2	5260.32	-2.49602	0.0542714	-45.9914	0	0
COCH	40.2134	1.37518	0.520982	2.6396	0.00830039	0.0128744				CCNP	24.5884	-8.84557	1.5527	-5.69691	1.22e-08	3.16646e-08
COG1	305.621	1.15887	0.18013	6.43352	1.24681e-10	3.61531e-10				CCR1	16.6614	-4.33613	1.61784	-2.68019	0.00735804	0.0114924
COG5	128.065	3.43463	0.677729	5.06785	4.02338e-07	9.41716e-07				CCR10	11.8785	-3.53962	0.981868	-3.60499	0.000312166	0.000573335
COG6	363.774	1.00306	0.175042	5.7304	1.00192e-08	2.61388e-08				CCR7	43.6412	-1.81582	0.519964	-3.49219	0.000479073	0.000862783
COIL	563.753	1.12001	0.135306	8.2776	1.2568e-16	4.75772e-16				CCS	1130.98	-1.7558	0.102288	-17.1653	4.8314e-66	6.37443e-65
COL10A1	4.9685	5.95954	1.90317	3.13137	0.00173993	0.00294012				CCT6P3	155.086	-1.28038	0.2387	-5.36398	8.14095e-08	2.00024e-07
COMMD2	798.797	1.59025	0.118001	13.4766	2.14811e-41	1.72432e-40				CD14	60.3098	-9.06278	1.49223	-6.0733	1.2531e-09	3.44597e-09
COPB2	1885.83	1.00339	0.0813035	12.3413	5.43022e-35	3.74143e-34				CD163	19.7379	-6.73171	1.58534	-4.24623	2.17399e-05	4.46223e-05
COPG2	690.636	1.42468	0.129134	11.0326	2.66134e-28	1.53571e-27				CD180	18.9154	-2.02246	0.762041	-2.65401	0.00795415	0.0123655
CORO1C	3719.87	2.08316	0.0597853	34.8441	5.23134e-266	4.42854e-264				CD19	56.488	-4.14384	0.501133	-8.26895	1.35149e-16	5.10878e-16
COX5BP6	19.9561	1.87826	0.72793	2.58028	0.00987213	0.0151814				CD1C	11.8168	-7.60598	1.65879	-4.58525	4.53452e-06	9.83861e-06
CPD	1016.59	1.77591	0.107626	16.5008	3.62102e-61	4.39603e-60				CD1D	13.3269	-1.89672	0.853509	-2.22226	0.0262658	0.0379123
CPEB4	148.454	1.25441	0.251702	4.98372	6.23719e-07	1.44178e-06				CD2	10.7964	-2.58235	1.07998	-2.3911	0.0167979	0.0249713
CPED1	31.6431	1.78936	0.577219	3.09997	0.00193542	0.00325325				CD22	226.251	-2.80059	0.241983	-11.5735	5.61544e-31	3.48705e-30
CPLANE1	672.513	2.14626	0.12944	16.5811	9.54921e-62	1.17571e-60				CD226	22.0277	-2.53917	0.695384	-3.65146	0.000260757	0.000483223
CPNE3	1050.08	2.02327	0.119139	16.9824	1.10783e-64	1.441e-63				CD247	53.0627	-3.73406	0.538582	-6.93312	4.11653e-12	1.27839e-11
CPOX	724.386	1.08824	0.127652	8.52503	1.52775e-17	5.98321e-17				CD27-AS1	198.047	-1.60676	0.251317	-6.39335	1.62285e-10	4.6797e-10
CPSF6	2830.99	1.95881	0.0663777	29.5101	2.13383e-191	1.19778e-189				CD2AP-DT	13.8204	-3.20051	0.884109	-3.62004	0.000294553	0.000542642
CPT2	169.858	1.6104	0.268268	6.00293	1.93783e-09	5.26789e-09				CD300A	713.143	-1.24726	0.113738	-10.966	5.56824e-28	3.17915e-27
CRACD	862.933	3.06245	0.129071	23.7268	1.9065e-124	5.74187e-123				CD300E	8.14339	-7.16883	1.78067	-4.02592	5.67534e-05	0.000112338
CRACR2A	535.438	1.05002	0.147267	7.13007	1.00319e-12	3.19782e-12				CD300LB	24.1388	-7.35014	1.56044	-4.7103	2.47348e-06	5.47908e-06
CRBN	713.856	1.27645	0.11804	10.8137	2.96554e-27	1.65691e-26				CD320	664.475	-2.49564	0.137536	-18.1453	1.39827e-73	2.09153e-72
CREB1	1470.71	1.04497	0.0886806	11.7835	4.74654e-32	3.03411e-31				CD33	436.514	-1.09705	0.154364	-7.10687	1.18704e-12	3.77237e-12
CREB3L2	1352.58	1.027	0.0888905	11.5535	7.08777e-31	4.38915e-30				CD36	373.522	-1.16823	0.171508	-6.81154	9.65628e-12	2.95019e-11
CREBL2	348.818	1.81462	0.169513	10.7049	9.6556e-27	5.30212e-26				CD38	467.967	-2.54307	0.146241	-17.3896	9.89069e-68	1.3446e-66
CREG1	2166.27	1.80194	0.0774893	23.2541	1.29213e-119	3.65931e-118				CD3D	25.5586	-2.3907	0.740965	-3.22647	0.00125329	0.00215619
CRIM1	587.272	1.0868	0.136206	7.97911	1.47391e-15	5.34792e-15				CD3E	76.3165	-4.34002	0.471849	-9.1979	3.64998e-20	1.58608e-19
CRISP3	8.94132	5.1044	1.68986	3.0206	0.00252275	0.0041857				CD48	124.399	-2.39099	0.295056	-8.10349	5.34042e-16	1.96977e-15
CRISPLD1	388.03	1.87471	0.170213	11.0139	3.27514e-28	1.88435e-27				CD5	20.4411	-5.83339	1.19585	-4.87803	1.07151e-06	2.43458e-06
CRK	159.515	3.6597	0.673424	5.43446	5.49613e-08	1.36562e-07				CD6	131.51	-2.74704	0.304554	-9.0199	1.88266e-19	7.95153e-19
CRKL	2435.19	1.81083	0.0769655	23.5278	2.11717e-122	6.26787e-121				CD69	4282.74	-7.01116	0.15697	-44.6655	0	0
CRLS1	186.648	1.13185	0.247637	4.57058	4.86371e-06	1.05266e-05				CD7	222.093	-2.88546	0.246143	-11.7227	9.75112e-32	6.16024e-31
CRMP1	36.8267	1.16266	0.522994	2.22309	0.0262099	0.0378351				CD72	78.1832	-3.63243	0.417198	-8.70673	3.12765e-18	1.25886e-17
CRY1	477.097	1.48724	0.148426	10.0201	1.24432e-23	6.13003e-23				CD74	32039.6	-1.00893	0.0310031	-32.5429	2.63467e-232	1.85863e-230
CRYBG3	99.0073	4.44734	0.473324	9.39597	5.66956e-21	2.53979e-20				CD79A	319.225	-1.93393	0.17556	-11.0158	3.20761e-28	1.84753e-27
CRYZ	264.698	1.57444	0.202889	7.76014	8.48378e-15	2.97702e-14				CD79B	319.538	-2.25553	0.185322	-12.1708	4.44447e-34	2.98862e-33
CSF1	320.386	1.85827	0.174561	10.6454	1.83209e-26	9.96954e-26				CD83	982.456	-3.76244	0.116117	-32.4021	2.56274e-230	1.77589e-228
CSNK1A1	1615.64	1.54013	0.0869398	17.7149	3.21852e-70	4.57398e-69				CD96	25.1895	-6.25315	1.54222	-4.05465	5.02102e-05	9.98597e-05
CSNK2A3	27.3077	4.39033	1.15856	3.78946	0.000150976	0.000286912				CDC16	1709.94	-1.50875	0.0801069	-18.8341	3.96489e-79	6.5225e-78
CSRNP2	476.013	1.09999	0.142995	7.69253	1.44257e-14	5.01156e-14				CDC20-DT	12.5869	-2.24526	0.901673	-2.49011	0.0127705	0.0193048
CSTB	1009.87	1.07671	0.117248	9.18317	4.18601e-20	1.81448e-19				CDC25B	807.191	-1.18682	0.110926	-10.6992	1.02627e-26	5.63153e-26
CSTF2	453.438	1.15428	0.173751	6.64331	3.06712e-11	9.18083e-11				CDC26	185.644	-1.07205	0.232935	-4.60236	4.17722e-06	9.09993e-06
CSTF2T	1131.55	2.33563	0.111873	20.8775	8.57482e-97	1.80741e-95				CDC34	1602.73	-1.30415	0.0815202	-15.9978	1.32278e-57	1.49899e-56
CTBP1-DT	324.359	1.09283	0.184	5.93929	2.86263e-09	7.70568e-09				CDC37	4844.98	-1.67135	0.0520777	-32.0935	5.4393e-226	3.70369e-224
CTBS	28.2879	1.4211	0.590014	2.40859	0.0160143	0.0238789				CDC42-AS1	18.4866	-1.69961	0.689503	-2.46498	0.0137021	0.0206315
CTDSP2	3698.24	1.274	0.0627016	20.3185	8.82051e-92	1.7354e-90				CDC45	730.949	-1.64893	0.149813	-11.0065	3.55376e-28	2.04165e-27
CTH	74.5019	1.72923	0.367345	4.70736	2.50946e-06	5.55172e-06				CDH9	78.011	-1.06426	0.338647	-3.14267	0.00167414	0.00283446
CTHRC1	122.473	1.7702	0.285573	6.19879	5.69e-10	1.59383e-09				CDHR4	17.5364	-4.86958	0.993057	-4.90362	9.40859e-07	2.14793e-06
CTIF	64.6085	2.26765	0.879313	2.57889	0.00991189	0.015241				CDK10	2546.19	-3.31358	0.073137	-45.3065	0	0
CTNNA1	2839.8	1.46298	0.0640546	22.8395	1.85879e-115	4.95077e-114				CDK11A	12.237	-2.85864	0.93892	-3.04461	0.00232983	0.00388288
CTNND1	1804.62	1.17772	0.0819874	14.3646	8.63066e-47	7.71929e-46				CDK11B	1176.68	-1.02266	0.0977622	-10.4607	1.30839e-25	6.8946e-25
CTR9	1720.9	2.13404	0.0918191	23.2418	1.72155e-119	4.86663e-118				CDK13-DT	34.7553	-1.73821	0.508964	-3.4152	0.000637357	0.00113466
CTSL	22.5247	2.65159	0.759088	3.49313	0.000477394	0.000859956				CDK15	6.56363	-5.67258	1.82633	-3.106	0.00189639	0.00319108
CTTNBP2	158.465	6.08877	1.48009	4.11378	3.89237e-05	7.80217e-05				CDK16	1518.37	-1.37078	0.0860981	-15.9211	4.52438e-57	5.04315e-56
CTTNBP2NL	216.272	3.20774	0.25915	12.3779	3.44213e-35	2.38316e-34				CDK18	628.164	-1.4175	0.128119	-11.0639	1.87692e-28	1.08748e-27
CUL3	1180.02	1.06657	0.0992237	10.7491	5.98457e-27	3.31181e-26				CDK5RAP1	763.542	-1.51693	0.11883	-12.7656	2.55201e-37	1.86327e-36
CUL4B	1575.78	1.05883	0.0804947	13.1541	1.61235e-39	1.25067e-38				CDK5RAP3	201.069	-2.263	0.243146	-9.30715	1.31312e-20	5.80272e-20
CUTA	311.884	1.59914	0.438561	3.64632	0.000266021	0.000492337				CDK6-AS1	270.603	-1.73034	0.192381	-8.99435	2.37625e-19	9.98778e-19
CWF19L2	312.118	1.32536	0.189621	6.98956	2.75752e-12	8.6233e-12				CDK9	2264.78	-1.54722	0.0686637	-22.5334	1.95554e-112	5.02885e-111
CXCR6	5.78536	4.44577	1.82945	2.43011	0.0150944	0.0225998				CDKN1A	259.639	-3.18482	0.207555	-15.3444	3.85829e-53	3.93903e-52
CXorf38	701.636	1.15639	0.118742	9.73865	2.06276e-22	9.74507e-22				CDKN2AIPNL	577.398	-1.41487	0.128874	-10.9787	4.83707e-28	2.76573e-27
CYB5R4	767.061	1.0125	0.112908	8.96745	3.03453e-19	1.27069e-18				CDKN2D	312.937	-2.48058	0.195964	-12.6584	1.00574e-36	7.22517e-36
CYB5RL	305.974	1.10381	0.193528	5.70363	1.17285e-08	3.04713e-08				CDNF	12.8351	-1.86961	0.823548	-2.27019	0.0231962	0.0337774
CYBRD1	796.679	1.7105	0.119962	14.2587	3.95515e-46	3.49558e-45				CDRT15	5.86266	-3.20441	1.50969	-2.12256	0.0337907	0.0479388
CYP1A1	148.207	5.16104	1.05592	4.8877	1.0202e-06	2.3216e-06				CDRT15P1	19.468	-2.06825	0.707267	-2.92428	0.0034525	0.0056258
CYP1B1	218.749	5.86001	1.47926	3.96144	7.44988e-05	0.00014595				CDRT15P6	11.5676	-2.85566	0.965052	-2.95907	0.00308566	0.00505858
CYP26B1	27.644	1.47174	0.607649	2.42202	0.0154344	0.0230625				CDRT4	7.46701	-2.44182	1.13957	-2.14275	0.0321334	0.0457534
CYP2D6	5.29572	5.90925	1.87359	3.15398	0.00161063	0.00273076				CDT1	2144.86	-1.10485	0.0732778	-15.0775	2.27624e-51	2.24626e-50
CYP2U1	166.434	1.29848	0.253717	5.11784	3.09049e-07	7.28588e-07				CEACAM19	186.344	-4.56785	0.292101	-15.6379	4.01776e-55	4.3009e-54
CYP3A5	62.2918	1.03742	0.404728	2.56326	0.0103694	0.0158961				CEACAM21	16.822	-2.2729	0.772369	-2.94276	0.00325297	0.00532059
CYP51A1	100.217	5.78369	0.620779	9.31683	1.19867e-20	5.30592e-20				CEBPE	69.4211	-1.68144	0.389466	-4.3173	1.5795e-05	3.27896e-05
CYP51A1P1	6.1753	4.41135	1.78611	2.46982	0.0135182	0.0203723				CEL	190.789	-4.74846	0.294887	-16.1026	2.44573e-58	2.81844e-57
CYP51A1P2	10.2648	3.53621	1.17544	3.00841	0.00262621	0.00434769				CELSR1	92.8169	-1.02799	0.307738	-3.34046	0.00083639	0.00146945
CYP7B1	196.658	3.06716	0.281811	10.8838	1.3776e-27	7.76343e-27				CENPM	439.179	-1.56785	0.180324	-8.69461	3.48038e-18	1.39791e-17
CYREN	343.636	1.21555	0.180063	6.7507	1.4713e-11	4.46465e-11				CENPT	1685.66	-3.15126	0.0876971	-35.9334	9.18103e-283	9.10026e-281
CYSLTR1	260.291	1.17611	0.196421	5.98771	2.12818e-09	5.77033e-09				CENPX	834.459	-1.72042	0.112522	-15.2896	8.97513e-53	9.0977e-52
CYTOR	191.89	1.85035	0.235696	7.85058	4.14133e-15	1.47069e-14				CEP131	1115.14	-1.86803	0.0961649	-19.4253	4.71453e-84	8.26811e-83
DAAM1	386.733	1.40379	0.17275	8.12612	4.43262e-16	1.63918e-15				CEP164	820.052	-1.01947	0.108458	-9.39972	5.47063e-21	2.45629e-20
DAB2	299.874	1.33357	0.178488	7.47147	7.93039e-14	2.66576e-13				CEP43	449.132	-1.70676	0.145448	-11.7345	8.48086e-32	5.36858e-31
DACH1	376.656	1.28083	0.165622	7.7335	1.04629e-14	3.65675e-14				CEP83-DT	17.6989	-1.75813	0.721421	-2.43704	0.0148081	0.022196
DACT1	115.494	1.35895	0.292345	4.64844	3.34455e-06	7.33598e-06				CEP95	1070.39	-1.13905	0.100071	-11.3824	5.11748e-30	3.08962e-29
DAG1	722.237	1.42687	0.125928	11.3308	9.23881e-30	5.53516e-29				CERKL	14.6648	-2.16926	0.801362	-2.70697	0.00679006	0.0106627
DARS2	509.053	1.1796	0.168948	6.98205	2.90913e-12	9.08653e-12				CEROX1	360.63	-3.99151	0.189952	-21.0132	4.96198e-98	1.06451e-96
DBR1	509.62	1.255	0.146218	8.58307	9.23732e-18	3.64857e-17				CERS1	9.06941	-2.94359	1.16557	-2.52545	0.011555	0.0175863
DBT	452.207	1.11099	0.156962	7.07811	1.46132e-12	4.63274e-12				CERS5	1277.25	-1.41676	0.0987877	-14.3414	1.20546e-46	1.07326e-45
DCAF1	1104.91	1.72204	0.107871	15.9639	2.2815e-57	2.55934e-56				CES3	59.5844	-1.34756	0.389129	-3.46301	0.000534175	0.000957724
DCAF10	662.175	1.26639	0.127907	9.90088	4.12625e-23	1.99757e-22				CES4A	39.7293	-2.62485	0.492757	-5.32685	9.99283e-08	2.44032e-07
DCAF12	1489.82	1.47381	0.0898912	16.3955	2.05909e-60	2.4654e-59				CFAP20	670.815	-1.23244	0.126335	-9.75532	1.75041e-22	8.28441e-22
DCAF12L1	13.7331	2.2309	1.04146	2.14209	0.0321861	0.0458201				CFAP210	12.7565	-2.41867	0.885011	-2.73293	0.00627742	0.00988942
DCAF16	1502.94	1.07297	0.0834878	12.8518	8.4053e-38	6.20336e-37				CFAP251	24.7548	-1.63988	0.625752	-2.62065	0.00877623	0.0135654
DCAF17	703.385	1.62412	0.130579	12.4379	1.62764e-35	1.13493e-34				CFAP298	180.787	-1.1705	0.223308	-5.24162	1.59169e-07	3.82968e-07
DCAF7	4749.48	1.95795	0.0570078	34.3452	1.66022e-258	1.32241e-256				CFAP410	217.997	-2.58662	0.216854	-11.9279	8.46718e-33	5.49542e-32
DCHS1	865.574	2.50825	0.114031	21.9962	3.12876e-107	7.55001e-106				CFAP44	75.305	-2.48685	0.362514	-6.85999	6.88632e-12	2.1163e-11
DCLRE1A	303.591	2.25255	0.212777	10.5864	3.44532e-26	1.85356e-25				CFAP45	17.2372	-2.65055	0.774368	-3.42285	0.000619686	0.00110434
DCLRE1B	404.474	1.97782	0.39356	5.02546	5.02227e-07	1.16801e-06				CFAP46	49.9795	-3.53387	0.477947	-7.39386	1.4263e-13	4.74251e-13
DCP1B	38.1226	3.76892	0.797111	4.72822	2.26499e-06	5.03649e-06				CFAP58	7.27183	-2.77629	1.20762	-2.29898	0.021506	0.0314742
DCP2	1378.7	1.20626	0.0893667	13.4978	1.61088e-41	1.2964e-40				CFAP70	16.2124	-2.01231	0.73983	-2.71996	0.00652896	0.0102681
DCTN1	2679.69	2.30699	0.0807812	28.5585	2.2018e-179	1.14559e-177				CFDP1	488.246	-1.1911	0.139751	-8.52305	1.55411e-17	6.08322e-17
DDAH1	188.862	2.17211	0.256846	8.45685	2.7469e-17	1.06483e-16				CFH	458.81	-1.26573	0.14392	-8.79463	1.43515e-18	5.8531e-18
DDI2	1075.1	1.60954	0.10566	15.2331	2.13231e-52	2.13928e-51				CFL1	10242.8	-1.22737	0.0435658	-28.1728	1.2583e-174	6.23617e-173
DDIAS	200.22	1.08257	0.29032	3.72889	0.000192326	0.000361412				CGREF1	115.645	-1.96022	0.343242	-5.71089	1.1239e-08	2.92334e-08
DDN-AS1	6.07265	4.19521	1.79283	2.34	0.0192839	0.0284268				CHAC1	52.1517	-2.25277	0.501701	-4.49026	7.11375e-06	1.52114e-05
DDOST	3910.67	1.01542	0.0571004	17.7831	9.55186e-71	1.36738e-69				CHAF1B	558.497	-1.25571	0.153975	-8.15528	3.48375e-16	1.29563e-15
DDX18	2079.69	1.05221	0.0827619	12.7137	4.96392e-37	3.59574e-36				CHCHD5	405.897	-1.23144	0.154201	-7.98593	1.39462e-15	5.06755e-15
DDX3Y	1207.96	13.2434	1.44514	9.16409	4.99682e-20	2.16115e-19				CHCHD6	258.796	-1.00826	0.213329	-4.72633	2.28615e-06	5.08281e-06
DDX52	96.5901	1.69734	0.398899	4.25505	2.09001e-05	4.29548e-05				CHD3	6864.34	-1.52083	0.0501568	-30.3215	5.96933e-202	3.58183e-200
DDX60	357.08	1.35478	0.168471	8.04162	8.8655e-16	3.24778e-15				CHD4	1305.95	-2.68168	0.0947792	-28.2939	4.10263e-176	2.09972e-174
DENND10P1	49.0865	2.14186	0.504533	4.24524	2.18359e-05	4.4796e-05				CHD5	115.738	-2.21207	0.415043	-5.32974	9.83513e-08	2.40256e-07
DENND11	88.0717	3.26484	0.740163	4.41097	1.02907e-05	2.1717e-05				CHEK2	510.386	-1.72237	0.138931	-12.3973	2.70192e-35	1.87566e-34
DENND4C	1033.29	1.95248	0.100594	19.4095	6.41026e-84	1.12294e-82				CHI3L2	10.8142	-1.99158	0.932099	-2.13666	0.0326254	0.0464117
DEPDC1	138.163	1.4506	0.375743	3.86062	0.000113102	0.000217816				CHID1	1506.16	-1.6537	0.0860529	-19.2173	2.65339e-82	4.57148e-81
DEPDC1B	306.401	1.3175	0.208165	6.32911	2.46576e-10	7.0545e-10				CHKB	47.2371	-4.21781	0.538163	-7.83743	4.59861e-15	1.62939e-14
DESI2	772.162	1.02162	0.123406	8.2785	1.24741e-16	4.72333e-16				CHMP4BP1	94.5234	-6.53401	0.619245	-10.5516	4.99464e-26	2.66966e-25
DGKE	1045.89	1.23969	0.101003	12.2737	1.25347e-34	8.56483e-34				CHN1	11.639	-2.1152	0.912075	-2.3191	0.0203895	0.0299185
DHCR24	4408.61	2.83049	0.0671912	42.1259	0	0				CHORDC1	206.744	-2.20679	1.01159	-2.18151	0.0291458	0.0417652
DHCR7	1917.07	2.11631	0.0828923	25.5308	8.96776e-144	3.39237e-142				CHRM3-AS2	17.945	-2.79225	0.75157	-3.71523	0.000203021	0.000380643
DHFR	2042.38	1.03299	0.102339	10.0938	5.88744e-24	2.92895e-23				CHRM4	9.79837	-7.47916	1.72133	-4.34499	1.39282e-05	2.90568e-05
DHFR2	157.218	2.79969	0.293412	9.54186	1.40287e-21	6.44101e-21				CHRNA10	55.3467	-3.2378	0.458984	-7.05428	1.73502e-12	5.48266e-12
DHFRP1	250.388	1.90998	0.304646	6.2695	3.62208e-10	1.02615e-09				CHRNE	23.6292	-3.04242	0.678313	-4.48527	7.28229e-06	1.55591e-05
DHRS13	134.702	1.30837	0.287022	4.55843	5.1537e-06	1.11315e-05				CHST15	15.7593	-2.88686	0.838641	-3.44231	0.000576772	0.00103067
DHRS4-AS1	50.9948	5.70925	2.65848	2.14757	0.0317482	0.0452301				CHTF18	1635.6	-3.06361	0.097053	-31.5663	1.06994e-218	6.9818e-217
DHRS7	678.405	2.50362	0.132585	18.8832	1.56924e-79	2.60614e-78				CIAO3	1662.65	-2.36055	0.0829692	-28.451	4.7414e-178	2.45878e-176
DHX36	775.895	2.6247	0.137378	19.1057	2.26362e-81	3.84496e-80				CIB1	1096.04	-2.6228	0.100694	-26.0472	1.44801e-149	5.75565e-148
DIAPH2	402.702	1.39669	0.16893	8.26789	1.3635e-16	5.1517e-16				CIB3	10.299	-7.01655	1.68297	-4.16915	3.05731e-05	6.19012e-05
DIAPH3	197.88	1.47238	0.32501	4.53024	5.89164e-06	1.26795e-05				CILP	17.4129	-8.22997	1.59038	-5.17484	2.28104e-07	5.42496e-07
DICER1	2058.08	1.4187	0.0798162	17.7745	1.1129e-70	1.5888e-69				CILP2	35.5003	-7.63022	1.50835	-5.05865	4.22234e-07	9.87399e-07
DIP2B	2061.36	2.04117	0.0778079	26.2334	1.10535e-151	4.49632e-150				CIRBP	8849.67	-1.93598	0.0502644	-38.5159	0	0
DIPK2A	535.602	1.87177	0.149437	12.5255	5.41785e-36	3.8083e-35				CIRBP-AS1	25.2092	-2.72104	0.669769	-4.06265	4.85189e-05	9.65998e-05
DIXDC1	130.158	2.81634	0.38991	7.22305	5.08333e-13	1.64484e-12				CITED4	160.582	-2.18942	0.242869	-9.01484	1.97162e-19	8.32056e-19
DLAT	981.752	1.9985	0.128847	15.5107	2.9388e-54	3.08889e-53				CKB	762.78	-2.66966	0.126762	-21.0604	1.83786e-98	3.99206e-97
DLEC1	17.2603	2.62969	0.806595	3.26023	0.00111322	0.0019277				CKM	11.5715	-3.11844	1.00922	-3.08996	0.00200186	0.00335989
DLG2	19.6912	2.21915	0.755088	2.93893	0.00329351	0.00538146				CKS1B	754.859	-1.22052	0.131914	-9.25245	2.19401e-20	9.60861e-20
DLGAP5	316.249	1.07551	0.249854	4.30455	1.67322e-05	3.46618e-05				CLASRP	2551.73	-2.47535	0.0757956	-32.6582	6.13165e-234	4.34515e-232
DLK1	1200.34	3.4553	0.131203	26.3354	7.53786e-153	3.10659e-151				CLC	267.053	-2.43464	0.254737	-9.55749	1.20652e-21	5.56234e-21
DMXL1	956.065	1.83915	0.118058	15.5783	1.02224e-54	1.08907e-53				CLCF1	60.2938	-2.40595	0.420586	-5.72047	1.06227e-08	2.76671e-08
DMXL2	544.876	1.77669	0.157084	11.3105	1.16477e-29	6.96774e-29				CLCNKB	7.52589	-2.86069	1.14904	-2.48963	0.0127878	0.0193273
DNAJB14	787.113	1.54676	0.117884	13.121	2.49612e-39	1.92855e-38				CLDN5	76.1432	-2.24405	0.361514	-6.20737	5.38803e-10	1.51168e-09
DNAJB6P1	157.604	2.26877	0.317399	7.14799	8.80547e-13	2.81548e-12				CLDN6	6.21252	-3.30723	1.47213	-2.24656	0.0246679	0.0357674
DNAJC1	873.004	1.14929	0.107814	10.6599	1.56711e-26	8.55141e-26				CLDN9	119.557	-4.76085	0.38172	-12.4721	1.06004e-35	7.41131e-35
DNAJC14	321.666	2.97191	0.229129	12.9705	1.7991e-38	1.35721e-37				CLDND2	72.611	-3.1367	0.384672	-8.15422	3.51436e-16	1.30609e-15
DNAJC18	305.444	1.44824	0.179908	8.04991	8.28583e-16	3.03827e-15				CLEC10A	6.32143	-6.07305	1.89707	-3.20128	0.00136818	0.00233945
DNAJC21	1190.3	1.1855	0.0931656	12.7247	4.31387e-37	3.12775e-36				CLEC11A	1521.8	-4.25909	0.103552	-41.1298	0	0
DNAJC24	180.541	2.57318	0.274576	9.37145	7.15438e-21	3.18943e-20				CLEC12A	142.563	-3.28976	0.292542	-11.2454	2.43926e-29	1.44702e-28
DNAJC3	796.402	1.14472	0.115359	9.92313	3.3023e-23	1.60463e-22				CLEC18A	17.4554	-4.84861	1.00666	-4.81655	1.46064e-06	3.28997e-06
DNAJC6	465.572	1.09526	0.167273	6.54775	5.84116e-11	1.72017e-10				CLEC18B	14.1038	-4.20254	1.00185	-4.19478	2.73141e-05	5.55612e-05
DNAJC9	664.9	1.61301	0.151691	10.6335	2.08107e-26	1.12891e-25				CLEC1B	6.53435	-4.35481	1.49402	-2.91482	0.00355889	0.00579133
DNM1P46	31.803	1.506	0.54222	2.77748	0.0054782	0.00870299				CLEC2D	193.626	-3.93421	0.282334	-13.9346	3.90441e-44	3.31599e-43
DNM1P47	66.1915	2.59061	0.42616	6.07896	1.20968e-09	3.33182e-09				CLEC4E	8.57084	-5.59631	1.75404	-3.19053	0.00142012	0.00242403
DNMBP	332.719	1.005	0.174177	5.77002	7.92631e-09	2.07999e-08				CLEC4OP	91.1939	-2.11126	0.337806	-6.24993	4.10647e-10	1.15939e-09
DNMT3B	2820.62	1.61789	0.0689734	23.4567	1.12981e-121	3.30111e-120				CLEC7A	22.6193	-2.36141	0.688544	-3.42957	0.000604538	0.0010782
DOCK1	762.374	1.2219	0.11762	10.3885	2.79686e-25	1.45617e-24				CLEC9A	174.735	-1.57952	0.241222	-6.548	5.83131e-11	1.71759e-10
DOCK11	1456.62	1.38486	0.0921425	15.0295	4.70226e-51	4.62576e-50				CLHC1	104.813	-1.97552	0.301064	-6.56178	5.31698e-11	1.57023e-10
DOCK4	89.2827	1.97566	0.357492	5.52644	3.26793e-08	8.24007e-08				CLIC3	18.2889	-3.46611	0.79257	-4.37326	1.22406e-05	2.56593e-05
DOLK	210.685	1.93312	0.259434	7.45132	9.24122e-14	3.09775e-13				CLK1	3987.93	-1.37737	0.0548546	-25.1095	3.91441e-139	1.38383e-137
DOP1A	435.325	1.87347	0.16501	11.3536	7.11352e-30	4.27166e-29				CLK3	2309.23	-1.30014	0.0743983	-17.4754	2.20474e-68	3.02881e-67
DPP8	926.173	1.49023	0.111062	13.418	4.74483e-41	3.78162e-40				CLMN	16.2529	-1.71674	0.775038	-2.21504	0.0267575	0.038558
DPY19L1	650.51	1.77127	0.138063	12.8294	1.12186e-37	8.25631e-37				CLNK	28.4003	-4.15927	0.736296	-5.64891	1.61468e-08	4.15775e-08
DPY19L2P3	125.886	2.86912	0.31047	9.24122	2.43707e-20	1.06463e-19				CLPTM1L	650.763	-1.99209	0.124363	-16.0184	9.51337e-58	1.0812e-56
DPYSL2	918.466	1.06933	0.105329	10.1523	3.2377e-24	1.62362e-23				CLTB	940.605	-1.19125	0.104096	-11.4438	2.52669e-30	1.54151e-29
DR1	1460.48	1.15385	0.0869885	13.2644	3.72261e-40	2.93259e-39				CLU	379.671	-1.84857	0.173812	-10.6354	2.03899e-26	1.10647e-25
DSC2	27.9593	1.85692	0.603539	3.07672	0.00209292	0.00350597				CLUH	3928.14	-1.27809	0.128111	-9.97635	1.9345e-23	9.48239e-23
DSG2	866.661	1.81864	0.113923	15.9638	2.28299e-57	2.55934e-56				CLYBL	129.139	-1.43786	0.289696	-4.96333	6.92965e-07	1.59572e-06
DST	1157.49	1.08183	0.0925041	11.695	1.35241e-31	8.51633e-31				CMAHP	905.882	-1.37147	0.111965	-12.249	1.7003e-34	1.15876e-33
DSTYK	553.79	1.39248	0.146079	9.53236	1.53744e-21	7.04236e-21				CMC2	289.82	-2.20583	0.182075	-12.1149	8.80358e-34	5.85945e-33
DTWD2	218.794	1.21461	0.227677	5.33477	9.56643e-08	2.33874e-07				CMTM2	10.3708	-3.80621	1.15004	-3.30965	0.000934126	0.00163092
DTX4	79.3966	1.15215	0.397194	2.90072	0.00372311	0.00604036				CMTM5	60.4381	-2.56196	0.408243	-6.27558	3.48343e-10	9.88119e-10
DUBR	118.698	1.51207	0.286658	5.27481	1.32892e-07	3.21773e-07				CNFN	21.5576	-1.79628	0.663992	-2.70528	0.00682471	0.010715
DUS4L	14.3047	5.01866	1.73895	2.88602	0.00390143	0.00630875				CNIH2	41.2501	-4.35594	0.610379	-7.13645	9.57722e-13	3.05788e-12
DUSP18	83.7756	1.48144	0.349717	4.2361	2.27432e-05	4.65839e-05				CNKSR1	302.876	-2.96999	0.190311	-15.606	6.62736e-55	7.07505e-54
DUSP19	88.803	1.48505	0.326263	4.5517	5.32153e-06	1.1481e-05				CNMD	23.7017	-1.69516	0.659198	-2.57154	0.0101247	0.015553
DUSP4	57.0893	2.67564	0.527592	5.07141	3.94873e-07	9.24933e-07				CNN2P1	19.5355	-7.05896	1.57068	-4.49421	6.98291e-06	1.4948e-05
DUSP7	795.986	1.58664	0.12501	12.6921	6.54295e-37	4.72644e-36				CNR2	48.0657	-3.23215	0.493168	-6.55385	5.60736e-11	1.6538e-10
DYM	1500.77	1.26967	0.0864605	14.685	8.0416e-49	7.53677e-48				CNTNAP1	139.145	-2.36908	0.2835	-8.35655	6.45772e-17	2.47212e-16
DYNC1H1	6376.97	2.13996	0.0569518	37.575	0	0				CNTROB	1836.47	-1.23824	0.0765975	-16.1655	8.82538e-59	1.02533e-57
DYNC1I2	1394.21	1.34864	0.0923367	14.6056	2.58577e-48	2.39337e-47				COA3	612.578	-1.33482	0.126	-10.5938	3.18441e-26	1.71496e-25
DYNC1I2P1	78.4965	2.24788	0.378324	5.94169	2.82106e-09	7.5951e-09				COA6-AS1	44.2455	-3.62005	0.527394	-6.86404	6.69399e-12	2.05881e-11
DYNC1LI2	749.226	2.56602	0.127545	20.1186	5.07568e-90	9.7534e-89				COASY	1557.96	-1.3012	0.081518	-15.9621	2.3464e-57	2.62853e-56
DYNC2H1	85.7755	2.04357	0.348001	5.87229	4.29808e-09	1.14379e-08				COBL	8.3458	-4.7243	1.40965	-3.35141	0.000804012	0.00141559
DYNLT3	259.731	1.1162	0.215783	5.17279	2.30628e-07	5.48415e-07				COG4	1435.5	-2.08455	0.0909126	-22.9291	2.38082e-116	6.43972e-115
DYRK2	670.075	1.21779	0.126894	9.59687	8.24057e-22	3.81934e-21				COG7	432.632	-1.502	0.144446	-10.3984	2.52235e-25	1.31675e-24
DYRK3	188.922	1.60714	0.250233	6.42258	1.33988e-10	3.88014e-10				COL15A1	7.80247	-3.56216	1.26729	-2.81086	0.00494099	0.0078952
DZIP1	41.7407	1.77917	0.530287	3.35511	0.000793338	0.00139773				COL16A1	19.1876	-2.50082	0.713368	-3.50565	0.000455494	0.000822495
EBLN2	21.742	1.60319	0.681609	2.35207	0.0186695	0.0275754				COL18A1	464.908	-1.1837	0.144888	-8.16976	3.09001e-16	1.15275e-15
ECD	601.096	1.03298	0.132754	7.78117	7.18542e-15	2.52822e-14				COL1A1	22.7863	-6.15386	1.18763	-5.18161	2.19978e-07	5.23966e-07
ECHDC3	178.069	1.04539	0.238889	4.37603	1.20859e-05	2.53518e-05				COL23A1	30.9674	-2.78348	0.688553	-4.04251	5.28812e-05	0.000104951
EDA2R	20.5204	2.49274	0.744187	3.34961	0.00080925	0.00142433				COL24A1	487.183	-1.01415	0.13348	-7.59777	3.01289e-14	1.03114e-13
EDDM13	21.3352	2.30324	0.707578	3.25511	0.0011335	0.00196086				COL4A1	23.3843	-3.18352	0.739548	-4.30469	1.67222e-05	3.46457e-05
EDEM3	770.012	1.34817	0.127279	10.5922	3.23918e-26	1.74386e-25				COL4A2	25.3916	-3.74593	0.705467	-5.30986	1.09709e-07	2.67334e-07
EEA1	498.299	1.01412	0.141152	7.18461	6.74003e-13	2.17237e-12				COL4A5	183.446	-1.04187	0.231479	-4.50094	6.76548e-06	1.45024e-05
EEF1A1P13	145.601	1.17952	0.253868	4.64618	3.38134e-06	7.41462e-06				COL6A2	1608.32	-1.50399	0.0806879	-18.6396	1.53402e-77	2.46656e-76
EEF1A1P5	14444.4	1.18665	0.135409	8.76345	1.8936e-18	7.69479e-18				COL6A3	16.416	-2.35009	0.819051	-2.86929	0.00411396	0.00663734
EEF1A2	41.6346	3.47456	0.567872	6.11856	9.44232e-10	2.61404e-09				COL6A4P2	117.923	-5.16631	0.407376	-12.6819	7.44787e-37	5.37516e-36
EEF2	78070.6	1.03866	0.0343881	30.2041	2.09282e-200	1.23682e-198				COL7A1	61.2177	-2.92579	0.417018	-7.01599	2.28319e-12	7.17437e-12
EFCAB11	76.4532	1.25797	0.365792	3.43903	0.000583796	0.00104287				COL9A2	198.161	-2.37388	0.219909	-10.7948	3.64093e-27	2.02993e-26
EFCAB14	1484.51	1.86323	0.0867828	21.47	2.96867e-102	6.72827e-101				COLEC11	19.7233	-3.49611	0.76834	-4.55021	5.35929e-06	1.15577e-05
EFNB1	268.125	1.05417	0.185019	5.69763	1.21487e-08	3.15366e-08				COLQ	64.2	-2.57994	0.38993	-6.61642	3.68008e-11	1.09695e-10
EFR3A	686.666	1.52719	0.128737	11.8629	1.84485e-32	1.18947e-31				COMMD4	1212.67	-1.34771	0.105608	-12.7614	2.69288e-37	1.96428e-36
EGLN1	801.587	1.46662	0.116515	12.5874	2.47608e-36	1.75863e-35				COMMD6	1431.19	-1.84047	0.0837929	-21.9645	6.29108e-107	1.5088e-105
EGLN2	157.951	1.11772	0.23938	4.66924	3.02316e-06	6.64595e-06				COMMD7	1234.83	-1.36399	0.0933711	-14.6083	2.48751e-48	2.30378e-47
EGLN3	102.259	1.17508	0.308766	3.80574	0.000141382	0.000269726				COMT	2709.66	-1.63842	0.0636085	-25.7579	2.62703e-146	1.01836e-144
EHBP1	381.856	1.47919	0.170886	8.65601	4.88545e-18	1.94833e-17				COMTD1	199.94	-2.29128	0.228805	-10.0141	1.32142e-23	6.50369e-23
EHD3	361.281	1.28267	0.172428	7.43886	1.01559e-13	3.39781e-13				COPE	1804.76	-1.60605	0.0872486	-18.4078	1.13777e-75	1.76772e-74
EHHADH	162.974	1.60848	0.273952	5.87141	4.32112e-09	1.14934e-08				COPG2IT1	92.3247	-1.66771	0.311226	-5.35852	8.3905e-08	2.05897e-07
EIF1AXP1	165.469	1.34836	0.29292	4.60315	4.1614e-06	9.068e-06				COPS6	1337.75	-1.28935	0.102531	-12.5753	2.88642e-36	2.04544e-35
EIF1AY	449.578	11.4181	1.44912	7.87935	3.29099e-15	1.17323e-14				COPS9	770.78	-1.55937	0.112581	-13.8511	1.25329e-43	1.05526e-42
EIF2AK2	1682.18	1.47998	0.094432	15.6725	2.33351e-55	2.50481e-54				COQ10A	293.027	-1.50212	0.177159	-8.47896	2.27219e-17	8.84093e-17
EIF2S3B	84.0177	1.54261	0.363685	4.2416	2.21927e-05	4.54981e-05				COQ3	170.473	-1.07071	0.255912	-4.18391	2.86534e-05	5.82024e-05
EIF3CL	931.186	1.0885	0.121933	8.92703	4.37618e-19	1.82178e-18				COQ4	1257.01	-1.63165	0.0880328	-18.5346	1.08662e-76	1.71894e-75
EIF3E	9235.59	1.09686	0.045299	24.2139	1.58901e-129	5.05803e-128				COQ8A	2918.33	-1.14689	0.062864	-18.244	2.31121e-74	3.50396e-73
EIF3L	4133.07	1.82762	0.0559349	32.6741	3.64521e-234	2.59489e-232				COQ8B	1432.13	-1.3509	0.0821183	-16.4507	8.29142e-61	1.00194e-59
EIF4A2P1	11.4122	6.00057	1.65999	3.61483	0.00030055	0.000553104				CORO2B	16.9998	-1.63082	0.714442	-2.28265	0.0224509	0.0327652
EIF4E3	219.588	1.25384	0.214027	5.85833	4.67546e-09	1.24127e-08				CORO6	42.2864	-3.69316	0.575941	-6.41239	1.43252e-10	4.14535e-10
EIF4EBP2	3342.61	1.40968	0.0624845	22.5605	1.06034e-112	2.74026e-111				CORT	14.1836	-4.51108	1.07105	-4.21185	2.5329e-05	5.16238e-05
EIF4EP2	128.553	1.71421	0.317278	5.40287	6.55846e-08	1.62083e-07				COX14	300.304	-2.20465	0.195106	-11.2998	1.31567e-29	7.8584e-29
EIF4HP1	105.092	3.52639	0.453851	7.76993	7.85264e-15	2.75988e-14				COX16	61.9819	-1.10156	0.379515	-2.90255	0.00370139	0.00600824
EIF5A2	71.4614	1.85185	0.382238	4.84475	1.26774e-06	2.86951e-06				COX4I1	7102.88	-1.25478	0.0459653	-27.2983	4.44472e-164	1.98316e-162
EIF5B	2577.57	1.26186	0.0829383	15.2145	2.83393e-52	2.83411e-51				COX5B	1876.88	-1.20439	0.0805384	-14.9542	1.46131e-50	1.42235e-49
ELAPOR2	207.373	1.20392	0.217759	5.5287	3.22618e-08	8.14265e-08				COX6A1	129.434	-1.55646	0.272769	-5.70616	1.15553e-08	3.0041e-08
ELF1	3043.92	1.78792	0.0758953	23.5577	1.04649e-122	3.10988e-121				COX6B2	8.9026	-2.26434	1.06554	-2.12507	0.0335807	0.0476668
ELF2P1	7.59991	2.80134	1.25694	2.2287	0.025834	0.037351				COX7B	1112.7	-1.01273	0.115596	-8.76094	1.93623e-18	7.85983e-18
ELF4	1473.77	1.27343	0.0849094	14.9975	7.62567e-51	7.46877e-50				COX7C	4532.07	-1.67825	0.0531908	-31.5515	1.71217e-218	1.11263e-216
ELK1	873.727	1.08541	0.114965	9.44119	3.68584e-21	1.66447e-20				CP	25.6223	-5.84166	1.00183	-5.83099	5.51007e-09	1.45815e-08
ELK3	1610.68	1.62725	0.0814521	19.978	8.55357e-89	1.6198e-87				CPA3	1857.41	-1.68711	0.0870139	-19.3889	9.56726e-84	1.67411e-82
ELK4	1026.21	1.15271	0.0990547	11.6371	2.66887e-31	1.66722e-30				CPAMD8	66.7919	-1.05823	0.388346	-2.72496	0.00643098	0.0101201
ELMOD2	533.842	1.4556	0.142632	10.2053	1.87754e-24	9.48825e-24				CPB1	18.018	-1.84465	0.717695	-2.57024	0.0101628	0.0156039
ELN	1511.2	1.28006	0.0910515	14.0586	6.81996e-45	5.8977e-44				CPM	14.8389	-4.1846	1.73963	-2.40546	0.0161523	0.0240754
ELOCP19	9.74405	3.71477	1.2687	2.92801	0.00341135	0.00556338				CPNE5	38.0575	-3.88726	0.599636	-6.48269	9.00986e-11	2.63351e-10
ELOVL7	204.301	1.62253	0.231868	6.99764	2.60318e-12	8.15368e-12				CPNE7	169.51	-6.94184	0.600382	-11.5624	6.39152e-31	3.96426e-30
EMBP1	39.5315	2.35517	0.532315	4.42439	9.67161e-06	2.04713e-05				CPSF4	984.54	-1.09961	0.106517	-10.3234	5.52508e-25	2.85666e-24
EMCN	102.022	1.08037	0.302563	3.57072	0.000356001	0.000650259				CPT1C	13.1936	-3.37097	0.937882	-3.59424	0.000325339	0.000596201
EML5	16.1237	3.59694	1.2441	2.8912	0.00383774	0.00621604				CPXM1	6736.99	-1.64057	0.0477671	-34.3452	1.66346e-258	1.32241e-256
EMP1	313.692	1.75876	0.188402	9.33512	1.00873e-20	4.46896e-20				CR1	34.4497	-2.67353	0.551059	-4.85163	1.2245e-06	2.77484e-06
ENC1	130.45	1.92165	0.286995	6.69577	2.14535e-11	6.47368e-11				CR2	8.32867	-5.57676	1.72026	-3.24182	0.00118769	0.00205009
ENDOD1	514.514	1.88606	0.153553	12.2828	1.12004e-34	7.66314e-34				CRABP2	72.2437	-6.61247	0.733582	-9.01395	1.98758e-19	8.38562e-19
ENOX2	307.676	1.09468	0.181407	6.03441	1.59548e-09	4.36071e-09				CRACR2B	36.8388	-2.2212	0.503187	-4.41426	1.01355e-05	2.14041e-05
ENPP4	319.115	1.54954	0.204947	7.56069	4.00928e-14	1.36469e-13				CREB3L4	541.802	-1.0249	0.127833	-8.01748	1.07936e-15	3.94031e-15
ENPP5	42.3887	1.73162	0.491088	3.52608	0.000421756	0.000763775				CREB5	128.757	-8.17495	0.869286	-9.40421	5.24241e-21	2.35585e-20
ENSAP2	77.2117	1.61714	0.411255	3.93221	8.4169e-05	0.000164013				CRELD1	904.5	-1.14479	0.10636	-10.7634	5.12583e-27	2.84463e-26
ENTPD1-AS1	24.554	1.81732	0.664908	2.73319	0.00627238	0.00988246				CRELD2	794.935	-1.69398	0.115838	-14.6237	1.98369e-48	1.84262e-47
ENTPD5	214.395	1.07198	0.218593	4.90401	9.38996e-07	2.1443e-06				CRIP1	28.0746	-4.94343	0.79065	-6.25237	4.04269e-10	1.1418e-09
ENTPD7	405.978	2.55521	0.194833	13.1149	2.70665e-39	2.08709e-38				CRIP2	113.83	-2.87644	0.312195	-9.21361	3.1534e-20	1.37296e-19
EP300	2367.43	1.73507	0.0703943	24.6479	3.87217e-134	1.29577e-132				CRLF2	66.3563	-1.04804	0.367625	-2.85084	0.00436039	0.00700965
EP400	2788.84	1.16237	0.0665247	17.4727	2.31345e-68	3.17537e-67				CRMA	21.9592	-2.65231	0.724229	-3.66225	0.000250008	0.000464292
EPAS1	48.9709	1.27923	0.498433	2.5665	0.0102731	0.0157625				CRNDE	34.1033	-1.15515	0.506572	-2.28032	0.0225889	0.0329512
EPB41	3077.36	3.00768	0.0738968	40.7011	0	0				CRTC1	902.742	-1.19347	0.106076	-11.2511	2.288e-29	1.35935e-28
EPB41L2	818.307	1.67111	0.129231	12.9312	3.00111e-38	2.24667e-37				CRTC2	2059.2	-2.43302	0.084676	-28.7333	1.46523e-181	7.77862e-180
EPB41L4A	16.2703	2.58741	0.802233	3.22526	0.00125858	0.00216457				CRYGS	49.8026	-2.24328	0.458339	-4.89438	9.86174e-07	2.24778e-06
EPC2	670.97	1.87317	0.128172	14.6145	2.27125e-48	2.10473e-47				CSAD	349.428	-2.86991	0.177236	-16.1926	5.69112e-59	6.64147e-58
EPDR1	910.342	1.30257	0.111524	11.6797	1.6182e-31	1.01655e-30				CSF1R	130.855	-1.19632	0.270578	-4.42136	9.80835e-06	2.07383e-05
EPG5	1184.36	1.70596	0.094025	18.1437	1.44094e-73	2.1533e-72				CSF3R	5473.12	-2.62325	0.051871	-50.5725	0	0
EPHA4	37.3853	3.38687	0.606924	5.58038	2.39991e-08	6.10343e-08				CSN1S1	9.42216	-7.47042	1.72827	-4.32249	1.54278e-05	3.20656e-05
EPRS1	3174.71	1.19432	0.0672208	17.7672	1.26931e-70	1.81044e-69				CSNK1E	1821.4	-1.65951	0.074468	-22.2848	5.18416e-110	1.30739e-108
EPS8	55.1185	1.2357	0.458829	2.69315	0.00707801	0.011086				CSNK1G2	5643.2	-1.59388	0.0507026	-31.4358	6.5548e-217	4.18999e-215
ERAP1	1811.59	1.79261	0.0827468	21.6638	4.50912e-104	1.04618e-102				CSPG5	20.4452	-2.26166	0.822297	-2.75042	0.00595191	0.00941354
ERBIN	1711.08	1.38158	0.0809771	17.0613	2.87977e-65	3.77406e-64				CSRNP1	1400.9	-2.96821	0.089439	-33.187	1.65884e-241	1.22543e-239
ERC1	1052.91	1.67246	0.106212	15.7465	7.25934e-56	7.88955e-55				CSRP1-AS1	72.3654	-2.75235	0.380862	-7.22663	4.95114e-13	1.60305e-12
ERCC4	188.451	1.19463	0.24558	4.86453	1.14729e-06	2.6025e-06				CST7	157.343	-2.36969	0.254768	-9.30136	1.38658e-20	6.11352e-20
ERCC5	91.1671	2.01621	0.337389	5.97593	2.28783e-09	6.19249e-09				CSTA	15.7057	-2.04963	0.781532	-2.62258	0.00872659	0.013502
ERCC6	415.429	1.45229	0.159578	9.10082	8.96564e-20	3.84266e-19				CSTF3	443.244	-1.30425	0.150209	-8.68291	3.85767e-18	1.54553e-17
ERCC6L	211.685	1.71416	0.358628	4.77977	1.75497e-06	3.92804e-06				CTBP1-AS	87.5969	-1.72099	0.325189	-5.29228	1.20804e-07	2.93637e-07
ERG28	1050.29	1.24071	0.0971503	12.7711	2.37893e-37	1.73933e-36				CTC1	1035.73	-1.10478	0.0978718	-11.2881	1.50285e-29	8.96275e-29
ERGIC2	396.811	1.70853	0.179267	9.53065	1.56298e-21	7.15728e-21				CTDNEP1	1043.19	-1.03726	0.103644	-10.0079	1.40669e-23	6.91686e-23
ERI1	46.5292	4.1168	0.778955	5.28503	1.25686e-07	3.05032e-07				CTDP1	717.18	-1.37694	0.113715	-12.1087	9.49415e-34	6.31103e-33
ERI2	184.272	2.0952	0.300474	6.97299	3.10285e-12	9.68002e-12				CTNS-AS1	8.35563	-2.77539	1.12734	-2.46189	0.0138206	0.0208039
ERI3-IT1	6.95291	4.56877	1.79952	2.53889	0.0111206	0.0169614				CTSG	269.766	-4.28483	0.255976	-16.7392	6.79176e-63	8.50926e-62
ERMP1	2042.87	1.36231	0.0798442	17.0621	2.84194e-65	3.7276e-64				CTSK	89.8314	-4.48051	0.41817	-10.7146	8.69583e-27	4.78852e-26
ERVK3-1	95.7852	1.08001	0.316286	3.41466	0.000638627	0.00113667				CTSW	811.935	-2.28578	0.125256	-18.2489	2.11097e-74	3.20348e-73
ESCO2	185.314	2.56219	0.502932	5.0945	3.49657e-07	8.21233e-07				CTTN	55.5074	-1.6832	0.403785	-4.16856	3.06532e-05	6.20553e-05
ETS1	1219.37	2.45267	0.0979383	25.043	2.08246e-138	7.31242e-137				CTU2	356.87	-1.50997	0.178257	-8.47073	2.43869e-17	9.47937e-17
ETV3	625.005	1.53582	0.129724	11.8391	2.44989e-32	1.57503e-31				CTXND1	19.6311	-4.46034	0.905453	-4.92609	8.38917e-07	1.92305e-06
EVC	133.868	3.87433	0.362403	10.6907	1.12559e-26	6.17004e-26				CUBN	43.3048	-4.91981	0.642011	-7.66312	1.81466e-14	6.26946e-14
EVC2	67.067	1.23171	0.4068	3.02781	0.00246333	0.00409187				CUEDC1	52.3567	-1.17739	0.419407	-2.80728	0.00499615	0.00797683
EVI5	129.251	2.2312	0.285932	7.80326	6.03286e-15	2.12698e-14				CX3CR1	7.61685	-5.76906	1.78771	-3.22707	0.00125064	0.00215211
EXO5	87.5309	1.33607	0.351977	3.7959	0.000147108	0.000280139				CXCL10	19.0317	-4.64842	0.958206	-4.85117	1.22733e-06	2.78044e-06
EXOC2	626.09	1.67473	0.132121	12.6757	8.06464e-37	5.80691e-36				CXCL2	376.285	-5.97612	0.271827	-21.985	4.00916e-107	9.64477e-106
EXOC5	1083.21	1.63903	0.106871	15.3365	4.36061e-53	4.44606e-52				CXCL3	87.9962	-2.16038	0.368023	-5.87024	4.35173e-09	1.15728e-08
EXOC5P1	8.15062	3.99806	1.7547	2.2785	0.0226971	0.0330998				CXCL5	9.25157	-3.24043	1.07985	-3.00082	0.00269254	0.00445091
EXOC6B	268.688	1.67254	0.194238	8.6108	7.25551e-18	2.87959e-17				CXCL8	1276.97	-8.72797	0.333608	-26.1624	7.12442e-151	2.87566e-149
EXOC8	332.506	1.21303	0.198091	6.12359	9.14927e-10	2.53515e-09				CXCR2P1	14.6977	-3.32513	0.922569	-3.60421	0.00031311	0.000574866
EXOSC9	672.826	1.10646	0.126349	8.75722	2.00118e-18	8.1151e-18				CXCR4	1293.85	-1.51744	0.0910465	-16.6667	2.29063e-62	2.8471e-61
EXT1	193.27	1.0804	0.224017	4.82283	1.41532e-06	3.1911e-06				CXXC1	2705.42	-1.04859	0.0652639	-16.0669	4.35576e-58	4.99017e-57
F2R	852.026	1.62074	0.111604	14.5222	8.76783e-48	8.02531e-47				CYB561D2	229.267	-1.8696	0.215893	-8.65986	4.72335e-18	1.88513e-17
F2RL1	687.677	2.7948	0.137496	20.3264	7.51032e-92	1.47949e-90				CYBA	5795.5	-2.33842	0.0661267	-35.3627	6.40237e-274	5.82951e-272
F8	41.1523	1.34121	0.497485	2.69598	0.00701809	0.0109976				CYBC1	2707.96	-1.15934	0.0693658	-16.7134	1.04709e-62	1.30874e-61
FADD	209.798	2.51022	0.261144	9.61241	7.08731e-22	3.29458e-21				CYGB	28.1693	-4.18205	0.736274	-5.68001	1.34686e-08	3.48879e-08
FADS1	2594.53	1.78025	0.0759021	23.4545	1.18944e-121	3.46888e-120				CYP27A1	69.8436	-2.56472	0.982775	-2.60967	0.00906301	0.0139866
FADS2	7095.13	1.74459	0.0469304	37.1739	1.80073e-302	2.05848e-300				CYP27B1	51.1662	-4.12659	0.526818	-7.83304	4.76226e-15	1.68584e-14
FAM102B	1088.66	2.5733	0.11815	21.78	3.59028e-105	8.42989e-104				CYP2B7P	30.2732	-4.14384	0.68668	-6.0346	1.59355e-09	4.35695e-09
FAM104A	253.501	2.04348	0.215781	9.47014	2.79481e-21	1.26758e-20				CYP2C8	58.2932	-4.221	0.49131	-8.5913	8.59899e-18	3.40073e-17
FAM106A	44.8731	2.1546	0.477888	4.5086	6.52581e-06	1.40058e-05				CYP2E1	29.4923	-2.41816	0.612817	-3.94597	7.9476e-05	0.000155371
FAM111A-DT	78.1162	2.48672	0.375359	6.62493	3.47415e-11	1.03695e-10				CYP2F2P	5.50191	-3.06747	1.45173	-2.11297	0.0346032	0.0490249
FAM111B	353.372	1.95429	0.381444	5.12341	3.00063e-07	7.07938e-07				CYP2J2	48.5749	-1.41618	0.450041	-3.14678	0.00165077	0.00279609
FAM117B	607.53	1.63759	0.129854	12.6109	1.83774e-36	1.31e-35				CYP4F2	75.101	-3.25699	0.386473	-8.42746	3.53246e-17	1.36429e-16
FAM126A	629.888	1.79365	0.130436	13.7512	5.01e-43	4.17127e-42				CYP4F25P	9.04208	-3.49508	1.11861	-3.12448	0.00178118	0.00300723
FAM126B	481.705	1.26285	0.150218	8.40681	4.21296e-17	1.62271e-16				CYP4F35P	11.4809	-5.24431	1.31735	-3.98094	6.86424e-05	0.000134797
FAM133DP	48.9999	2.92643	0.594333	4.92389	8.48407e-07	1.94395e-06				CYP4F59P	7.14773	-5.5926	1.80786	-3.09348	0.00197823	0.003322
FAM13B	1341.55	1.72436	0.0930311	18.5353	1.07216e-76	1.69779e-75				CYSLTR2	48.7813	-1.46499	0.432885	-3.38426	0.000713711	0.0012637
FAM161B	64.8751	2.34348	0.401266	5.8402	5.21379e-09	1.38138e-08				CYSRT1	36.2308	-2.19933	0.521578	-4.21668	2.47929e-05	5.05839e-05
FAM168A	923.918	1.50753	0.114978	13.1114	2.83152e-39	2.18231e-38				CYTH2	1592.61	-1.82993	0.0797655	-22.9414	1.79727e-116	4.86972e-115
FAM168B	2651.04	1.11601	0.0670286	16.6497	3.04025e-62	3.77285e-61				CYTH4	2417.03	-2.54765	0.0718743	-35.4459	3.35654e-275	3.14772e-273
FAM171A1	261.739	2.90559	0.212171	13.6946	1.09405e-42	9.0321e-42				D2HGDH	1379.78	-2.38297	0.0936368	-25.4491	7.22897e-143	2.67643e-141
FAM171A2	340.491	1.39682	0.213004	6.55773	5.46333e-11	1.61223e-10				DAD1	1466.12	-1.27357	0.0865645	-14.7124	5.36608e-49	5.04734e-48
FAM171B	400.975	1.83486	0.159336	11.5157	1.09983e-30	6.76793e-30				DAGLB	2185.09	-1.65153	0.0717104	-23.0306	2.30075e-117	6.29932e-116
FAM199X	720.726	1.55063	0.118927	13.0385	7.39026e-39	5.63206e-38				DANCR	912.831	-2.19263	0.117463	-18.6665	9.27541e-78	1.49601e-76
FAM200A	149.596	1.69633	0.293477	5.7801	7.46575e-09	1.96143e-08				DAPK2	31.2881	-2.82005	0.602758	-4.67858	2.8887e-06	6.35659e-06
FAM20B	1234.37	1.45923	0.0981386	14.8691	5.22994e-50	5.04348e-49				DAPK3	1256.04	-1.569	0.0910408	-17.2341	1.47415e-66	1.95815e-65
FAM210B	426.214	1.56133	0.15349	10.1722	2.63772e-24	1.32699e-23				DAXX	27.0505	-3.02139	0.624274	-4.83984	1.29944e-06	2.93913e-06
FAM217B	725.377	3.08812	0.144047	21.4382	5.87886e-102	1.32283e-100				DAZAP1	4979.97	-2.05558	0.0523737	-39.2484	0	0
FAM219B	315.898	2.01399	0.200769	10.0313	1.10995e-23	5.48014e-23				DBF4	564.448	-1.06756	0.145491	-7.33765	2.17381e-13	7.15811e-13
FAM222A	72.7655	1.51556	0.46126	3.2857	0.00101728	0.00176822				DBF4B	411.257	-1.09771	0.16017	-6.85341	7.21104e-12	2.21436e-11
FAM234B	344.111	1.05561	0.16288	6.4809	9.11747e-11	2.66397e-10				DBH-AS1	127.372	-3.94074	0.322623	-12.2147	2.59479e-34	1.75538e-33
FAM3C2P	48.0934	2.56489	0.575667	4.4555	8.36962e-06	1.77972e-05				DBIL5P	18.3069	-2.15364	0.736145	-2.92557	0.00343831	0.00560443
FAM43A	1748.57	5.03613	0.118712	42.423	0	0				DBN1	2831.66	-1.05004	0.0725189	-14.4796	1.63137e-47	1.48454e-46
FAM50B	387.02	1.86371	0.170315	10.9428	7.19749e-28	4.09444e-27				DCAF15	1633.94	-1.1068	0.0878413	-12.6	2.11207e-36	1.50419e-35
FAM72B	80.8917	1.02533	0.478727	2.14178	0.0322115	0.0458505				DCAF4L1	6.88389	-2.65081	1.21479	-2.1821	0.0291018	0.0417175
FAM83G	187.114	1.55619	0.248443	6.26377	3.75782e-10	1.06422e-09				DCAF8	1567.82	-1.58386	0.0803016	-19.7239	1.34552e-86	2.43891e-85
FAM83H	32.3632	4.90676	1.72075	2.85153	0.00435091	0.00699585				DCST2	10.4128	-3.21444	1.01756	-3.15898	0.00158324	0.00268637
FAM86DP	159.6	1.35141	0.26335	5.1316	2.87292e-07	6.78932e-07				DCTN6	232.536	-1.10429	0.195126	-5.65938	1.51922e-08	3.91839e-08
FAM88B	58.3691	2.43815	0.462262	5.2744	1.33193e-07	3.22452e-07				DCTN6-DT	162.112	-5.70431	0.395998	-14.4049	4.8215e-47	4.33216e-46
FAM88F	13.4336	2.49492	0.878633	2.83955	0.00451779	0.00724855				DCTPP1	1233.36	-1.51641	0.0961893	-15.7649	5.42839e-56	5.91608e-55
FAM89A	97.2175	1.06662	0.314635	3.39002	0.000698873	0.00123897				DCXR	1519.73	-1.24151	0.099049	-12.5343	4.84339e-36	3.41677e-35
FAM8A1	532.36	1.49427	0.138291	10.8053	3.24942e-27	1.81229e-26				DDB2	693.762	-1.11063	0.121401	-9.14846	5.7749e-20	2.49423e-19
FAM91A1	1296.82	1.59714	0.100388	15.9096	5.4343e-57	6.03165e-56				DDIT3	790.418	-4.29948	0.135805	-31.6591	5.677e-220	3.75137e-218
FAM98B	1209.09	1.33355	0.0987286	13.5072	1.41808e-41	1.14477e-40				DDN	33.4533	-3.45978	0.762603	-4.53681	5.71126e-06	1.23032e-05
FANCB	117.423	1.56856	0.344029	4.55937	5.13063e-06	1.10875e-05				DDX11	1292.56	-2.47065	0.0967976	-25.5238	1.07207e-143	4.04571e-142
FANCF	357.276	1.55933	0.191013	8.16348	3.25519e-16	1.21178e-15				DDX11-AS1	34.1483	-2.06367	0.526723	-3.91795	8.93048e-05	0.000173588
FAR2	733.67	1.02649	0.133793	7.6722	1.69068e-14	5.85662e-14				DDX11L10	11.5998	-3.38273	1.04594	-3.23417	0.00121996	0.00210162
FARP2	409.725	1.94095	0.178743	10.8588	1.81019e-27	1.0172e-26				DDX11L9	5.89634	-5.09151	1.81889	-2.79924	0.00512225	0.00816817
FASN	12391.2	1.3396	0.0453901	29.5132	1.95213e-191	1.09972e-189				DDX12P	524.163	-2.51716	0.144628	-17.4044	7.64483e-68	1.04109e-66
FASTKD3	187.8	1.78651	0.258988	6.89802	5.27309e-12	1.63109e-11				DDX19A	449.145	-1.77129	0.154314	-11.4785	1.69186e-30	1.03784e-29
FAT1	16.0561	6.52828	1.60098	4.07767	4.54897e-05	9.07251e-05				DDX24	109.163	-2.80768	0.338414	-8.29659	1.07142e-16	4.06876e-16
FAT2	6.34936	5.17222	1.82067	2.84084	0.00449945	0.00722208				DDX31	773.508	-1.65592	0.117355	-14.1103	3.28143e-45	2.86298e-44
FAT4	155.521	2.1061	0.297585	7.07731	1.46978e-12	4.65862e-12				DDX39A	4583.65	-2.17689	0.0583079	-37.3343	4.55511e-305	5.3237e-303
FBN1	735.441	1.09239	0.115879	9.42694	4.22244e-21	1.90186e-20				DDX41	2707.92	-1.25419	0.0677491	-18.5123	1.64462e-76	2.59119e-75
FBN2	138.677	1.15759	0.339815	3.40652	0.000657956	0.00116961				DDX47	34.7778	-1.19863	0.500609	-2.39435	0.0166497	0.0247651
FBXL14	569.674	2.9562	0.165948	17.814	5.5039e-71	7.9152e-70				DDX51	1578.92	-1.39347	0.0929005	-14.9996	7.38855e-51	7.24106e-50
FBXL18	273.785	2.00545	0.218272	9.18782	4.00885e-20	1.73913e-19				DDX56	2300.53	-2.25828	0.0708782	-31.8614	9.15176e-223	6.15132e-221
FBXL3	636.205	1.02181	0.133335	7.66348	1.8096e-14	6.25471e-14				DEDD	487.8	-1.09869	0.139626	-7.86875	3.58203e-15	1.27467e-14
FBXL4	532.776	1.57873	0.138916	11.3647	6.27017e-30	3.77536e-29				DEF6	3410.26	-1.84731	0.0666465	-27.7181	4.23149e-169	1.98411e-167
FBXL5	1053.58	1.01016	0.0969948	10.4146	2.12751e-25	1.1136e-24				DEGS2	51.977	-2.31249	0.42092	-5.49389	3.93178e-08	9.85524e-08
FBXL8	51.5665	1.14982	0.430435	2.6713	0.00755579	0.0117871				DENND1C	978.508	-2.38712	0.112679	-21.1851	1.30938e-99	2.87201e-98
FBXO11	563.102	1.56618	0.137516	11.3891	4.73919e-30	2.86455e-29				DENND2D	266.595	-1.15139	0.188557	-6.10632	1.01953e-09	2.81702e-09
FBXO21	547.465	1.3041	0.141887	9.1911	3.88839e-20	1.68781e-19				DENND3	1172.24	-1.06741	0.0898933	-11.8742	1.61157e-32	1.03949e-31
FBXO22	438.211	1.5367	0.164189	9.35938	8.02095e-21	3.56864e-20				DENND5B-AS1	6.68842	-2.62653	1.21665	-2.15882	0.0308645	0.0440668
FBXO28	494.617	1.2239	0.156818	7.80456	5.97117e-15	2.10571e-14				DENND6B	544.013	-3.66284	0.157064	-23.3206	2.73949e-120	7.84336e-119
FBXO3	555.696	1.20708	0.147215	8.19943	2.41533e-16	9.04074e-16				DEPP1	149.816	-2.38588	0.264221	-9.02985	1.71902e-19	7.26822e-19
FBXO30	479.907	2.76092	0.163987	16.8362	1.32381e-63	1.67601e-62				DGCR5	9.05314	-7.41244	1.74036	-4.25913	2.0522e-05	4.21945e-05
FBXO34	500.075	1.32565	0.1497	8.85535	8.34193e-19	3.43346e-18				DGKA	956.458	-1.8438	0.102017	-18.0735	5.15227e-73	7.64107e-72
FBXO45	641.457	1.769	0.145693	12.142	6.32768e-34	4.22952e-33				DGKD	1426.56	-1.25231	0.0817569	-15.3174	5.84782e-53	5.94692e-52
FBXO5	370.463	1.03479	0.183625	5.63536	1.74691e-08	4.48351e-08				DGKG	27.8633	-2.32279	0.657001	-3.53544	0.000407094	0.000738246
FBXO8	119.945	1.14979	0.282641	4.06803	4.74129e-05	9.44458e-05				DGKZ	8695.98	-1.8793	0.0453324	-41.4561	0	0
FBXW11	838.567	1.33044	0.112818	11.7928	4.25292e-32	2.72079e-31				DHODH	600.189	-1.06058	0.128268	-8.26845	1.35707e-16	5.12865e-16
FBXW2	1593.64	1.24013	0.082705	14.9946	7.95936e-51	7.78586e-50				DHPS	100.354	-2.80939	0.352288	-7.9747	1.52751e-15	5.53373e-15
FDFT1	592.205	1.23013	0.144832	8.49352	2.00479e-17	7.81215e-17				DHRS12	157.926	-2.651	0.249205	-10.6378	1.98678e-26	1.07851e-25
FDPS	717.664	1.15896	0.120643	9.60652	7.5042e-22	3.48527e-21				DHRS3	36.216	-1.79199	0.496025	-3.61271	0.000303018	0.000557318
FECH	750.977	1.00724	0.117097	8.60174	7.8515e-18	3.10904e-17				DHRS4	18.1484	-3.36657	0.881128	-3.82075	0.000133048	0.000254696
FEM1B	1392.53	1.83811	0.0967998	18.9888	2.11088e-80	3.54705e-79				DHX34	1052.03	-1.17508	0.0973702	-12.0682	1.5554e-33	1.02911e-32
FER	302.775	1.83913	0.19745	9.31443	1.22604e-20	5.42249e-20				DICER1-AS1	113.311	-4.06247	0.343682	-11.8204	3.06169e-32	1.96432e-31
FGD1	32.4867	2.56907	0.594606	4.32063	1.55587e-05	3.23163e-05				DIRC3	11.7138	-5.96645	1.71176	-3.48556	0.000491112	0.000883247
FGD5P1	8.79592	2.38283	1.11115	2.14447	0.0319955	0.0455653				DKFZP434A062	33.4094	-2.46269	0.556348	-4.42653	9.57605e-06	2.02745e-05
FGD6	191.918	2.81727	0.266916	10.5549	4.82278e-26	2.57956e-25				DLGAP1-AS1	51.1819	-1.19015	0.431055	-2.76101	0.00576228	0.0091256
FGFR2	61.1128	2.0831	0.435647	4.78162	1.73889e-06	3.89261e-06				DLGAP1-AS2	37.0069	-1.92815	0.490939	-3.92748	8.58423e-05	0.00016719
FGFRL1	458.166	1.32531	0.155911	8.50038	1.88968e-17	7.37276e-17				DLGAP3	28.6109	-3.21281	0.691793	-4.64418	3.41437e-06	7.48495e-06
FGL2	88.0079	1.11601	0.332078	3.36069	0.000777482	0.00137103				DLGAP4-AS1	57.1827	-2.23402	0.408988	-5.46231	4.69966e-08	1.17237e-07
FHIP2A	1183.37	1.101	0.0940826	11.7025	1.23813e-31	7.80298e-31				DLK2	47.2692	-1.10282	0.43258	-2.5494	0.0107908	0.0164841
FICD	75.2026	1.03736	0.367493	2.82281	0.00476043	0.00761679				DLX4	12.3959	-2.73755	0.919058	-2.97865	0.00289525	0.00476688
FIGNL1	483.359	2.53732	0.196934	12.8841	5.53053e-38	4.10296e-37				DMAC1	870.428	-1.14297	0.109935	-10.3968	2.56355e-25	1.33781e-24
FILIP1L	30.7255	1.58848	0.539694	2.9433	0.00324731	0.00531246				DMAP1	1788.23	-1.6322	0.0804397	-20.291	1.54525e-91	3.02501e-90
FKBP9	291.497	1.22469	0.183801	6.66313	2.6805e-11	8.04508e-11				DMPK	155.318	-3.11711	0.271093	-11.4983	1.34579e-30	8.26849e-30
FKTN	360.021	1.05745	0.16605	6.36823	1.91216e-10	5.49777e-10				DMTN	234.956	-1.38002	0.228737	-6.03319	1.60752e-09	4.39284e-09
FLCN	700.607	1.19787	0.122215	9.80136	1.11075e-22	5.28898e-22				DNAAF1	10.4136	-2.87053	0.971119	-2.9559	0.00311762	0.00510883
FLNA	16136.6	1.18451	0.0413396	28.6532	1.46333e-180	7.69036e-179				DNAAF10	102.404	-1.03861	0.318764	-3.25824	0.00112107	0.00194064
FMNL3	763.703	1.12142	0.124244	9.02594	1.78156e-19	7.53064e-19				DNAAF11	57.4888	-1.53759	0.436913	-3.51922	0.000432825	0.000783366
FNBP1L	506.991	1.48756	0.14577	10.2049	1.88542e-24	9.52501e-24				DNAAF3	27.2424	-1.68106	0.586793	-2.86482	0.00417248	0.00672553
FNBP1P1	36.5751	2.89733	0.601494	4.8169	1.45806e-06	3.28461e-06				DNAAF8	12.519	-2.27745	0.881779	-2.58279	0.00980062	0.0150759
FNBP4	235.862	1.64607	0.440526	3.73661	0.000186516	0.000351043				DNAH1	609.628	-2.69956	0.130336	-20.7122	2.68742e-95	5.58933e-94
FNDC3A	1426.41	1.06246	0.0874279	12.1525	5.56617e-34	3.72688e-33				DNAH12	5.83125	-5.18107	1.87421	-2.7644	0.00570272	0.00903712
FNIP1	961.666	1.04745	0.100328	10.4403	1.62336e-25	8.53137e-25				DNAH2	20.7628	-4.03149	0.809947	-4.97748	6.44191e-07	1.48691e-06
FNIP2	659.627	1.62771	0.127718	12.7445	3.34327e-37	2.43417e-36				DNAH6	22.2151	-4.48072	0.852745	-5.25447	1.48454e-07	3.584e-07
FOXJ2	772.705	1.2413	0.112698	11.0144	3.25781e-28	1.87507e-27				DNAI7	11.3122	-2.96758	0.981706	-3.02288	0.00250379	0.00415601
FOXM1	613.627	1.0337	0.312186	3.31116	0.000929092	0.00162267				DNAJB13	9.73215	-7.39537	1.7109	-4.3225	1.54271e-05	3.20656e-05
FOXN2	581.684	1.61391	0.14652	11.015	3.23619e-28	1.86331e-27				DNAJB5-DT	7.43564	-7.12924	1.80023	-3.96018	7.48937e-05	0.000146687
FOXN3	2344.06	1.7279	0.0788145	21.9236	1.54776e-106	3.68942e-105				DNAJC17	282.491	-1.149	0.188088	-6.10882	1.00369e-09	2.77423e-09
FOXO3	1316.56	1.2237	0.0876026	13.9688	2.41671e-44	2.0592e-43				DNAJC27-AS1	14.6778	-3.49641	0.898907	-3.88962	0.0001004	0.000194384
FOXO3B	98.8375	3.75765	0.408548	9.19757	3.66138e-20	1.59059e-19				DNAJC8	1923.55	-1.11752	0.0869391	-12.854	8.16729e-38	6.03055e-37
FOXO4	442.56	1.29595	0.154919	8.36531	5.99568e-17	2.29918e-16				DNASE1	614.722	-1.0341	0.121125	-8.53751	1.37146e-17	5.38846e-17
FOXP1-IT1	11.0046	4.13686	1.17681	3.5153	0.000439253	0.000794358				DNASE1L2	27.3976	-3.24006	0.624699	-5.18659	2.14179e-07	5.10385e-07
FOXRED2	1002.81	1.1401	0.121759	9.36355	7.71003e-21	3.43226e-20				DNHD1	435.427	-3.81372	0.182846	-20.8575	1.30228e-96	2.74126e-95
FPGT	158.896	2.43865	0.29486	8.27054	1.33352e-16	5.04696e-16				DNLZ	24.2189	-1.79228	0.628453	-2.85189	0.00434606	0.00698876
FRAT2	525.093	1.03735	0.136739	7.58637	3.2899e-14	1.12349e-13				DNM1	546.364	-1.11438	0.13969	-7.97754	1.49279e-15	5.4142e-15
FRG1BP	170.183	2.33515	0.28433	8.21283	2.1604e-16	8.09814e-16				DNM3	24.2656	-2.45567	0.650006	-3.77792	0.000158146	0.000299918
FRG1HP	138.703	1.36989	0.264533	5.17853	2.2364e-07	5.32364e-07				DNPH1	1179.94	-1.82268	0.0977602	-18.6444	1.40201e-77	2.25662e-76
FRMD6	150.08	1.31069	0.253869	5.16286	2.43206e-07	5.77186e-07				DNTT	62.9327	-5.67525	0.738696	-7.6828	1.55654e-14	5.39791e-14
FRRS1	58.3004	2.34698	0.436816	5.37294	7.74643e-08	1.9063e-07				DOC2A	26.1551	-4.37926	0.76898	-5.6949	1.23442e-08	3.20282e-08
FRS2	420.863	1.19256	0.154481	7.71975	1.16556e-14	4.06182e-14				DOC2GP	74.369	-3.25372	0.383918	-8.47505	2.34986e-17	9.1386e-17
FSBP	49.9309	2.31785	0.488461	4.74521	2.08289e-06	4.64211e-06				DOCK6	185.487	-1.12531	0.221158	-5.08828	3.61325e-07	8.48128e-07
FSD1L	110.729	2.09709	0.317453	6.60598	3.94898e-11	1.17576e-10				DOHH	810.804	-1.33873	0.122942	-10.8892	1.29811e-27	7.33129e-27
FTH1	3287.06	1.55076	0.0643539	24.0974	2.66015e-128	8.34881e-127				DOK2	162.651	-4.46232	0.33753	-13.2205	6.68142e-40	5.23451e-39
FTH1P23	33.377	2.22883	0.595667	3.74173	0.000182756	0.000344338				DOK7	8.51744	-2.28598	1.05365	-2.16959	0.0300377	0.0429726
FTH1P7	50.3426	1.20729	0.438488	2.75329	0.00589987	0.00933501				DONSON	304.376	-1.32835	0.189364	-7.0148	2.30285e-12	7.23468e-12
FTO	838.733	1.4604	0.115173	12.68	7.63234e-37	5.5007e-36				DOT1L	2684.24	-1.30356	0.0676591	-19.2666	1.02393e-82	1.77388e-81
FUCA1	441.816	2.00878	0.155252	12.9388	2.71667e-38	2.03764e-37				DPCD	149.343	-1.28992	0.249558	-5.16883	2.35566e-07	5.59819e-07
FUT10	220.357	1.56544	0.213003	7.34939	1.99115e-13	6.5677e-13				DPEP1	22.7562	-5.13374	0.953424	-5.38453	7.26328e-08	1.79021e-07
FUT11	480.318	1.01429	0.153521	6.60683	3.92649e-11	1.16929e-10				DPEP2	305.609	-1.47254	0.181277	-8.12318	4.5413e-16	1.67858e-15
FUT4	480.297	1.64141	0.159164	10.3127	6.17259e-25	3.18094e-24				DPEP3	53.9322	-1.54281	0.405775	-3.80213	0.000143456	0.000273484
FUT8	565.571	1.03965	0.142083	7.31719	2.53214e-13	8.3101e-13				DPF1	78.9222	-5.22824	0.51035	-10.2444	1.25392e-24	6.38001e-24
FXYD6	75.7914	1.98651	0.365347	5.43734	5.40822e-08	1.3442e-07				DPH1	683.815	-1.27123	0.122244	-10.3991	2.50198e-25	1.30655e-24
FYCO1	698.748	1.48876	0.126904	11.7314	8.79618e-32	5.56594e-31				DPH1-AS1	34.5508	-4.17827	0.636581	-6.56361	5.25206e-11	1.55311e-10
FYTTD1	1934.21	1.2814	0.0831796	15.4053	1.50887e-53	1.55873e-52				DPH5-DT	191.355	-4.40951	0.281175	-15.6824	1.99442e-55	2.14376e-54
FZD1	226.04	2.23139	0.230802	9.66798	4.12454e-22	1.93165e-21				DPH7	1232.2	-1.85632	0.0964147	-19.2534	1.32094e-82	2.28335e-81
FZD2	19.5872	2.22129	0.727756	3.05224	0.00227139	0.00379153				DPM3	712.248	-2.21724	0.124821	-17.7634	1.35696e-70	1.9337e-69
FZD3	114.199	2.12563	0.323714	6.56639	5.15498e-11	1.52526e-10				DPP7	4296.69	-2.04463	0.0541685	-37.7458	0	0
FZD4	16.5163	1.66104	0.742639	2.23666	0.0253083	0.0366383				DPPA2	14.8871	-4.25317	0.97215	-4.37502	1.21423e-05	2.54633e-05
FZD5	230.943	3.87028	0.293104	13.2045	8.26653e-40	6.44732e-39				DPRXP3	6.56705	-5.40661	1.84172	-2.93562	0.00332877	0.00543494
FZD6	519.416	1.41395	0.148955	9.49245	2.25663e-21	1.02587e-20				DPY19L2	321.905	-1.88984	0.173579	-10.8875	1.32197e-27	7.46069e-27
FZD7	93.5228	2.24287	0.341805	6.56183	5.31498e-11	1.57019e-10				DPY19L3-DT	7.44288	-2.65469	1.18522	-2.23983	0.0251022	0.03635
FZD8	94.9409	1.24289	0.343837	3.61477	0.000300618	0.000553163				DPYSL3	349.655	-1.30184	0.178669	-7.28633	3.1851e-13	1.03899e-12
G2E3	456.917	1.14238	0.161097	7.09126	1.32896e-12	4.21825e-12				DRAP1	3208.36	-1.35376	0.072925	-18.5637	6.31531e-77	1.00308e-75
GAB2	1300.22	1.22978	0.0892777	13.7748	3.61465e-43	3.02076e-42				DRC7	16.4761	-2.4388	0.843592	-2.89097	0.00384058	0.00621999
GABPA	802.83	1.22357	0.112039	10.9209	9.15443e-28	5.18696e-27				DRG1P1	6.39556	-5.40279	1.81298	-2.98006	0.00288197	0.004746
GABPAP	29.3893	1.49391	0.634449	2.35466	0.0185397	0.0274044				DRICH1	18.6934	-5.9626	1.21668	-4.90073	9.54827e-07	2.1795e-06
GALNT1	2646.44	1.321	0.0706691	18.6927	5.67743e-78	9.18535e-77				DSCR9	6.02848	-3.14475	1.39849	-2.24867	0.0245334	0.0355855
GALNT4	12.055	2.70978	1.00806	2.68812	0.00718552	0.0112409				DSN1	563.811	-1.69525	0.13936	-12.1645	4.80432e-34	3.22643e-33
GAN	348.23	1.21462	0.16648	7.29592	2.96628e-13	9.69427e-13				DTD1	400.923	-1.00558	0.152765	-6.58254	4.62483e-11	1.37281e-10
GAREM2	51.663	1.62173	0.502013	3.23045	0.00123594	0.0021278				DTX1	52.2281	-2.92137	0.457366	-6.38739	1.68742e-10	4.86054e-10
GARRE1	211.919	4.3723	0.325935	13.4146	4.96387e-41	3.95418e-40				DTX2P1-UPK3BP1-PMS2P11	7.09368	-2.60538	1.22536	-2.12621	0.033486	0.0475539
GART	1638.51	1.65397	0.098213	16.8406	1.22922e-63	1.55751e-62				DTX3	887.293	-1.6974	0.10588	-16.0314	7.71442e-58	8.78658e-57
GAS1	29.0694	3.35546	0.696152	4.82	1.43557e-06	3.23628e-06				DTYMK	990.705	-1.76776	0.117739	-15.0142	5.92284e-51	5.81917e-50
GAS2L3	27.3645	1.88277	0.693325	2.71556	0.00661634	0.0104003				DUS1L	2705.27	-1.38417	0.0720872	-19.2013	3.60615e-82	6.19932e-81
GASK1B	144.295	1.14294	0.2832	4.03583	5.44104e-05	0.000107836				DUS2	300.919	-2.28244	0.196678	-11.6049	3.88965e-31	2.42596e-30
GATA2-AS1	251.119	1.02334	0.190951	5.35918	8.36014e-08	2.05213e-07				DUS3L	1204.81	-1.47304	0.0936206	-15.7342	8.82031e-56	9.57275e-55
GATC	312.4	1.05345	0.184012	5.72492	1.03485e-08	2.69753e-08				DUSP1	8939.61	-6.22192	0.0651084	-95.5624	0	0
GATM	193.017	2.87761	0.284678	10.1083	5.07417e-24	2.52837e-23				DUSP15	300.245	-1.48749	0.175913	-8.45585	2.77056e-17	1.07347e-16
GBP3	253.331	1.30263	0.192248	6.77578	1.23738e-11	3.76358e-11				DUSP2	1653.9	-5.27503	0.120828	-43.6573	0	0
GBP4	2088.6	1.01139	0.0736577	13.7309	6.62819e-43	5.5127e-42				DUSP23	649.796	-1.13902	0.123191	-9.24603	2.32995e-20	1.01926e-19
GCC1	684.289	1.29676	0.124425	10.422	1.96859e-25	1.03249e-24				DUSP5	120.419	-2.99056	0.311339	-9.60549	7.57976e-22	3.51932e-21
GCLM	416.648	2.55051	0.181891	14.0221	1.14129e-44	9.82617e-44				DUSP8	66.1725	-10.2829	4.78547	-2.14879	0.0316514	0.045104
GCNT1	1074.11	2.09171	0.111068	18.8327	4.07151e-79	6.69086e-78				DUT	3322.59	-1.92541	0.0637193	-30.217	1.41661e-200	8.40358e-199
GCSAML	860.157	1.59337	0.117096	13.6074	3.61902e-42	2.95966e-41				DUTP6	9.799	-4.94865	1.35517	-3.65167	0.000260541	0.000482879
GDAP1	306.177	1.68106	0.187759	8.95332	3.44961e-19	1.44142e-18				DVL1	1571.13	-1.48437	0.0832638	-17.8273	4.33815e-71	6.24446e-70
GDAP2	271.536	1.55784	0.195522	7.96762	1.61757e-15	5.85457e-15				DYNC2I1	624.725	-1.26226	0.127185	-9.92463	3.25318e-23	1.58126e-22
GDE1	970.567	1.8745	0.1079	17.3726	1.33114e-67	1.80493e-66				DYNC2I2	1218.23	-1.20901	0.0996238	-12.1358	6.82412e-34	4.55552e-33
GDF10	100.918	2.17967	0.308267	7.07073	1.54119e-12	4.88e-12				DYNLL1	2225.71	-1.42901	0.0749181	-19.0743	4.13161e-81	6.9876e-80
GFI1B	1354.78	1.30539	0.0888064	14.6993	6.51351e-49	6.10827e-48				DYNLRB2	8.06595	-2.56843	1.15329	-2.22705	0.0259437	0.0374889
GFM2	484.27	1.00069	0.167278	5.98221	2.20135e-09	5.96254e-09				DYNLT1	450.347	-1.09099	0.141047	-7.73492	1.03472e-14	3.61714e-14
GFPT1	605.048	1.01996	0.137242	7.43189	1.07058e-13	3.57948e-13				DYNLT2B	13.7429	-3.99442	0.999826	-3.99511	6.46632e-05	0.000127398
GHET1	9.0114	2.78276	1.30243	2.1366	0.0326307	0.046415				DYRK4	186.371	-1.13019	0.24093	-4.69093	2.71964e-06	6.00061e-06
GID4	358.049	1.45753	0.168428	8.6537	4.98573e-18	1.98782e-17				DYSF	8.82589	-5.0303	1.73621	-2.89729	0.00376403	0.00610422
GIMAP4	32.1285	1.80113	0.549388	3.27842	0.00104389	0.00181206				DYTN	81.6734	-1.0845	0.3252	-3.33487	0.000853396	0.00149715
GIMAP5	9.25164	4.20959	1.34689	3.12542	0.00177549	0.00299798				DZIP3	227.023	-1.49115	0.205297	-7.26338	3.77537e-13	1.22833e-12
GIMAP6	818.381	2.30703	0.120352	19.169	6.71378e-82	1.15164e-80				E2F1	1055.23	-1.84738	0.106976	-17.2691	8.0338e-67	1.06987e-65
GIMAP7	198.852	2.69616	0.250877	10.7469	6.12622e-27	3.38661e-26				E4F1	1234.15	-1.36865	0.0943255	-14.5099	1.04913e-47	9.58605e-47
GINS4	260.519	1.27152	0.292039	4.35393	1.3372e-05	2.79373e-05				EAF2	418.667	-2.18314	0.154314	-14.1474	1.93871e-45	1.69432e-44
GJD3-AS1	44.0568	1.1039	0.469522	2.35112	0.0187169	0.0276324				EBF4	253.233	-2.24428	0.192446	-11.6618	1.9966e-31	1.25175e-30
GLCE	403.934	1.59529	0.163359	9.76553	1.58277e-22	7.49779e-22				EBP	491.95	-1.33506	0.151579	-8.80768	1.27761e-18	5.2242e-18
GLI2	47.7762	2.98419	0.960582	3.10664	0.00189224	0.00318443				ECHDC2	739.397	-2.02381	0.119399	-16.95	1.92432e-64	2.49271e-63
GLIDR	63.7235	1.76757	0.386755	4.57025	4.87135e-06	1.05417e-05				ECI1-AS1	22.1227	-1.38966	0.630969	-2.20242	0.0276355	0.0397501
GLMP	295.026	1.02835	0.190375	5.40174	6.59962e-08	1.63049e-07				ECM1	55.687	-1.26337	0.445628	-2.83504	0.00458206	0.00734489
GLO1	1728.66	1.28966	0.0900043	14.3289	1.44466e-46	1.28477e-45				ECSIT	1257.4	-1.4002	0.0940039	-14.8951	3.54472e-50	3.43526e-49
GLRX2	326.541	1.50647	0.184919	8.14667	3.74085e-16	1.38762e-15				EDF1	3591.48	-1.21635	0.0602735	-20.1805	1.45207e-90	2.82145e-89
GLUD2	22.3005	2.97054	0.86227	3.44502	0.000571011	0.00102108				EEF1A1P11	13.8891	-1.90715	0.820261	-2.32505	0.0200692	0.0294982
GLYATL1P1	23.8752	1.47871	0.636529	2.32308	0.0201751	0.0296316				EEF1AKMT4	66.2614	-1.2019	0.370995	-3.23966	0.00119672	0.00206408
GM2A	1138.98	1.17742	0.0989234	11.9024	1.15014e-32	7.44001e-32				EEF1B2P6	324.884	-1.00023	0.167424	-5.97426	2.31143e-09	6.2542e-09
GMFB	813.565	1.50007	0.1354	11.0788	1.58982e-28	9.22153e-28				EEF1DP4	6.30389	-6.77263	1.84502	-3.67077	0.000241825	0.000449735
GNA12	3795.35	1.3415	0.0622269	21.5583	4.42748e-103	1.01521e-101				EEF1E1	157.804	-2.02159	0.255759	-7.90427	2.69499e-15	9.64936e-15
GNA13	1687.19	1.15263	0.0820998	14.0394	8.9441e-45	7.70482e-44				EFCAB2	113.46	-1.10527	0.291097	-3.79691	0.00014651	0.000279102
GNG2	447.446	1.98734	0.160945	12.348	4.99633e-35	3.44703e-34				EFCC1	377.187	-1.46499	0.173079	-8.46427	2.57755e-17	1.00017e-16
GNG5	32.3076	1.52956	0.569036	2.68799	0.00718839	0.0112442				EFEMP2	208.278	-2.07307	0.232465	-8.91777	4.75789e-19	1.97753e-18
GNPDA1	300.19	1.8412	0.185265	9.93818	2.83974e-23	1.38201e-22				EFHC2	180.136	-2.50464	0.238749	-10.4907	9.53214e-26	5.03823e-25
GNPDA2	296.028	1.85343	0.194061	9.55078	1.28719e-21	5.92727e-21				EFR3B	38.9248	-1.08851	0.513051	-2.12165	0.0338674	0.0480367
GNPNAT1	269.25	2.60166	0.252619	10.2988	7.13788e-25	3.66874e-24				EGF	51.2913	-2.28312	0.444958	-5.13108	2.88086e-07	6.80705e-07
GNS	1329.03	1.47622	0.0929642	15.8794	8.79941e-57	9.7116e-56				EGFL7	7167.9	-1.65225	0.0518552	-31.8628	8.76309e-223	5.91546e-221
GOLGA4	783.478	1.80446	0.124915	14.4454	2.67838e-47	2.42323e-46				EGR1	1315.55	-6.05663	0.228951	-26.4538	3.29508e-154	1.37246e-152
GOLGA6L9	10.2781	2.89427	1.15815	2.49904	0.012453	0.018854				EGR2	20.4971	-4.13258	0.884142	-4.67412	2.95224e-06	6.49368e-06
GOLIM4	1414.97	1.4641	0.089105	16.4312	1.14375e-60	1.3747e-59				EGR3	153.507	-7.69436	0.684317	-11.2438	2.48312e-29	1.47248e-28
GOLPH3L	494.511	1.47275	0.148913	9.88999	4.60052e-23	2.22099e-22				EGR4	29.1695	-9.10021	1.53941	-5.91149	3.39017e-09	9.0789e-09
GPAM	442.969	1.7161	0.16477	10.4151	2.11576e-25	1.10782e-24				EHBP1L1	2737.12	-2.88785	0.078215	-36.9219	2.05737e-298	2.28514e-296
GPAT3	244.268	1.42739	0.224761	6.3507	2.14343e-10	6.15367e-10				EID3	55.8696	-4.72935	0.578963	-8.16865	3.11847e-16	1.1631e-15
GPATCH11	430.582	2.33551	0.178014	13.1198	2.53593e-39	1.95738e-38				EIF1	9167.03	-1.74556	0.0408822	-42.6972	0	0
GPATCH2L	1431.96	1.11978	0.0916002	12.2247	2.29483e-34	1.55447e-33				EIF1B	1049.95	-1.15822	0.0964781	-12.005	3.3456e-33	2.19136e-32
GPATCH8	1474.9	1.1	0.0871114	12.6275	1.48898e-36	1.06382e-35				EIF2B4	690.421	-1.60837	0.117808	-13.6524	1.95235e-42	1.60756e-41
GPC1	159.61	1.18326	0.251018	4.71385	2.43079e-06	5.38986e-06				EIF2B5	1679.4	-1.14823	0.0782595	-14.6721	9.72697e-49	9.08372e-48
GPD2	770.378	1.0788	0.121286	8.8947	5.85785e-19	2.42506e-18				EIF2S2P3	21.7242	-3.50206	0.727533	-4.81361	1.48226e-06	3.33673e-06
GPLD1	63.6133	1.477	0.421397	3.50501	0.000456585	0.000824369				EIF3B	7595.74	-1.25483	0.0544976	-23.0253	2.59993e-117	7.10602e-116
GPR137B	139.675	1.16838	0.253675	4.60582	4.10842e-06	8.95753e-06				EIF3EP1	23.0043	-1.8211	0.654793	-2.78119	0.00541601	0.00861119
GPR146	42.0607	2.76636	0.511151	5.41203	6.23141e-08	1.54293e-07				EIF3G	3937.82	-1.08457	0.0644948	-16.8163	1.85268e-63	2.34368e-62
GPR155	64.0808	1.07374	0.381159	2.81704	0.0048468	0.00775181				EIF4A1	188.153	-2.3876	0.228568	-10.4459	1.52934e-25	8.05345e-25
GPR160	51.2555	1.7053	0.466191	3.65795	0.000254239	0.000471982				EIF5A	7074.83	-1.72647	0.0547587	-31.5287	3.5125e-218	2.26376e-216
GPR161	133.638	1.81121	0.283987	6.3778	1.79651e-10	5.16999e-10				ELANE	14.6113	-5.4427	1.2504	-4.35275	1.34439e-05	2.80801e-05
GPR174	476.749	1.56832	0.155697	10.073	7.27594e-24	3.60825e-23				ELF3	6.07704	-5.36371	1.85237	-2.8956	0.0037844	0.00613535
GPR27	112.498	2.80046	0.348694	8.03129	9.64516e-16	3.52762e-15				ELMO3	185.759	-1.28306	0.216375	-5.92979	3.03314e-09	8.14646e-09
GPR85	26.6618	1.78854	0.668732	2.67452	0.00748353	0.0116779				ELMOD3	428.325	-1.49887	0.150363	-9.96839	2.09606e-23	1.02582e-22
GPSM2	597.522	1.6053	0.132217	12.1413	6.37798e-34	4.26133e-33				ELOB	1979.08	-1.15845	0.0724308	-15.9939	1.40869e-57	1.59519e-56
GPT2	656.702	1.06259	0.137337	7.73706	1.01743e-14	3.55829e-14				ELP5	1163.28	-1.31499	0.0988885	-13.2977	2.38685e-40	1.88505e-39
GREB1	40.216	3.45036	0.610755	5.64933	1.61078e-08	4.14841e-08				EMC8	672.78	-1.00016	0.120983	-8.26692	1.37463e-16	5.19249e-16
GRIP1	33.123	1.98666	0.581912	3.41403	0.000640101	0.00113903				EMD	1108.16	-1.25335	0.0941081	-13.3182	1.81505e-40	1.43491e-39
GRM6	19.6826	2.26715	0.751375	3.01733	0.00255011	0.00422841				EME1	102.438	-1.46856	0.339534	-4.32521	1.52384e-05	3.1693e-05
GRPEL2	302.244	1.75053	0.218486	8.01212	1.12752e-15	4.11227e-15				EME2	429.612	-2.47913	0.158763	-15.6153	5.72781e-55	6.11891e-54
GSK3B	1621.28	1.95145	0.0943723	20.6782	5.44177e-95	1.1273e-93				EMG1	101.213	-2.30794	0.316304	-7.29659	2.95161e-13	9.64834e-13
GSK3B-DT	27.7721	1.32213	0.56576	2.33691	0.0194439	0.0286329				EMID1	3566.09	-2.35541	0.0616243	-38.2221	0	0
GSKIP	298.729	1.32661	0.186083	7.12912	1.01011e-12	3.21858e-12				EML3	2877.65	-1.74637	0.0719486	-24.2726	3.82242e-130	1.22419e-128
GSN-AS1	19.146	1.99647	0.697288	2.86318	0.00419406	0.00675683				EMP3	2819.74	-1.07013	0.0651395	-16.4283	1.20042e-60	1.4417e-59
GSPT2	378.985	2.22636	0.177184	12.5653	3.27807e-36	2.31879e-35				EMSY-DT	113.459	-2.98177	0.331555	-8.99329	2.39944e-19	1.00798e-18
GTF2A1	900.886	2.33648	0.1181	19.7839	4.09431e-87	7.46461e-86				ENDOU	8.66018	-5.88713	1.73731	-3.38865	0.000702367	0.0012446
GTF2E1	276.371	1.26056	0.194774	6.47192	9.67677e-11	2.82265e-10				ENDOV	283.78	-1.57948	0.179122	-8.81791	1.16617e-18	4.77348e-18
GTF2H2	24.8919	3.78351	1.00693	3.75746	0.000171645	0.000324184				ENGASE	2925.81	-2.15055	0.0779068	-27.6041	9.93567e-168	4.60363e-166
GTF2H2C	53.3088	1.64597	0.536454	3.06823	0.0021533	0.00360286				ENKD1	323.85	-1.43267	0.18652	-7.68105	1.57793e-14	5.47087e-14
GTF2I	1089.6	2.2126	0.109656	20.1776	1.54036e-90	2.98558e-89				ENO2	665.052	-1.22445	0.120557	-10.1566	3.09774e-24	1.55492e-23
GTF2IP1	484.097	1.46937	0.18663	7.87317	3.45764e-15	1.23124e-14				ENO3	370.629	-2.0117	0.170872	-11.7731	5.3708e-32	3.42755e-31
GTF2IP4	664.474	1.2695	0.120188	10.5626	4.43956e-26	2.37865e-25				ENOSF1	981.501	-2.20674	0.105427	-20.9315	2.76669e-97	5.87115e-96
GTF2IRD1	158.874	1.19508	0.256077	4.66689	3.058e-06	6.71971e-06				ENOX1	8.1759	-3.1374	1.43634	-2.18431	0.0289397	0.0415004
GTF3C4	1157.75	1.54132	0.108069	14.2623	3.75806e-46	3.32326e-45				ENPP2	115.718	-3.01738	0.312574	-9.65333	4.75845e-22	2.2252e-21
GTF3C6P2	27.5304	1.52342	0.675798	2.25426	0.02418	0.0351153				ENPP3	15.579	-2.25111	0.93358	-2.41127	0.0158972	0.0237065
GTPBP8	233.386	1.00431	0.202433	4.9612	7.00573e-07	1.61253e-06				ENPP7P11	20.082	-2.32917	0.699885	-3.32794	0.000874919	0.00153237
GUSBP1	10.1457	2.82446	1.05691	2.67237	0.00753186	0.0117522				ENTPD3-AS1	39.6679	-1.73019	0.479154	-3.61092	0.000305113	0.000560777
GUSBP18	245.079	1.20951	0.206923	5.8452	5.05955e-09	1.34119e-08				ENTPD6	1482.02	-1.25076	0.0821102	-15.2327	2.14597e-52	2.15161e-51
GUSBP2	21.6624	3.68961	0.837564	4.40517	1.05702e-05	2.228e-05				ENTPD8	36.7202	-3.26795	0.558165	-5.85481	4.77555e-09	1.26763e-08
GUSBP3	9.23187	6.08637	1.71299	3.55307	0.000380756	0.000693133				ENTR1	1425.77	-1.87028	0.0888572	-21.0481	2.37999e-98	5.1411e-97
GVINP1	171.711	2.86845	0.270694	10.5966	3.08884e-26	1.66464e-25				EOLA1-DT	14.3622	-2.24282	0.796227	-2.81681	0.00485039	0.00775676
GVQW3	48.4131	1.46034	0.448835	3.25363	0.0011394	0.00197063				EOLA2	749.574	-1.61251	0.112839	-14.2903	2.51427e-46	2.23094e-45
GXYLT1	705.939	2.14898	0.139374	15.4188	1.22339e-53	1.26632e-52				EOLA2-DT	49.09	-2.62263	0.443022	-5.91986	3.22214e-09	8.64369e-09
GYG2P1	5.73168	5.64974	1.84117	3.06856	0.0021509	0.00359924				EP400P1	556.343	-1.63722	0.129774	-12.616	1.7246e-36	1.22991e-35
H2BC12	328.237	1.22127	0.177171	6.8932	5.45526e-12	1.68577e-11				EPB42	10.9353	-4.20979	1.18918	-3.54007	0.000400014	0.000725912
H4-16	23.3724	1.53999	0.6264	2.45848	0.0139528	0.0209968				EPS8L1	67.2255	-3.502	0.478963	-7.31164	2.63902e-13	8.65362e-13
HACD2	765.943	1.27952	0.119405	10.7158	8.57877e-27	4.72571e-26				EPS8L2	124.968	-1.75056	0.27385	-6.39241	1.63295e-10	4.70622e-10
HACD3	1690.33	1.18892	0.086729	13.7084	9.04212e-43	7.50443e-42				EPSTI1	670.46	-1.03963	0.115362	-9.01194	2.02448e-19	8.53671e-19
HASPIN	175.882	2.24733	1.05415	2.13189	0.0330159	0.0469118				ERAL1	1090.44	-1.1096	0.110103	-10.0779	6.92001e-24	3.43609e-23
HAUS2	619.831	1.83756	0.137652	13.3493	1.19499e-40	9.48541e-40				ERAS	8.5131	-6.59831	1.7588	-3.75159	0.000175717	0.000331595
HAVCR2	479.139	3.529	0.172552	20.4518	5.78706e-93	1.16793e-91				ERCC6L2-AS1	78.5717	-1.18185	0.339377	-3.48242	0.000496895	0.000893339
HBD	586.124	2.47983	0.148361	16.7148	1.02265e-62	1.27921e-61				EREG	329.002	-1.19488	0.182472	-6.54828	5.82027e-11	1.71466e-10
HCFC2	193.428	1.09797	0.221174	4.96427	6.89597e-07	1.5889e-06				ERFL	11.4012	-4.15645	1.14825	-3.61981	0.000294824	0.000543078
HCG11	382.977	1.17595	0.157852	7.44973	9.35312e-14	3.13392e-13				ERI3	1291.41	-1.63729	0.0944245	-17.3396	2.36297e-67	3.18472e-66
HDGFL3	951.869	1.26912	0.106604	11.905	1.11515e-32	7.22263e-32				ERICD	29.7136	-1.77022	0.597709	-2.96167	0.00305973	0.00501869
HDX	38.3334	1.48838	0.504064	2.95276	0.00314942	0.00515823				ERICH6-AS1	31.8353	-1.2794	0.529781	-2.41495	0.0157372	0.0234881
HEATR1	1668.17	1.78284	0.0946487	18.8364	3.7991e-79	6.26292e-78				ERLIN1	1473.56	-1.08173	0.0844369	-12.8111	1.42109e-37	1.0434e-36
HEG1	209.9	1.12275	0.231752	4.84464	1.26844e-06	2.87066e-06				ERMN	60.2255	-1.99217	0.425848	-4.67812	2.89519e-06	6.36998e-06
HELB	388.469	1.25265	0.158481	7.90415	2.69777e-15	9.6571e-15				ERP27	31.9904	-6.26585	1.13371	-5.52684	3.26045e-08	8.22253e-08
HELZ	1565.24	1.7678	0.0851	20.7732	7.56494e-96	1.58601e-94				ERVFRD-1	10.0105	-2.88976	1.02627	-2.81578	0.00486582	0.00777747
HERC1	2822.89	1.19802	0.0685086	17.4872	1.79285e-68	2.46513e-67				ESAM	465.789	-1.46675	0.148684	-9.86488	5.91028e-23	2.84344e-22
HERC2	1066.07	1.05065	0.107151	9.80535	1.06771e-22	5.08713e-22				ETF1	3467.58	-1.32446	0.0589703	-22.4598	1.0261e-111	2.6215e-110
HERC2P3	186.684	1.51621	0.247692	6.12134	9.27912e-10	2.56931e-09				ETFB	150.762	-1.15475	0.261359	-4.41826	9.94992e-06	2.10234e-05
HERC3	419.562	1.38873	0.156873	8.85254	8.55531e-19	3.51943e-18				ETV2	34.9747	-1.21288	0.514841	-2.35583	0.0184816	0.0273289
HES6	176.541	1.00565	0.239119	4.20563	2.60355e-05	5.30362e-05				EVA1C	117.167	-1.58324	0.274536	-5.76696	8.07144e-09	2.11737e-08
HEXA	259.466	1.1384	0.197929	5.75158	8.84151e-09	2.31318e-08				EVI2A	92.7173	-1.22692	0.321313	-3.81844	0.0001343	0.000256936
HEXB	970.417	1.54897	0.107803	14.3685	8.15607e-47	7.29898e-46				EVL	2768.34	-1.03601	0.0664684	-15.5865	8.99437e-55	9.59542e-54
HEYL	26.8054	1.85882	0.594369	3.12739	0.00176367	0.00297895				EWSR1	8352.33	-1.80935	0.0431789	-41.9036	0	0
HHIP	56.5992	1.89521	0.432456	4.38243	1.17365e-05	2.46388e-05				EXD3	788.851	-2.53808	0.126117	-20.1248	4.47841e-90	8.63748e-89
HIF1AN	1347.23	1.39801	0.0900674	15.5218	2.47013e-54	2.60328e-53				EXOC3-AS1	57.2913	-1.68454	0.412683	-4.08192	4.46648e-05	8.91645e-05
HILPDA	148.146	1.16942	0.281758	4.15044	3.31831e-05	6.70295e-05				EXOC3L1	13.8826	-2.03249	0.812222	-2.50238	0.0123362	0.018688
HINT3	464.494	1.90586	0.162493	11.7289	9.06273e-32	5.72997e-31				EXOC3L2	24.0637	-3.23112	0.704105	-4.58898	4.45424e-06	9.67515e-06
HIPK2	1252.04	1.50014	0.109957	13.6429	2.22479e-42	1.82804e-41				EXOC3L4	21.4262	-4.54101	0.850183	-5.34122	9.23249e-08	2.26028e-07
HIPK3	1350.83	1.07691	0.0932979	11.5427	8.03418e-31	4.9654e-30				EXOSC4	376.317	-1.78689	0.177651	-10.0585	8.43011e-24	4.17665e-23
HLA-A	145.225	3.05926	0.321831	9.5058	1.98511e-21	9.04533e-21				EXOSC7	593.074	-1.38294	0.129765	-10.6573	1.61176e-26	8.78893e-26
HLA-B	280.34	1.41539	0.221068	6.40249	1.52859e-10	4.41357e-10				EZH2	1525.14	-1.58973	0.0869317	-18.2871	1.04894e-74	1.60111e-73
HLA-C	225.534	3.83913	0.300249	12.7865	1.95144e-37	1.43011e-36				F12	61.4127	-4.8875	0.566946	-8.62075	6.65152e-18	2.64121e-17
HLA-DQA1	253.072	10.771	1.45423	7.40665	1.29532e-13	4.31616e-13				F13A1	99.1428	-4.56973	0.412275	-11.0842	1.4971e-28	8.69019e-28
HLA-DQB1	506.707	12.0886	1.44822	8.34726	6.98624e-17	2.67053e-16				F3	8.43065	-2.61226	1.2391	-2.10819	0.0350142	0.0495758
HLA-DRB1	679.451	12.0466	1.44681	8.32636	8.33691e-17	3.17984e-16				FAAH	501.775	-2.78675	0.147072	-18.9482	4.56907e-80	7.66947e-79
HLA-DRB5	800.582	7.33568	0.520957	14.0812	4.9592e-45	4.3076e-44				FAAHP1	9.52113	-3.56237	1.13156	-3.14818	0.0016429	0.00278336
HLA-H	30.8117	8.38661	1.5289	5.48537	4.12597e-08	1.03238e-07				FAAP100	2052.23	-1.48115	0.0838001	-17.6748	6.5533e-70	9.25439e-69
HLA-K	5.71844	5.0023	1.85144	2.70184	0.0068956	0.0108208				FAAP20	1382.45	-1.37688	0.084651	-16.2654	1.73708e-59	2.04391e-58
HLTF	1117.25	1.04089	0.099262	10.4862	9.99172e-26	5.27758e-25				FABP5	934.851	-1.09146	0.113375	-9.62694	6.15353e-22	2.86817e-21
HMG20A	716.191	2.23527	0.131886	16.9485	1.97286e-64	2.55136e-63				FABP5P7	213.953	-1.35509	0.226575	-5.98077	2.22081e-09	6.01419e-09
HMGCR	2735.37	1.98744	0.0726651	27.3507	1.06013e-164	4.77089e-163				FABP5P9	8.4382	-5.81639	1.73663	-3.34924	0.000810325	0.00142606
HMGCS1	2179.55	3.45843	0.0885723	39.0464	0	0				FADS3	650.195	-1.32983	0.122082	-10.8929	1.24569e-27	7.04033e-27
HMGN1P1	7.35873	4.99053	1.74064	2.86707	0.00414288	0.00668075				FAH	1215.39	-1.41772	0.095277	-14.88	4.44468e-50	4.28885e-49
HMGN1P38	61.2897	3.2375	0.544085	5.95037	2.67538e-09	7.21404e-09				FAHD2CP	102.498	-1.81178	0.302318	-5.99296	2.06052e-09	5.59172e-09
HMMR	297.588	1.59367	0.264386	6.02781	1.662e-09	4.53697e-09				FAM110D	9.73895	-2.92579	1.13923	-2.56823	0.010222	0.0156871
HMOX1	75.4746	2.53942	0.387705	6.54987	5.7589e-11	1.69722e-10				FAM131B-AS2	173.163	-2.19355	0.233622	-9.38931	6.03918e-21	2.7015e-20
HNRNPA1P49	6.31304	3.4268	1.56093	2.19536	0.0281375	0.0404425				FAM13A-AS1	52.4028	-1.26285	0.429488	-2.94035	0.00327841	0.00535942
HNRNPA3P6	84.8927	1.20255	0.384424	3.12817	0.00175896	0.00297132				FAM156A	14.7956	-2.3066	0.816839	-2.82381	0.00474568	0.00759629
HNRNPF	5435.8	1.19581	0.0556137	21.5021	1.48786e-102	3.3967e-101				FAM167B	14.4945	-4.21154	0.979289	-4.30061	1.7033e-05	3.52569e-05
HNRNPKP4	138.8	2.84377	0.364902	7.79326	6.53042e-15	2.30085e-14				FAM174C	1133.42	-2.37828	0.0961784	-24.7278	5.36832e-135	1.81192e-133
HNRNPLL	636.254	1.43265	0.12731	11.2532	2.2325e-29	1.32688e-28				FAM178B	391.685	-4.30002	0.221251	-19.435	3.90179e-84	6.85813e-83
HNRNPLP2	180.806	2.02928	0.289201	7.01686	2.26907e-12	7.13142e-12				FAM183BP	16.7699	-6.84712	1.59944	-4.28095	1.86098e-05	3.84191e-05
HNRNPRP1	5.58938	4.82137	1.88702	2.55503	0.010618	0.0162439				FAM186A	14.7914	-6.6609	1.6195	-4.11293	3.90661e-05	7.82871e-05
HOOK1	251.544	1.0484	0.201202	5.21066	1.88168e-07	4.50252e-07				FAM193B	3992.42	-2.74309	0.0604704	-45.3625	0	0
HOOK3	976.243	1.93899	0.106964	18.1275	1.93396e-73	2.8873e-72				FAM209A	10.2705	-3.95669	1.18093	-3.35049	0.00080669	0.00142014
HOXA-AS2	49.07	2.28404	0.498568	4.5812	4.6232e-06	1.00241e-05				FAM209B	21.0397	-5.00754	0.956985	-5.23262	1.67122e-07	4.01242e-07
HOXA-AS3	103.347	3.09506	0.355768	8.69967	3.3286e-18	1.33836e-17				FAM216A	444.913	-1.12056	0.150505	-7.44536	9.66799e-14	3.23665e-13
HOXA10	463.733	1.81142	0.164558	11.0078	3.50534e-28	2.01457e-27				FAM228B	118.945	-1.34707	0.284155	-4.74062	2.13062e-06	4.74646e-06
HOXA10-AS	95.7982	2.45389	0.334892	7.32741	2.34649e-13	7.71862e-13				FAM229A	235.49	-3.10332	0.22779	-13.6236	2.89773e-42	2.37474e-41
HOXA4	17.9802	2.58972	0.787694	3.28772	0.00101001	0.00175652				FAM234A	1229.36	-1.42958	0.0919023	-15.5555	1.46086e-54	1.54689e-53
HOXA6	155.617	3.28093	0.29319	11.1904	4.54133e-29	2.67778e-28				FAM238A	36.1814	-9.37843	2.81789	-3.32817	0.00087419	0.00153157
HOXA7	122.092	2.2259	0.31054	7.16786	7.61813e-13	2.44683e-12				FAM238C	12.6886	-4.79016	1.14676	-4.17714	2.95201e-05	5.98697e-05
HOXB-AS2	15.3381	4.30852	1.12349	3.83494	0.000125593	0.000241014				FAM3A	1040.47	-1.65824	0.101535	-16.3317	5.86832e-60	6.96241e-59
HOXB6	6.76045	5.80759	1.80056	3.22544	0.00125779	0.00216345				FAM50A	883.42	-2.39062	0.112447	-21.26	2.66485e-100	5.88635e-99
HPS3	392.277	1.63688	0.172527	9.48764	2.36321e-21	1.07338e-20				FAM81A	7.51247	-5.55989	1.79251	-3.10174	0.00192388	0.00323422
HPS6	558.647	1.63374	0.151697	10.7698	4.78264e-27	2.65795e-26				FAM83A	6.96149	-4.08704	1.86536	-2.19102	0.0284505	0.0408549
HS1BP3	409.401	1.18996	0.15318	7.76842	7.94725e-15	2.79188e-14				FAM83D	272.253	-2.41142	0.209062	-11.5344	8.84616e-31	5.45432e-30
HS2ST1	858.229	1.59557	0.117927	13.5301	1.03815e-41	8.40664e-41				FAM86HP	101.071	-1.71216	0.308444	-5.55096	2.84099e-08	7.19948e-08
HS3ST3B1	178.325	1.3352	0.262893	5.07886	3.79704e-07	8.89801e-07				FAM90A1	19.7073	-1.61858	0.715531	-2.26207	0.023693	0.0344464
HS6ST1	3720.47	1.67529	0.0650652	25.7479	3.40465e-146	1.31331e-144				FANCD2	575.195	-1.43283	0.152931	-9.36909	7.31614e-21	3.25969e-20
HS6ST1P1	17.0275	3.64341	1.08024	3.37279	0.0007441	0.00131498				FANK1	52.4681	-2.89414	0.44925	-6.44217	1.17776e-10	3.41888e-10
HSD17B11	1416.65	1.23953	0.0880388	14.0794	5.08412e-45	4.41366e-44				FARSB	1508.57	-1.37911	0.0905304	-15.2336	2.1152e-52	2.12347e-51
HSD17B12	400.144	1.95829	0.165571	11.8275	2.81374e-32	1.80672e-31				FASTK	2037.78	-2.45959	0.0853922	-28.8035	1.94037e-182	1.03714e-180
HSDL2	518.759	1.02018	0.146517	6.96287	3.33411e-12	1.0387e-11				FAU	5211.89	-1.23986	0.052794	-23.4848	5.8276e-122	1.70591e-120
HSP90AA2P	98.8542	1.77642	0.444144	3.99966	6.34349e-05	0.000125089				FBF1	157.1	-2.44856	0.25249	-9.69764	3.0855e-22	1.4498e-21
HSPA12A	32.1202	1.22074	0.547907	2.22802	0.0258795	0.037403				FBL	359.677	-1.81239	0.438984	-4.12861	3.64966e-05	7.3401e-05
HSPA2-AS1	10.8072	2.8178	1.0088	2.79321	0.00521874	0.00831357				FBRSL1	6099.57	-1.60535	0.0549627	-29.208	1.53253e-187	8.42141e-186
HSPA4L	64.6329	1.51271	0.525	2.88135	0.00395978	0.00639651				FBXL15	657.331	-1.41456	0.12602	-11.2249	3.0785e-29	1.82071e-28
HSPG2	2392.85	1.91726	0.084695	22.6373	1.86184e-113	4.88415e-112				FBXL16	9.43811	-3.13083	1.09945	-2.84764	0.00440452	0.00707696
HTR7P1	104.667	1.3783	0.346018	3.98331	6.79612e-05	0.000133577				FBXO10	88.9461	-1.68713	0.319922	-5.27355	1.33812e-07	3.23849e-07
HUS1	313.529	1.65946	0.181228	9.15676	5.3478e-20	2.31103e-19				FBXO15	20.1253	-2.17844	0.750464	-2.9028	0.00369845	0.00600471
HUWE1	6567.5	1.20963	0.0480755	25.161	1.07234e-139	3.8255e-138				FBXO31	588.985	-1.46351	0.125718	-11.6412	2.54405e-31	1.59115e-30
HYLS1	98.2641	1.7954	0.317577	5.65344	1.57264e-08	4.05218e-08				FBXO44	279.211	-1.63926	0.177237	-9.24898	2.2665e-20	9.91776e-20
IBTK	153.134	3.55484	0.883441	4.02385	5.72538e-05	0.000113299				FBXW4P1	231.202	-3.91881	0.238877	-16.4051	1.75713e-60	2.10869e-59
ICE1	1499.58	1.80827	0.0932855	19.3842	1.04864e-83	1.83086e-82				FCER1A	276.737	-4.09838	0.292863	-13.9942	1.69175e-44	1.45096e-43
ICMT	1543.23	1.20043	0.098692	12.1634	4.87101e-34	3.26982e-33				FCER1G	182.181	-2.71713	0.249619	-10.8851	1.35726e-27	7.65157e-27
IDE	856.344	1.07048	0.112645	9.50313	2.03667e-21	9.27486e-21				FCER2	23.5746	-7.31088	1.55404	-4.70444	2.54558e-06	5.62767e-06
IDH1	1372.57	1.0964	0.0936188	11.7113	1.11525e-31	7.03702e-31				FCGR1A	15.3606	-1.67382	0.765344	-2.18702	0.028741	0.0412456
IDH3A	341.853	1.52419	0.194215	7.84797	4.22819e-15	1.50017e-14				FCGR2A	64.5835	-1.48289	0.429674	-3.45121	0.000558084	0.000999217
IDS	390.867	2.36536	0.169939	13.9189	4.86156e-44	4.11774e-43				FCGR2B	6.61276	-6.81176	1.82527	-3.73193	0.000190021	0.000357254
IER5L	61.7193	1.98872	0.420794	4.72611	2.28857e-06	5.08748e-06				FCGR3A	9.72252	-7.16484	1.69156	-4.23563	2.27913e-05	4.66643e-05
IFIT1	73.412	2.18446	0.374378	5.8349	5.38218e-09	1.42527e-08				FCGRT	1288.45	-1.38391	0.103052	-13.4292	4.07799e-41	3.25346e-40
IFIT2	78.9655	2.42219	0.390788	6.19821	5.71089e-10	1.5994e-09				FCHO1	1091.92	-1.18824	0.105395	-11.2742	1.75974e-29	1.04908e-28
IFIT3	176.503	1.06458	0.244274	4.35814	1.31172e-05	2.74271e-05				FCHSD1	747.089	-1.43096	0.112046	-12.7712	2.37597e-37	1.73798e-36
IFIT5	118.43	2.51073	0.316751	7.9265	2.25406e-15	8.10768e-15				FCMR	183.723	-2.88989	0.235085	-12.2929	9.88408e-35	6.76845e-34
IFNGR2	134.558	1.59504	0.275797	5.78339	7.32121e-09	1.92443e-08				FCN1	88.6837	-6.67176	0.710588	-9.38907	6.05317e-21	2.70622e-20
IGF2BP1	559.461	1.05981	0.137686	7.69728	1.38994e-14	4.83193e-14				FCRL1	14.6655	-8.0763	1.62001	-4.98535	6.18507e-07	1.43036e-06
IGF2BP3	493.423	2.30853	0.171155	13.488	1.84101e-41	1.47933e-40				FCRL2	23.8957	-8.77297	1.56494	-5.60594	2.07127e-08	5.28826e-08
IGF2R	510.434	2.44997	0.160123	15.3005	7.58723e-53	7.70081e-52				FCRL5	9.82037	-7.50493	1.70933	-4.39057	1.13054e-05	2.37625e-05
IGHJ6	13.0008	4.93696	1.29123	3.82345	0.000131595	0.000251976				FCRLA	12.5402	-7.7273	1.64342	-4.70196	2.57672e-06	5.69329e-06
IGSF10	177.873	1.52572	0.253885	6.0095	1.86096e-09	5.06507e-09				FDXACB1	99.7126	-1.42345	0.334513	-4.2553	2.08766e-05	4.29123e-05
IGSF3	32.1103	2.81973	0.688175	4.0974	4.17821e-05	8.36015e-05				FEM1A	93.1027	-2.08983	0.333942	-6.25806	3.89795e-10	1.10231e-09
IGSF9B	20.7463	2.11739	0.843169	2.51122	0.0120314	0.0182528				FER1L4	8.67159	-4.26249	1.34719	-3.16398	0.00155626	0.00264172
IKBKG	180.806	1.13533	0.237178	4.78684	1.69428e-06	3.79601e-06				FER1L5	5.69972	-3.00858	1.32615	-2.26866	0.0232893	0.0338972
IKZF2	1421.07	1.99851	0.090532	22.0752	5.47399e-108	1.33533e-106				FERMT3	5126.24	-1.31361	0.0572061	-22.9627	1.09899e-116	2.9829e-115
IKZF4	302.944	1.03502	0.184888	5.59807	2.16748e-08	5.53029e-08				FEZ1	6.33765	-5.2691	1.82512	-2.88699	0.00388952	0.00629113
IL16	1050.48	1.68556	0.10532	16.0041	1.19627e-57	1.35858e-56				FFAR1	9.35845	-4.38083	1.28002	-3.42248	0.000620518	0.00110569
IL6R	1346.23	2.50454	0.106482	23.5208	2.49788e-122	7.38099e-121				FGD2	60.3836	-3.95074	0.457749	-8.6308	6.0922e-18	2.42219e-17
IL9R	219.714	3.57982	0.386379	9.26506	1.94975e-20	8.55082e-20				FGD3	2623.9	-1.5624	0.0647923	-24.114	1.78179e-128	5.61459e-127
IMMP1L	76.1077	1.45735	0.362539	4.01983	5.82408e-05	0.000115194				FGF14-AS2	30.3405	-1.79946	0.589	-3.0551	0.00224982	0.00375794
INAFM2	1633.82	1.06836	0.0868803	12.2969	9.40755e-35	6.44777e-34				FGF17	129.819	-6.33524	0.50094	-12.6467	1.16652e-36	8.35722e-36
INCA1	26.5246	1.5035	0.592034	2.53955	0.0110995	0.0169325				FGF18	11.9701	-4.2712	1.11513	-3.83023	0.000128024	0.000245439
INCENP	1025.94	1.51226	0.121081	12.4897	8.50149e-36	5.94914e-35				FGFBP2	18.0517	-5.89171	1.22814	-4.79728	1.60834e-06	3.60863e-06
INO80D	29.248	2.59546	0.781327	3.32186	0.000894192	0.00156399				FGFR3	58.4817	-1.02133	0.440117	-2.32059	0.020309	0.0298088
INPP4A	778.364	1.11772	0.112264	9.95622	2.36905e-23	1.15654e-22				FGFR4	49.8003	-3.56478	0.523605	-6.80813	9.88723e-12	3.01958e-11
INPP4B	836.352	1.28855	0.12001	10.737	6.82429e-27	3.76719e-26				FGR	113.773	-3.46846	0.336615	-10.304	6.76192e-25	3.47778e-24
INPP5F	481.175	1.18533	0.150062	7.89896	2.81249e-15	1.00654e-14				FHIP2B	1937.84	-1.90276	0.0737671	-25.7942	1.03011e-146	4.0031e-145
INSIG1	2885.59	2.41145	0.0678925	35.5187	2.53114e-276	2.40244e-274				FHOD1	2358.78	-1.37367	0.0687581	-19.9784	8.49617e-89	1.61088e-87
INTS2	634.605	1.56375	0.146997	10.638	1.9841e-26	1.07743e-25				FIRRE	338.777	-2.36681	0.183043	-12.9303	3.03476e-38	2.2697e-37
INTS4P1	6.75809	5.47478	1.81793	3.01154	0.00259926	0.00430671				FIS1	1869.28	-1.52832	0.0903495	-16.9156	3.45062e-64	4.4441e-63
INTS8	759.408	1.04158	0.117064	8.89749	5.71242e-19	2.3661e-18				FIZ1	851.989	-1.1057	0.111761	-9.89345	4.44433e-23	2.14823e-22
IPO7	4262.56	1.33517	0.0669729	19.936	1.98383e-88	3.72528e-87				FJX1	130.886	-1.15339	0.36002	-3.20367	0.00135686	0.00232111
IPO8	1166.56	1.54705	0.0975157	15.8646	1.11414e-56	1.22704e-55				FKBP10	166.655	-1.69123	0.261687	-6.46281	1.02777e-10	2.99347e-10
IPP	57.527	2.20258	0.444563	4.95448	7.25222e-07	1.66804e-06				FKBP11	383.907	-2.49747	0.170351	-14.6607	1.15e-48	1.07331e-47
IPPK	88.9852	1.85131	0.362861	5.102	3.36084e-07	7.90301e-07				FKBP14-AS1	12.5808	-1.86444	0.875698	-2.12909	0.0332465	0.0472223
IQGAP1	2253.52	1.30626	0.0824624	15.8407	1.62964e-56	1.78975e-55				FKBP1B	5.85736	-4.06955	1.61096	-2.52617	0.0115313	0.0175535
IQGAP2	4869.58	1.16562	0.0521876	22.3353	1.67932e-110	4.26254e-109				FKBP2	7.33135	-3.46296	1.26428	-2.73907	0.00616137	0.0097193
IRAK1BP1	183.012	1.26341	0.232332	5.43795	5.3898e-08	1.33984e-07				FKBP8	6737.1	-1.37706	0.0545957	-25.2228	2.25015e-140	8.15733e-139
IREB2	1973.07	1.55935	0.0856215	18.2121	4.13835e-74	6.2438e-73				FKRP	624.763	-1.48561	0.122759	-12.1018	1.03267e-33	6.85862e-33
IRF2	550.275	1.27894	0.133365	9.58975	8.83028e-22	4.08782e-21				FLAD1	905.352	-1.00124	0.104329	-9.5969	8.23859e-22	3.81934e-21
IRF2BPL	707.897	1.86307	0.125407	14.8562	6.34247e-50	6.10131e-49				FLJ20021	143.548	-1.72991	0.261118	-6.62502	3.47207e-11	1.03657e-10
IRS1	33.257	5.37453	0.958488	5.6073	2.05507e-08	5.24945e-08				FLJ38576	8.10066	-4.5834	1.49091	-3.07424	0.00211043	0.0035334
IRS2	465.338	1.84762	0.147244	12.548	4.07753e-36	2.87909e-35				FLT3LG	9.31778	-2.32601	1.04108	-2.23422	0.0254683	0.0368461
IRX3	21.827	2.10327	0.688297	3.05576	0.00224488	0.00375008				FLT4	52.5393	-2.36317	0.497512	-4.74997	2.03445e-06	4.53609e-06
ISCA1P1	12.707	2.2649	0.934119	2.42464	0.0153236	0.0229145				FMNL1-AS1	11.9847	-2.94231	0.95647	-3.07622	0.00209646	0.00351114
ISOC1	588.919	1.4448	0.153689	9.40078	5.41613e-21	2.43252e-20				FMNL1-DT	1421.15	-4.4888	0.108033	-41.5505	0	0
ITCH	1058.83	1.30661	0.104845	12.4624	1.19752e-35	8.36875e-35				FN3K	132.059	-1.12379	0.264705	-4.24545	2.18151e-05	4.47592e-05
ITGA2	75.2974	3.13552	0.423041	7.41185	1.24549e-13	4.15368e-13				FN3KRP	901.659	-1.06194	0.106655	-9.95671	2.35746e-23	1.15159e-22
ITGA3	312.848	2.91483	0.190658	15.2883	9.15667e-53	9.27572e-52				FNDC11	18.9981	-2.92411	0.740958	-3.94639	7.93394e-05	0.000155142
ITGA4	7132.98	1.99803	0.0473148	42.2284	0	0				FNDC8	7.02985	-6.15168	1.79464	-3.4278	0.000608485	0.00108512
ITGAV	585.195	1.54698	0.131876	11.7305	8.88887e-32	5.62231e-31				FNTB	119.516	-2.52118	0.290905	-8.66669	4.44866e-18	1.7764e-17
ITGB1	2613.61	1.29676	0.0716486	18.099	3.24724e-73	4.83872e-72				FOS	11650.2	-10.6265	0.205819	-51.6304	0	0
ITGB1P1	99.1882	2.08089	0.340133	6.11786	9.48397e-10	2.62464e-09				FOSB	8942.05	-10.7885	0.247755	-43.5451	0	0
ITGB4	69.0588	1.56498	0.364439	4.29422	1.75306e-05	3.62582e-05				FOSL1	413.917	-4.12935	0.201325	-20.5108	1.72348e-93	3.50539e-92
ITGB8	55.8775	1.40256	0.42333	3.31316	0.000922482	0.00161131				FOSL2	1733.95	-1.62097	0.0794539	-20.4013	1.62679e-92	3.25379e-91
ITM2A	2554.42	1.04264	0.0683793	15.2479	1.70142e-52	1.71356e-51				FOXD4L1	20.1392	-6.10994	1.20673	-5.06321	4.12263e-07	9.64513e-07
ITPR1	1508.98	1.1928	0.0933844	12.773	2.3203e-37	1.69884e-36				FOXJ1	57.4996	-1.00017	0.438475	-2.28102	0.0225472	0.0328996
ITPR2	1516.86	2.2554	0.0903112	24.9736	1.18337e-137	4.14603e-136				FOXL1	33.607	-2.25559	0.555863	-4.05781	4.95359e-05	9.85745e-05
ITPRIP	561.572	1.11904	0.144151	7.76301	8.29403e-15	2.91109e-14				FOXN3-AS1	44.6706	-1.33838	0.484226	-2.76395	0.00571064	0.0090484
ITPRIPL2	352.889	2.88965	0.203999	14.1651	1.50755e-45	1.31971e-44				FOXP1	1669.28	-1.34286	0.0943042	-14.2397	5.198e-46	4.57593e-45
JADE3	570.43	1.34093	0.139289	9.6269	6.1559e-22	2.86842e-21				FOXRED1	859.384	-1.49858	0.10768	-13.917	4.99625e-44	4.22953e-43
JAG1	135.131	2.17889	0.27857	7.82169	5.21169e-15	1.84244e-14				FPGS	3015.28	-2.31809	0.0720988	-32.1515	8.40751e-227	5.74979e-225
JAK1	3337.02	1.0804	0.0604338	17.8774	1.76949e-71	2.56593e-70				FPR1	12.117	-6.14495	1.65065	-3.72275	0.000197061	0.000369957
JAK2	771.337	1.12677	0.118251	9.52856	1.59481e-21	7.30086e-21				FREM1	147.069	-1.46964	0.256675	-5.7257	1.0301e-08	2.68605e-08
JCAD	120.072	1.62903	0.311449	5.2305	1.69052e-07	4.05688e-07				FRG1JP	22.7062	-2.50517	0.674608	-3.71353	0.000204391	0.000383027
JMJD1C	1705.22	1.30915	0.0848311	15.4324	9.90415e-54	1.02789e-52				FSCN2	14.5534	-2.45926	0.856294	-2.87198	0.00407909	0.00658177
JRK	1204.58	2.15449	0.100998	21.332	5.73584e-101	1.28327e-99				FSTL3	293.412	-1.59537	0.174816	-9.12603	7.10594e-20	3.05815e-19
JRKL	222.061	2.04576	0.219932	9.30176	1.38136e-20	6.0922e-20				FTCD	39.4646	-9.53196	1.51317	-6.29933	2.98929e-10	8.51806e-10
KANK1	278.463	1.09084	0.200114	5.45108	5.00656e-08	1.24754e-07				FTSJ1	244.044	-1.36195	0.203297	-6.69929	2.09431e-11	6.32453e-11
KANSL1L	314.172	1.65167	0.186225	8.86918	7.3686e-19	3.03923e-18				FTX	354.902	-1.30661	0.179568	-7.2764	3.42853e-13	1.11677e-12
KAT6A	2318.45	1.38758	0.0747815	18.5551	7.42246e-77	1.17655e-75				FUOM	299.963	-2.04679	0.182966	-11.1868	4.73339e-29	2.78997e-28
KBTBD3	60.4735	1.26857	0.393915	3.22041	0.00128007	0.00219888				FUS	9513.16	-1.24517	0.0458633	-27.1495	2.56382e-162	1.12156e-160
KBTBD6	379.498	1.89621	0.173413	10.9347	7.86882e-28	4.47147e-27				FUT7	116.7	-1.82944	0.303577	-6.02628	1.67773e-09	4.57751e-09
KBTBD7	246.461	3.61974	0.274356	13.1936	9.55655e-40	7.44232e-39				FXYD5	5115.48	-1.4719	0.05245	-28.0629	2.78095e-173	1.35256e-171
KCNA3	119.185	1.66208	0.291701	5.6979	1.21295e-08	3.15024e-08				FZR1	1393.11	-1.14363	0.0880747	-12.9848	1.49176e-38	1.12753e-37
KCNJ5-AS1	37.515	2.5387	0.592011	4.28826	1.80079e-05	3.72208e-05				G0S2	56.1285	-8.59657	1.48461	-5.79047	7.01893e-09	1.84621e-08
KCNQ1OT1	141.925	1.07098	0.256718	4.1718	3.02205e-05	6.12268e-05				GABARAP	12.8791	-3.27958	0.937595	-3.49786	0.000469005	0.000845527
KCNT2	25.3214	1.36628	0.638667	2.13927	0.0324135	0.0461186				GABPB1-AS1	577.404	-2.43299	0.132776	-18.3241	5.3169e-75	8.15553e-74
KCTD1	100.822	2.0625	0.324548	6.35499	2.08443e-10	5.98758e-10				GABPB1-IT1	648.416	-2.07002	0.123477	-16.7645	4.43918e-63	5.59309e-62
KCTD10	871.404	1.46043	0.111524	13.0951	3.51057e-39	2.6977e-38				GABPB2	182.695	-1.15556	0.230223	-5.01932	5.18551e-07	1.20436e-06
KCTD12	453.934	2.93293	0.19101	15.3549	3.28381e-53	3.3591e-52				GADD45B	376.948	-3.37816	0.179966	-18.7711	1.30206e-78	2.12412e-77
KCTD13-DT	13.8156	2.75195	0.992112	2.77383	0.00554	0.00879492				GADD45G	121.374	-3.75337	0.340855	-11.0116	3.35884e-28	1.9318e-27
KCTD7	108.069	1.83829	0.310167	5.92679	3.08904e-09	8.29234e-09				GADD45GIP1	1623.67	-1.05089	0.080236	-13.0975	3.40407e-39	2.61714e-38
KDM1B	819.675	1.29139	0.119481	10.8084	3.14255e-27	1.75394e-26				GAK	3367.09	-1.2712	0.0724384	-17.5487	6.08643e-69	8.48794e-68
KDM3B	2579.94	1.04769	0.066602	15.7305	9.3403e-56	1.01301e-54				GAL3ST4	159.406	-5.04792	0.345714	-14.6014	2.74973e-48	2.54062e-47
KDM4D	36.0233	1.9967	0.568302	3.51345	0.000442329	0.000799645				GALE	397.994	-1.06062	0.162059	-6.54464	5.96386e-11	1.75531e-10
KDM5A	2188.91	1.10688	0.0697633	15.8662	1.08643e-56	1.19737e-55				GALNS	438.49	-1.53838	0.150699	-10.2083	1.82026e-24	9.20177e-24
KDM5D	1185.26	13.5188	1.4452	9.35428	8.41743e-21	3.74079e-20				GALNT14	405.65	-1.96194	0.172913	-11.3464	7.7319e-30	4.63766e-29
KDM7A	364.187	1.63025	0.165382	9.85749	6.36198e-23	3.05535e-22				GALNT6	711.707	-1.03857	0.12196	-8.51571	1.6557e-17	6.47277e-17
KDSR	1039.03	1.00942	0.0998561	10.1088	5.05147e-24	2.51786e-23				GALNTL6	20.0272	-2.57777	0.695257	-3.70765	0.000209189	0.000391738
KHDC4	701.567	1.04771	0.117591	8.90973	5.1156e-19	2.12395e-18				GALR2	14.4994	-4.57432	1.0244	-4.46536	7.99344e-06	1.70251e-05
KHNYN	1007.85	1.58927	0.108454	14.6539	1.27188e-48	1.18495e-47				GALR3	17.335	-2.02724	0.814306	-2.48953	0.0127911	0.0193305
KIAA0087	120.059	1.11843	0.331398	3.37488	0.000738484	0.0013055				GALT	385.665	-2.51005	0.162863	-15.412	1.35843e-53	1.40518e-52
KIAA0232	842.05	1.50231	0.116997	12.8405	9.7201e-38	7.1636e-37				GAMT	1361.85	-2.39407	0.103839	-23.0556	1.29356e-117	3.57291e-116
KIAA0586	631.606	1.00729	0.125857	8.00349	1.20941e-15	4.40369e-15				GARIN1A	30.5311	-6.62152	1.14041	-5.80627	6.38801e-09	1.68422e-08
KIAA1109	1471.11	1.14175	0.0864231	13.2112	7.5617e-40	5.90937e-39				GARS1-DT	511.008	-1.40055	0.142407	-9.83484	7.96957e-23	3.81686e-22
KIAA1143	120.299	4.01616	0.90364	4.44443	8.81259e-06	1.86985e-05				GAS2L2	14.0755	-5.56646	1.27742	-4.35757	1.31514e-05	2.74876e-05
KIAA1522	722.231	1.00965	0.119938	8.41814	3.82493e-17	1.47506e-16				GAS6	55.8775	-2.25661	0.428767	-5.26302	1.41707e-07	3.42481e-07
KIAA1549	633.052	1.02369	0.126559	8.08865	6.03288e-16	2.22203e-15				GAS6-AS1	140.99	-4.60357	0.359115	-12.8192	1.28048e-37	9.41042e-37
KIAA1586	386.077	1.78857	0.17535	10.2	1.98214e-24	1.00072e-23				GASAL1	48.7024	-2.6765	0.481054	-5.56382	2.63935e-08	6.69933e-08
KIAA1671	38.8302	3.35452	0.715696	4.68707	2.77141e-06	6.10708e-06				GATD1	1421.52	-1.23372	0.0893493	-13.8078	2.28592e-43	1.91648e-42
KIAA1958	483.05	2.20296	0.149579	14.7277	4.27975e-49	4.03766e-48				GBAP1	151.933	-4.12324	0.304262	-13.5516	7.75221e-42	6.30033e-41
KIAA2026	610.452	1.17031	0.127177	9.20219	3.50713e-20	1.5257e-19				GCNA	61.0245	-3.69823	0.447855	-8.25766	1.48562e-16	5.60633e-16
KIDINS220	1671.87	1.60199	0.0805915	19.878	6.31616e-88	1.17201e-86				GCNT4	32.4476	-1.92301	0.571064	-3.36742	0.000758737	0.00133918
KIF11	963.017	1.27979	0.131719	9.71608	2.57502e-22	1.21213e-21				GDF15	31.4373	-4.36772	0.689625	-6.33346	2.39718e-10	6.86455e-10
KIF13B	619.23	1.13429	0.129162	8.78192	1.60705e-18	6.54904e-18				GDI1	2436.86	-1.73411	0.0768273	-22.5715	8.25744e-113	2.13752e-111
KIF14	336.216	1.23622	0.236329	5.23092	1.68666e-07	4.04825e-07				GDPD3	84.3108	-2.11508	0.754239	-2.80425	0.00504331	0.00804801
KIF15	94.5744	3.081	1.29054	2.38738	0.0169689	0.0252026				GDPD5	190.157	-1.83642	0.230773	-7.95767	1.75305e-15	6.33031e-15
KIF16B	281.457	1.09179	0.182963	5.96728	2.41242e-09	6.52296e-09				GEMIN7	271.289	-2.36949	0.196192	-12.0774	1.39046e-33	9.2154e-33
KIF18B	366.782	1.00915	0.425067	2.37409	0.0175921	0.0260949				GEMIN8	538.721	-1.20588	0.136743	-8.81858	1.15923e-18	4.74633e-18
KIF1B	727.73	1.64727	0.128402	12.829	1.12784e-37	8.29646e-37				GEMIN8P4	21.5275	-3.38881	0.762007	-4.44722	8.699e-06	1.84713e-05
KIF1C	158.144	1.43684	0.252172	5.69786	1.21323e-08	3.15045e-08				GFUS	25.081	-2.05801	0.748939	-2.7479	0.00599778	0.00947938
KIF20B	612.84	1.92862	0.165204	11.6741	1.72817e-31	1.08433e-30				GGA1	2077.21	-2.40774	0.0732768	-32.8581	8.73548e-237	6.24687e-235
KIF24	198.408	1.34437	0.285106	4.71533	2.41314e-06	5.35149e-06				GGCT	344.619	-1.07756	0.184151	-5.85147	4.87259e-09	1.29316e-08
KIF26A	35.1386	2.63484	0.57444	4.5868	4.50084e-06	9.77095e-06				GGT5	41.114	-1.68779	0.473888	-3.56158	0.000368627	0.000671913
KIF2A	1225.86	2.12352	0.103221	20.5727	4.82522e-94	9.86524e-93				GGT7	598.522	-1.12689	0.124085	-9.08159	1.07005e-19	4.57495e-19
KIF3A	165.528	2.15984	0.266206	8.11341	4.92186e-16	1.81667e-15				GHRL	21.3858	-4.50882	0.901089	-5.00375	5.62264e-07	1.30376e-06
KIF3C	557.926	2.1259	0.138111	15.3927	1.83171e-53	1.88726e-52				GHRLOS	12.3562	-3.30778	0.984668	-3.35928	0.000781457	0.00137773
KIF5B	2262.06	1.33983	0.080936	16.5542	1.49283e-61	1.82793e-60				GIGYF1	4570.85	-1.45166	0.0646145	-22.4664	8.8504e-112	2.2648e-110
KIFBP	337.904	1.32555	0.181097	7.31958	2.48748e-13	8.16696e-13				GIHCG	1076.58	-2.28841	0.108789	-21.0352	3.12266e-98	6.73608e-97
KIFC1	11.5405	5.42219	2.40934	2.25049	0.0244179	0.0354312				GINS2	813.624	-1.18616	0.129279	-9.1752	4.50741e-20	1.95217e-19
KIT	4881.04	2.64605	0.0594049	44.5426	0	0				GLA	506.944	-1.55063	0.144116	-10.7596	5.34037e-27	2.9616e-26
KL	10.388	3.27265	1.19358	2.74187	0.00610897	0.00964733				GLB1L2	137.937	-1.13626	0.312372	-3.63753	0.000275263	0.000508283
KLF1	975.471	1.11187	0.102418	10.8562	1.86391e-27	1.04664e-26				GLDC	6.27472	-6.76229	1.88383	-3.58966	0.000331113	0.000606285
KLF11	229.758	1.54736	0.20998	7.36909	1.71795e-13	5.68812e-13				GLI1	36.0881	-1.33704	0.49304	-2.71184	0.00669117	0.0105148
KLF12	699.196	2.00973	0.124372	16.1589	9.82284e-59	1.14037e-57				GLI4	385.318	-2.06974	0.158798	-13.0338	7.85987e-39	5.97831e-38
KLF13	177.482	3.53972	0.316867	11.171	5.65447e-29	3.31914e-28				GLIPR1-AS1	23.6619	-2.47613	0.686934	-3.60461	0.000312616	0.000574095
KLF7	671.784	1.85581	0.130415	14.23	5.96885e-46	5.24569e-45				GMDS	745.602	-1.08317	0.122489	-8.84297	9.32045e-19	3.83017e-18
KLF7-IT1	14.8723	2.57697	0.844815	3.05034	0.00228585	0.00381405				GMFG	3683.95	-1.76352	0.0623926	-28.2649	9.33253e-176	4.72999e-174
KLHL11	132.936	3.24123	0.33943	9.54905	1.30891e-21	6.02551e-21				GMPPA	725.866	-1.70413	0.128633	-13.2479	4.63721e-40	3.64575e-39
KLHL12	805.792	1.09312	0.118335	9.23749	2.52349e-20	1.10177e-19				GNA15	5584.52	-2.70324	0.0505867	-53.4377	0	0
KLHL20	352.702	1.80298	0.174699	10.3205	5.69397e-25	2.94107e-24				GNA15-DT	134.959	-5.82627	0.43459	-13.4064	5.55017e-41	4.41673e-40
KLHL21	1276.28	1.90645	0.101975	18.6953	5.4065e-78	8.75607e-77				GNAZ	39.137	-2.86906	0.550714	-5.20971	1.89136e-07	4.52291e-07
KLHL23	660.071	1.77737	0.147188	12.0755	1.42287e-33	9.42225e-33				GNB1-DT	27.8899	-3.83741	0.669311	-5.73338	9.845e-09	2.571e-08
KLHL24	1287.83	1.76249	0.0883144	19.9569	1.30474e-88	2.46485e-87				GNB1L	205.484	-3.06344	0.250945	-12.2076	2.83112e-34	1.91195e-33
KLHL25	147.326	1.64993	0.270486	6.09986	1.06159e-09	2.93064e-09				GNB3	62.1666	-1.86884	0.381798	-4.89484	9.83876e-07	2.24319e-06
KLHL28	310.399	1.96409	0.186081	10.555	4.81738e-26	2.57755e-25				GNG8	5.91237	-4.2574	1.55304	-2.74134	0.00611899	0.00966218
KLHL5	498.584	1.79065	0.154707	11.5744	5.5541e-31	3.45169e-30				GNLY	34.9607	-6.29567	0.959642	-6.56043	5.36511e-11	1.58414e-10
KLHL6	2434.61	1.03663	0.0660976	15.6834	1.96579e-55	2.11444e-54				GNMT	58.7579	-4.97294	0.557157	-8.92557	4.43415e-19	1.84542e-18
KLHL8	526.117	1.75329	0.15713	11.1582	6.53016e-29	3.82313e-28				GNRH1	30.2486	-1.72363	0.596922	-2.88752	0.00388289	0.00628331
KLHL9	980.319	2.17518	0.110884	19.6167	1.1126e-85	1.99822e-84				GOLGA2P5	173.594	-2.27179	0.23792	-9.54855	1.31518e-21	6.04907e-21
KLRG2	100.51	1.1891	0.337269	3.52568	0.000422397	0.000764846				GOLGA8A	453.021	-1.28921	0.145524	-8.85911	8.06542e-19	3.32052e-18
KMT2C	2267.4	1.5714	0.0747052	21.0347	3.15711e-98	6.80102e-97				GOLGA8B	842.177	-2.01857	0.119357	-16.912	3.66908e-64	4.72156e-63
KMT2D	4444.96	2.07085	0.0597337	34.668	2.39453e-263	1.99472e-261				GOLGA8VP	26.8494	-1.7117	0.57145	-2.99536	0.00274117	0.00452651
KNL1	410.811	2.2168	0.228748	9.69101	3.29246e-22	1.54659e-21				GOLPH3-DT	64.9259	-2.57005	0.395688	-6.49516	8.29477e-11	2.42767e-10
KNSTRN	304.356	1.02519	0.218209	4.6982	2.62461e-06	5.79584e-06				GON7	15.8772	-6.7598	1.76042	-3.83987	0.000123098	0.0002364
KPNA4	1750.23	1.07857	0.0806069	13.3807	7.84403e-41	6.23897e-40				GP1BA	78.5944	-1.36515	0.357831	-3.81506	0.000136152	0.000260224
KPNA6	1066.9	1.63213	0.108057	15.1044	1.5158e-51	1.50056e-50				GP9	145.694	-3.64473	0.294279	-12.3853	3.14051e-35	2.17626e-34
KPNB1	6458.3	1.03129	0.0514323	20.0514	1.9641e-89	3.75578e-88				GPAA1	2241.2	-1.54424	0.0728563	-21.1957	1.0468e-99	2.30253e-98
KRAS	1008.61	1.2664	0.10701	11.8344	2.59168e-32	1.66482e-31				GPAT2	160.937	-1.15682	0.245	-4.72171	2.33871e-06	5.19672e-06
KRT8P46	25.6549	3.89888	0.797171	4.8909	1.00375e-06	2.28651e-06				GPATCH4	1014.02	-1.17531	0.110675	-10.6195	2.41928e-26	1.3092e-25
L2HGDH	256.709	2.34965	0.245978	9.55228	1.26878e-21	5.84423e-21				GPBAR1	22.4533	-4.33691	1.44237	-3.00679	0.00264022	0.00436856
L3MBTL3	606.898	1.20399	0.12638	9.52673	1.62318e-21	7.4286e-21				GPI	3418.96	-1.27274	0.0598126	-21.2788	1.78299e-100	3.96077e-99
LACC1	114.815	1.92146	0.308055	6.23737	4.44975e-10	1.25427e-09				GPM6A	16.3899	-3.54261	0.860102	-4.11883	3.80809e-05	7.64205e-05
LAMB3	29.1381	2.78829	0.7277	3.83164	0.00012729	0.00024415				GPR12	15.8088	-1.98783	0.8027	-2.47643	0.0132703	0.0200238
LAMC1	1208.17	1.35888	0.108808	12.4888	8.59006e-36	6.00843e-35				GPR132	148.702	-2.2694	0.262592	-8.64229	5.5096e-18	2.19334e-17
LAMP1	3975.42	1.05525	0.0571639	18.4601	4.32852e-76	6.7789e-75				GPR162	435.912	-2.16919	0.157511	-13.7717	3.77362e-43	3.15025e-42
LAMP2	2828.04	1.37819	0.0647388	21.2884	1.45403e-100	3.2346e-99				GPR173	212.339	-2.42203	0.218335	-11.0932	1.35359e-28	7.86883e-28
LAMTOR3	568.886	1.50953	0.138247	10.9191	9.34153e-28	5.29106e-27				GPR183	54.0148	-1.47752	0.404734	-3.6506	0.000261628	0.000484675
LANCL1	1237.45	1.70154	0.103062	16.51	3.11118e-61	3.78587e-60				GPR3	103.247	-5.40899	0.491773	-10.999	3.86562e-28	2.21757e-27
LARGE1	25.9013	2.56018	0.656107	3.90207	9.5374e-05	0.000185064				GPR35	235.069	-4.97925	0.279047	-17.8437	3.23279e-71	4.66624e-70
LARP1	7432.61	1.17414	0.0538665	21.7973	2.4629e-105	5.79152e-104				GPR68	74.798	-3.83578	0.549417	-6.98154	2.91966e-12	9.11396e-12
LASP1	2548.59	2.0969	0.074355	28.2011	5.66219e-175	2.84216e-173				GPR75	35.2473	-1.75975	0.550599	-3.19606	0.00139319	0.00237935
LATS1	811.303	1.01362	0.112137	9.0391	1.57971e-19	6.6955e-19				GPR84	12.2423	-5.35126	1.65098	-3.24125	0.00119006	0.00205372
LATS2	897.648	1.68319	0.109954	15.3082	6.74509e-53	6.85051e-52				GPRC5C	98.628	-5.04391	0.437286	-11.5346	8.83209e-31	5.44779e-30
LBH	539.882	1.52789	0.133739	11.4244	3.15687e-30	1.92074e-29				GPS1	2634.01	-1.1004	0.0714872	-15.393	1.82499e-53	1.88157e-52
LCA5	38.0662	1.69528	0.498085	3.4036	0.000665043	0.00118154				GPSM1	4159.26	-2.23702	0.0637923	-35.0672	2.13275e-269	1.85561e-267
LCMT1-AS2	9.58203	2.81916	1.08362	2.60162	0.00927842	0.0143077				GPT	35.3095	-2.84461	0.542367	-5.24482	1.56437e-07	3.76637e-07
LCMT2	248.578	1.37329	0.244841	5.60891	2.0361e-08	5.20526e-08				GPX1	6491.06	-1.14095	0.0549719	-20.7552	1.10129e-95	2.30271e-94
LCORL	221.597	2.53616	0.247176	10.2606	1.06089e-24	5.41378e-24				GRAMD1A	2916.53	-1.00845	0.0708052	-14.2426	4.98322e-46	4.38933e-45
LDLRAD4	889.264	1.03009	0.107078	9.62007	6.57857e-22	3.06263e-21				GRAMD1A-AS1	6.86379	-5.51037	1.79676	-3.06683	0.00216339	0.00361898
LGALS8	791.361	1.31048	0.114304	11.4649	1.98029e-30	1.21288e-29				GRAMD1C	24.8526	-1.89481	0.661213	-2.86565	0.00416157	0.00670862
LGR4	191.999	2.66059	0.238936	11.1352	8.45911e-29	4.93585e-28				GRAP2	216.902	-2.46351	0.263852	-9.33671	9.93694e-21	4.40358e-20
LHFPL2	580.953	1.59706	0.135834	11.7574	6.46837e-32	4.11125e-31				GRIK5	1869.4	-1.77296	0.0759723	-23.3369	1.87296e-120	5.38208e-119
LHFPL5	31.1233	2.87649	0.627308	4.58545	4.5301e-06	9.83038e-06				GRIN1	5.95215	-6.77127	1.86698	-3.62686	0.000286885	0.000528825
LHFPL6	77.0528	1.45999	0.39323	3.7128	0.000204978	0.000384083				GRIN3B	56.9332	-1.99014	0.393868	-5.05282	4.35324e-07	1.01664e-06
LHX4	19.664	3.08816	0.870086	3.54926	0.000386314	0.00070275				GRIPAP1	1961.64	-1.28522	0.0837864	-15.3393	4.17817e-53	4.26283e-52
LIMD1	1258.38	1.78227	0.0971406	18.3473	3.47044e-75	5.33372e-74				GRK2	15721.3	-1.20855	0.0433948	-27.85	1.0771e-170	5.14282e-169
LIMS1	2679.93	1.5297	0.069336	22.0622	7.29517e-108	1.77406e-106				GRM2	15.5571	-2.70929	0.837538	-3.23483	0.00121716	0.00209726
LIN28B	96.8778	1.33938	0.381183	3.51374	0.000441845	0.000798861				GSAP	298.004	-2.07764	0.180068	-11.5381	8.48173e-31	5.23787e-30
LIN54	459.689	1.25035	0.154003	8.11898	4.70124e-16	1.73688e-15				GSDMB	298.74	-4.42193	0.22565	-19.5964	1.6584e-85	2.96825e-84
LIN9	197.53	1.38808	0.242569	5.72243	1.0501e-08	2.73593e-08				GSTA4	98.5437	-1.69036	0.32267	-5.23867	1.61735e-07	3.88845e-07
LINC00200	9.48392	4.51975	1.67903	2.69188	0.00710508	0.0111239				GSTK1	2657.23	-1.06507	0.063626	-16.7395	6.75525e-63	8.4703e-62
LINC00630	47.0889	2.09825	0.49201	4.26465	2.00219e-05	4.11933e-05				GSTM2	216.576	-2.365	0.210609	-11.2294	2.92508e-29	1.73063e-28
LINC00638	30.3405	1.37271	0.563015	2.43814	0.0147629	0.0221373				GSTM5	248.237	-2.25269	0.195482	-11.5238	1.00125e-30	6.1662e-30
LINC00654	147.29	2.78351	0.306761	9.0739	1.14836e-19	4.90174e-19				GSTO2	42.9619	-1.69305	0.484123	-3.49715	0.000470266	0.000847605
LINC00674	126.525	1.96364	0.294283	6.67264	2.51241e-11	7.54927e-11				GSTP1	7287.02	-1.01686	0.0465227	-21.8573	6.62247e-106	1.57143e-104
LINC00887	10.1841	4.0256	1.36071	2.95846	0.00309182	0.00506761				GSTZ1	427.4	-1.15836	0.150407	-7.70153	1.34444e-14	4.67688e-14
LINC00888	145.699	1.38658	0.249645	5.55421	2.78877e-08	7.07171e-08				GTF2IP12	322.502	-1.10531	0.17573	-6.28983	3.17811e-10	9.04296e-10
LINC00957	44.7113	1.04009	0.448602	2.31851	0.0204214	0.0299624				GTF2IP20	425.356	-2.7377	0.159287	-17.1872	3.31055e-66	4.37524e-65
LINC01257	23.4443	2.95053	0.799704	3.68953	0.000224668	0.000419571				GTF2IRD2	121.879	-2.70034	0.303067	-8.91006	5.10067e-19	2.11831e-18
LINC01475	50.259	2.47693	0.497572	4.97804	6.42325e-07	1.48282e-06				GTF3C2-AS2	401.897	-1.9285	0.164974	-11.6897	1.43899e-31	9.05061e-31
LINC01521	121.312	1.60244	0.303534	5.27927	1.29699e-07	3.14333e-07				GTPBP2	1301.25	-1.05722	0.0854957	-12.3658	4.00074e-35	2.76503e-34
LINC01719	27.0154	1.86025	0.64999	2.86197	0.00421022	0.00678078				GTPBP3	927.543	-1.61942	0.108528	-14.9217	2.38261e-50	2.3119e-49
LINC01801	15.1778	2.44508	0.841444	2.90581	0.00366301	0.00595025				GTPBP4	1777.3	-1.26865	0.0797411	-15.9097	5.43098e-57	6.03165e-56
LINC02246	5.9059	4.63501	1.8755	2.47135	0.0134606	0.0202932				GTPBP6	2791.91	-1.78415	0.0816068	-21.8628	5.87487e-106	1.39615e-104
LINC02821	6.4947	4.55772	1.78695	2.55056	0.010755	0.0164341				GUCA1B	77.1409	-4.34553	0.451363	-9.62758	6.11539e-22	2.85124e-21
LINC02916	35.1458	3.38894	0.661304	5.12464	2.98109e-07	7.03539e-07				GUCY2D	10.4246	-2.20515	0.993946	-2.21858	0.0265156	0.0382349
LINC02965	21.2006	2.31758	0.751995	3.08191	0.00205675	0.0034487				GUK1	2589.81	-1.40322	0.0653504	-21.4722	2.83439e-102	6.43324e-101
LINC02972	29.3902	3.02632	0.642056	4.71348	2.43523e-06	5.39895e-06				GUSB	1978.78	-1.39527	0.0713389	-19.5583	3.50325e-85	6.22752e-84
LINGO3	466.355	1.02028	0.15636	6.52518	6.7921e-11	1.99309e-10				GZMA	13.3938	-4.16343	1.07139	-3.886	0.000101912	0.00019709
LIPT2	51.6257	1.19997	0.444813	2.69769	0.00698232	0.0109427				GZMB	16.4065	-6.69462	1.61336	-4.1495	3.33206e-05	6.72814e-05
LIX1L	823.277	1.03848	0.125333	8.28577	1.17346e-16	4.44763e-16				GZMH	6.14407	-6.85235	1.87693	-3.65082	0.000261401	0.00048436
LLGL1	531.535	2.92608	0.163903	17.8526	2.75972e-71	3.98709e-70				GZMM	33.761	-5.81549	0.878533	-6.61955	3.60303e-11	1.0746e-10
LMAN1	1716	1.39544	0.0866219	16.1096	2.18555e-58	2.52419e-57				H1-10	4727.92	-2.23291	0.0549088	-40.6659	0	0
LMBR1	734.616	1.21763	0.124245	9.80018	1.12381e-22	5.34953e-22				H1-10-AS1	77.391	-1.98343	0.353678	-5.608	2.04676e-08	5.2308e-08
LMBRD2	248.693	1.39899	0.204933	6.82655	8.698e-12	2.66053e-11				H1-2	366.344	-3.40062	0.188004	-18.088	3.96243e-73	5.89321e-72
LMNB1	4269.2	2.1655	0.0817954	26.4746	1.90366e-154	7.99284e-153				H1-3	29.6889	-6.04844	0.989638	-6.11177	9.85316e-10	2.72441e-09
LNPEP	1647.21	1.24471	0.0860529	14.4645	2.03111e-47	1.84188e-46				H1-4	18.6744	-4.52304	0.912738	-4.95547	7.21567e-07	1.65988e-06
LNPK	441.827	1.54988	0.154608	10.0245	1.18914e-23	5.86369e-23				H1-5	16.256	-8.21318	1.60527	-5.11638	3.11459e-07	7.34049e-07
LNX2	371.734	1.82782	0.170371	10.7284	7.48473e-27	4.12886e-26				H2AC13	12.273	-2.02331	0.957019	-2.11418	0.0344998	0.0488961
LONRF2	15.9662	4.92185	1.22506	4.01766	5.87799e-05	0.000116187				H2AC14	10.7725	-3.23446	1.07443	-3.01038	0.00260917	0.00432176
LONRF3	25.2956	2.25136	0.675207	3.33433	0.000855047	0.00149988				H2AC16	7.862	-5.48296	1.74486	-3.14235	0.00167598	0.00283727
LPAR3	11.2458	3.72149	1.31359	2.83307	0.00461031	0.00738866				H2AC20	71.7709	-5.15766	0.548828	-9.39759	5.5827e-21	2.50302e-20
LPAR5	184.457	1.8848	0.246326	7.65165	1.9842e-14	6.84161e-14				H2AC21	6.11101	-4.33014	1.54997	-2.79369	0.00521107	0.00830304
LPCAT1	106.053	3.71981	0.4244	8.76488	1.86972e-18	7.60168e-18				H2AC8	70.9643	-3.11691	0.391765	-7.95606	1.77603e-15	6.40886e-15
LPCAT3	264.437	2.31468	0.219787	10.5315	6.18685e-26	3.29902e-25				H2AJ	663.928	-2.04556	0.124393	-16.4444	9.20045e-61	1.11093e-59
LPGAT1	1225.44	1.45987	0.0920548	15.8587	1.22322e-56	1.34623e-55				H2AZ1	3488.06	-1.52501	0.0644415	-23.6651	8.25024e-124	2.47523e-122
LPIN2	1694.43	1.46223	0.0818769	17.8589	2.463e-71	3.56169e-70				H2AZ2-DT	11.4194	-3.81876	1.08864	-3.50782	0.000451802	0.000816016
LPP	554.947	1.45373	0.142064	10.2329	1.41174e-24	7.15972e-24				H2BC18	43.4334	-2.5243	0.493101	-5.11924	3.06767e-07	7.23317e-07
LRATD2	443.502	1.92257	0.166455	11.5501	7.37754e-31	4.56498e-30				H2BC19P	29.7631	-1.37455	0.591389	-2.32428	0.0201104	0.0295477
LRBA	3417.23	1.64293	0.0615874	26.6764	8.84969e-157	3.75596e-155				H2BC20P	97.469	-1.59344	0.324079	-4.91684	8.79541e-07	2.01234e-06
LRFN3	59.2924	1.12271	0.416973	2.69253	0.00709129	0.0111046				H2BC21	401.701	-2.44972	0.161198	-15.1969	3.7052e-52	3.69835e-51
LRIF1	261.421	1.73649	0.203169	8.54698	1.26346e-17	4.97038e-17				H2BC4	31.7849	-1.896	0.532113	-3.56316	0.000366416	0.000668348
LRIG1	117.947	2.9095	0.331652	8.77275	1.74347e-18	7.09578e-18				H2BC5	124.419	-2.29946	0.287401	-8.00088	1.23534e-15	4.49608e-15
LRP10	1264.76	1.46911	0.0916901	16.0226	8.88463e-58	1.01121e-56				H2BC6	13.7382	-3.27571	0.908997	-3.60366	0.000313772	0.000575947
LRP2	21.2112	1.73458	0.687437	2.52326	0.0116273	0.017687				H2BC7	10.0325	-4.32887	1.21827	-3.55329	0.000380443	0.000692643
LRP4	110.126	2.90644	0.381618	7.6161	2.6145e-14	8.97144e-14				H2BC8	97.5329	-4.43666	0.395455	-11.2191	3.28551e-29	1.94241e-28
LRRC3	117.74	1.55842	0.316624	4.92198	8.56722e-07	1.96271e-06				H2BW3P	14.0825	-3.81695	0.934914	-4.08268	4.45198e-05	8.89091e-05
LRRC34	78.654	1.48728	0.40726	3.65193	0.000260277	0.000482448				H3-3B	9992.3	-1.00475	0.0400003	-25.1186	3.11173e-139	1.10255e-137
LRRC37A	36.1114	1.46566	0.527079	2.78073	0.00542368	0.00862251				H3C1	6.21712	-5.14627	1.79742	-2.86314	0.00419466	0.0067571
LRRC37A16P	111.859	3.47832	0.373145	9.32165	1.14544e-20	5.07174e-20				H3C10	69.8923	-2.4886	0.379033	-6.56565	5.18063e-11	1.53227e-10
LRRC37A17P	349.596	2.90158	0.190979	15.1932	3.92455e-52	3.90982e-51				H4C15	7.33454	-4.5988	1.51669	-3.03213	0.00242831	0.00403585
LRRC37A2	29.0845	1.51224	0.569662	2.65462	0.00793974	0.0123443				H4C5	20.0998	-3.63551	0.878489	-4.13836	3.49791e-05	7.04848e-05
LRRC4	21.4022	4.29574	0.912017	4.71015	2.47529e-06	5.48232e-06				H4C9	159.702	-1.2863	0.238548	-5.39222	6.95933e-08	1.71665e-07
LRRC40	466.568	1.37838	0.157702	8.74036	2.32359e-18	9.41275e-18				HAGHL	472.595	-1.20752	0.159856	-7.55376	4.22853e-14	1.43713e-13
LRRC49	27.2418	1.48138	0.609366	2.43102	0.0150564	0.022545				HAL	38.9229	-3.77221	0.630442	-5.98343	2.18487e-09	5.9189e-09
LRRC58	1619.23	2.8839	0.102101	28.2456	1.6121e-175	8.14421e-174				HAMP	6.04517	-2.94762	1.31355	-2.24401	0.0248317	0.0359882
LRRC8D	819.438	1.23132	0.111651	11.0282	2.79329e-28	1.61126e-27				HAPLN3	124.3	-2.49857	0.313202	-7.9775	1.49333e-15	5.41492e-15
LRRFIP1P1	27.2609	3.50708	0.777078	4.51317	6.38654e-06	1.37182e-05				HAS3	31.079	-2.26197	0.55048	-4.10908	3.97233e-05	7.95735e-05
LRRN1	481.878	3.12804	0.157296	19.8863	5.34265e-88	9.9372e-87				HAUS5	1056.93	-1.79093	0.106332	-16.8429	1.18362e-63	1.50095e-62
LSM11	369.474	1.87325	0.193829	9.66448	4.26789e-22	1.99759e-21				HAUS7	25.5118	-1.35337	0.59603	-2.27065	0.0231684	0.0337401
LSM12P1	132.347	2.63871	0.367074	7.18848	6.55158e-13	2.1125e-12				HAUS8	247.479	-1.52634	0.209377	-7.28989	3.10207e-13	1.01254e-12
LSM14B	1087.35	1.12622	0.0986763	11.4133	3.58887e-30	2.1785e-29				HBA1	333.284	-5.1921	0.259927	-19.9752	9.04742e-89	1.71125e-87
LSS	246.968	4.77885	0.327859	14.5759	3.99647e-48	3.68386e-47				HBA2	3189.3	-7.06004	0.130845	-53.9572	0	0
LTN1	699.326	1.6729	0.12954	12.9142	3.74273e-38	2.78986e-37				HBB	3933.66	-5.58676	0.082244	-67.9291	0	0
LURAP1	12.3485	2.83278	1.03694	2.73186	0.00629785	0.00991961				HBEGF	86.3423	-5.61586	0.545445	-10.2959	7.35009e-25	3.77469e-24
LUZP1	1116.17	1.57277	0.0984058	15.9825	1.69164e-57	1.9087e-56				HBG1	7.20338	-2.81265	1.19141	-2.36077	0.0182371	0.0269954
LYNX1	24.3764	3.84245	0.768888	4.99741	5.81043e-07	1.34591e-06				HBM	77.0846	-9.05831	1.47059	-6.15964	7.29084e-10	2.02954e-09
LYPD3	24.9431	1.45438	0.625893	2.32369	0.0201423	0.029589				HBQ1	47.8223	-1.69027	0.443199	-3.8138	0.000136845	0.000261453
LYSMD1	71.0157	1.44003	0.374658	3.84359	0.000121246	0.000232929				HCAR2	11.5342	-7.65966	1.67085	-4.5843	4.55499e-06	9.88166e-06
LYSMD3	428.066	1.26973	0.170276	7.45685	8.86154e-14	2.97366e-13				HCK	141.349	-1.99235	0.277559	-7.17812	7.06786e-13	2.27663e-12
LZTFL1	429.083	1.20346	0.152197	7.90721	2.6323e-15	9.42703e-15				HCLS1	4246.59	-1.36455	0.054781	-24.9091	5.92447e-137	2.05727e-135
M6PR	1660.96	2.04243	0.0930649	21.9463	9.38633e-107	2.24427e-105				HCN2	18.7701	-2.59261	0.711703	-3.64283	0.000269662	0.000498603
MACF1	8278.19	1.12081	0.0454801	24.644	4.26974e-134	1.41971e-132				HCST	16.6173	-3.85503	0.862216	-4.47107	7.78308e-06	1.65928e-05
MAGEA11	13.4873	7.30344	1.62336	4.49897	6.82835e-06	1.46327e-05				HDAC10	161.593	-3.67756	0.285196	-12.8948	4.81267e-38	3.58058e-37
MAGEE1	94.0922	3.26018	0.396669	8.2189	2.05385e-16	7.72277e-16				HDAC4-AS1	18.0495	-2.54267	0.838018	-3.03414	0.00241219	0.00400991
MAGI1	85.3648	1.52545	0.330681	4.61305	3.9681e-06	8.66245e-06				HDAC6	2469.66	-1.32077	0.0678406	-19.4687	2.02249e-84	3.57497e-83
MAGI3	191.242	2.30295	0.241501	9.53602	1.48425e-21	6.80671e-21				HDAC7	4236.96	-1.10761	0.0578014	-19.1624	7.62652e-82	1.30677e-80
MAGT1	1246.13	1.32387	0.095953	13.7971	2.65417e-43	2.22164e-42				HDAC9	138.293	-1.78889	0.27198	-6.57729	4.79086e-11	1.42048e-10
MAML3	882.682	1.86021	0.110017	16.9084	3.90119e-64	5.01613e-63				HDHD3	488.585	-1.05564	0.139653	-7.55904	4.06053e-14	1.38183e-13
MAN1A1	4446.92	2.01909	0.0571338	35.3397	1.44178e-273	1.29768e-271				HEATR6-DT	6.84254	-3.03905	1.23303	-2.4647	0.0137129	0.0206459
MAN1A2	1184.22	2.41862	0.112686	21.4632	3.43566e-102	7.7642e-101				HELLS	858.145	-1.63881	0.117311	-13.9698	2.38276e-44	2.03248e-43
MANEA	311.765	2.02208	0.211789	9.54758	1.32755e-21	6.10237e-21				HELZ-AS1	11.8978	-2.65376	0.984451	-2.69568	0.00702451	0.0110066
MANEAL	20.8315	7.46377	1.56259	4.77653	1.7835e-06	3.9902e-06				HELZ2	372.616	-1.94554	0.173217	-11.2318	2.84689e-29	1.68564e-28
MAP10	98.7985	2.62993	0.379901	6.92267	4.43217e-12	1.37532e-11				HEMK1	870.132	-2.48491	0.109275	-22.74	1.80347e-114	4.7549e-113
MAP1A	973.964	1.41884	0.10803	13.1337	2.11055e-39	1.63226e-38				HERC2P2	1272.3	-1.48002	0.108875	-13.5937	4.36168e-42	3.56143e-41
MAP1S	1002.57	1.66405	0.108321	15.3622	2.93522e-53	3.00841e-52				HERPUD1	703.776	-1.10712	0.13103	-8.4494	2.92793e-17	1.13389e-16
MAP2K6	309.331	1.87947	0.185316	10.142	3.59741e-24	1.80227e-23				HES4	122.18	-6.37944	0.522983	-12.1982	3.17807e-34	2.14349e-33
MAP3K1	878.93	1.1224	0.10661	10.5281	6.40975e-26	3.41091e-25				HES7	14.5308	-2.63338	0.820763	-3.20845	0.00133451	0.00228537
MAP3K2	971.851	1.16134	0.106717	10.8824	1.39861e-27	7.87898e-27				HEXD	2198.67	-3.26508	0.0889786	-36.6951	8.73155e-295	9.43068e-293
MAP3K20	905.214	1.1438	0.12628	9.05765	1.33288e-19	5.67388e-19				HEXD-IT1	15.7676	-1.87128	0.756756	-2.47277	0.0134071	0.0202166
MAP3K21	109.147	2.69214	0.353411	7.61759	2.58465e-14	8.87292e-14				HFM1	71.5521	-2.07338	0.375069	-5.528	3.23898e-08	8.17366e-08
MAP4K4	2447.09	1.26976	0.0689202	18.4237	8.48505e-76	1.32223e-74				HGD	6.16418	-3.11432	1.38236	-2.2529	0.0242656	0.0352233
MAP7	1208.4	1.17706	0.093957	12.5277	5.26864e-36	3.70508e-35				HGFAC	25.314	-4.34949	0.771395	-5.63847	1.7157e-08	4.40702e-08
MAP9	179.996	1.52264	0.24845	6.12855	8.86812e-10	2.45855e-09				HHIPL2	6.10218	-5.33224	1.8337	-2.90791	0.00363853	0.00591416
MAPK1	2389.09	1.35848	0.0726596	18.6965	5.2833e-78	8.5654e-77				HHLA3	87.7806	-1.9103	0.333327	-5.731	9.98419e-09	2.60604e-08
MAPRE2	1801.66	1.25108	0.0773516	16.1739	7.70393e-59	8.95703e-58				HIF3A	130.002	-4.29726	0.334424	-12.8497	8.63347e-38	6.36876e-37
MARCHF1	89.543	1.48239	0.332185	4.46254	8.09944e-06	1.72368e-05				HIGD2A	544.975	-2.04119	0.137831	-14.8094	1.27397e-49	1.21582e-48
MARCKS	1298.01	1.07132	0.0881388	12.155	5.39866e-34	3.61937e-33				HINT1	5356.59	-1.06169	0.0485098	-21.8861	3.52223e-106	8.38322e-105
MARS2	521.611	2.66453	0.33795	7.88438	3.16097e-15	1.12791e-14				HIP1R	1041.28	-1.51092	0.0965001	-15.6572	2.96886e-55	3.18243e-54
MAT2A	3556.75	2.29874	0.0689605	33.3342	1.23449e-243	9.43092e-242				HIPK1-AS1	8.41507	-5.72916	1.75939	-3.25633	0.00112863	0.00195309
MAT2B	1412.95	1.80972	0.0956054	18.929	6.57402e-80	1.09878e-78				HIRA	351.813	-1.05044	0.167048	-6.28827	3.21017e-10	9.13252e-10
MATN2	23.418	1.44277	0.628796	2.2945	0.0217621	0.0318222				HIRIP3	630.455	-1.27186	0.138526	-9.18134	4.25759e-20	1.84499e-19
MAZ	1241.38	2.15303	0.102585	20.9878	8.4793e-98	1.81413e-96				HIVEP2	788.963	-1.15111	0.12303	-9.35633	8.25518e-21	3.66973e-20
MBLAC2	266.181	2.52004	0.246473	10.2244	1.5416e-24	7.80822e-24				HIVEP3	291.913	-1.00797	0.178391	-5.65036	1.60114e-08	4.12425e-08
MBNL1-AS1	44.265	3.35552	0.559005	6.00267	1.94094e-09	5.27544e-09				HK3	21.6334	-7.08029	1.57465	-4.49641	6.91096e-06	1.48061e-05
MBNL2	427.303	1.09491	0.157568	6.94885	3.6827e-12	1.14616e-11				HLA-DMA	512.964	-4.42914	0.175869	-25.1842	5.96215e-140	2.13669e-138
MBNL3	1250.24	1.04057	0.208874	4.98181	6.2991e-07	1.45545e-06				HLA-F	12.8848	-7.92268	1.65342	-4.79168	1.65389e-06	3.70658e-06
MBTPS2	309.234	1.8502	0.213238	8.6767	4.07419e-18	1.62895e-17				HLX	160.157	-2.93665	0.257278	-11.4143	3.54816e-30	2.15546e-29
MCC	38.6729	2.89906	0.590014	4.91355	8.94432e-07	2.04462e-06				HMBS	639.005	-1.43509	0.130842	-10.9682	5.43704e-28	3.10651e-27
MCFD2	1395.14	1.21562	0.0948062	12.8221	1.23235e-37	9.06098e-37				HMCES	1418.26	-1.13793	0.0845352	-13.461	2.65235e-41	2.12365e-40
MCM2	3245.84	1.70999	0.0841061	20.3313	6.79484e-92	1.34184e-90				HMG20B	3035.44	-1.308	0.061855	-21.1462	2.98876e-99	6.52817e-98
MCM3AP	2126.55	1.31448	0.0723094	18.1786	7.6274e-74	1.14638e-72				HMGA1P4	15.68	-8.20541	1.61668	-5.07546	3.86553e-07	9.05581e-07
MCUR1	805.506	1.36101	0.143285	9.4986	2.12735e-21	9.67657e-21				HMGB1P10	38.3606	-2.9754	0.559659	-5.31646	1.05808e-07	2.58068e-07
ME1	21.2862	2.56055	0.841963	3.04117	0.00235662	0.00392335				HMGN2	11729	-1.21868	0.0478072	-25.4916	2.44284e-143	9.13062e-142
MEAK7	208.737	1.58117	0.214363	7.37613	1.62951e-13	5.40101e-13				HMGN3	996.678	-1.31647	0.10188	-12.9217	3.39426e-38	2.53373e-37
MED1	1589.08	2.23928	0.0939884	23.8251	1.83674e-125	5.57465e-124				HNRNPA1L2	816.976	-1.17079	0.113449	-10.32	5.72497e-25	2.95611e-24
MED12L	393.763	1.98466	0.169233	11.7274	9.22627e-32	5.83102e-31				HNRNPA1L3	1581.78	-1.19503	0.0922864	-12.9492	2.37426e-38	1.78337e-37
MED13	1858.06	1.33228	0.0754997	17.6461	1.0894e-69	1.53426e-68				HNRNPA1P35	31.968	-2.03015	0.531665	-3.81848	0.000134279	0.000256926
MED13L	3714.67	2.67637	0.0625956	42.7566	0	0				HNRNPD-DT	11.7259	-3.62017	1.03398	-3.50121	0.000463153	0.000835649
MED14	1099.06	1.04332	0.101163	10.3132	6.14405e-25	3.16728e-24				HNRNPH1	3569.84	-3.98379	0.075239	-52.9485	0	0
MED20	458.874	1.45108	0.161203	9.00157	2.22511e-19	9.36255e-19				HNRNPH3	2821.52	-1.16112	0.0699579	-16.5975	7.26934e-62	8.96418e-61
MED21	506.871	1.77829	0.161179	11.033	2.6489e-28	1.5291e-27				HNRNPM	8956.17	-1.75572	0.0489311	-35.8815	5.93733e-282	5.84809e-280
MED28	1859.23	1.28146	0.0789359	16.2342	2.88989e-59	3.39269e-58				HOOK2	718.106	-2.58624	0.135418	-19.0983	2.61012e-81	4.42393e-80
MED30	253.788	1.03778	0.195689	5.30321	1.13786e-07	2.76966e-07				HOXA2	15.9161	-3.65446	0.865375	-4.22298	2.41092e-05	4.92338e-05
MED9	384.566	1.30637	0.166944	7.82523	5.06747e-15	1.79227e-14				HOXA3	241.134	-1.12793	0.189477	-5.95289	2.63447e-09	7.10738e-09
MEF2A	612.337	1.4388	0.130077	11.0612	1.93579e-28	1.12117e-27				HPGDS	920.46	-1.22205	0.107073	-11.4132	3.59283e-30	2.18006e-29
MEGF9	319.444	3.01254	0.209224	14.3986	5.27689e-47	4.7359e-46				HPX	7.89889	-4.70143	1.43953	-3.26594	0.001091	0.0018909
MEMO1P1	44.7125	2.01961	0.582018	3.47001	0.000520432	0.000933618				HROB	204.605	-1.78311	0.235988	-7.55595	4.15823e-14	1.41416e-13
METTL13	1463.14	1.03484	0.0971389	10.6532	1.68475e-26	9.17734e-26				HSCB	171.578	-1.29461	0.242408	-5.34064	9.26175e-08	2.26709e-07
METTL18	108.997	1.19139	0.335675	3.54923	0.000386353	0.00070275				HSD11B1L	99.0061	-1.15285	0.292702	-3.93865	8.19429e-05	0.000159993
METTL24	8.81002	2.73451	1.21179	2.25659	0.0240335	0.034909				HSD17B7P2	201.024	-1.06117	0.215963	-4.91364	8.94009e-07	2.04395e-06
METTL5	343.112	1.14108	0.183441	6.22043	4.95783e-10	1.39323e-09				HSD3B7	33.4872	-1.42023	0.518187	-2.74077	0.00612948	0.00967582
METTL7A	1108.35	1.63592	0.0988931	16.5423	1.81903e-61	2.22388e-60				HSF4	120.859	-5.86891	0.463894	-12.6514	1.0988e-36	7.88287e-36
METTL9	59.147	1.76275	0.412031	4.2782	1.88407e-05	3.886e-05				HSH2D	4033.12	-3.55498	0.0675767	-52.6065	0	0
MEX3A	623.638	2.40921	0.146959	16.3937	2.11987e-60	2.53623e-59				HSP90B1	6850.15	-1.73943	0.0487748	-35.6624	1.51205e-278	1.45277e-276
MEX3B	2388.47	3.48227	0.0874069	39.8397	0	0				HSPA14	436.988	-1.50374	0.149728	-10.0431	9.84931e-24	4.87208e-23
MEX3C	1163.23	1.55813	0.0959926	16.2318	3.00747e-59	3.52809e-58				HSPA5	14300.9	-2.81092	0.0390472	-71.9877	0	0
MEX3D	246.652	3.70277	0.54045	6.85127	7.31952e-12	2.24723e-11				HSPB9	10.6743	-2.15194	0.926911	-2.32163	0.0202531	0.029735
MFAP1	716.821	1.30311	0.127469	10.2229	1.56531e-24	7.92318e-24				HSPBAP1	396.166	-1.47406	0.162965	-9.04525	1.4932e-19	6.34428e-19
MFAP3	334.844	4.51298	0.295349	15.2802	1.03654e-52	1.04866e-51				HSPBP1	1510.83	-1.20517	0.0865567	-13.9235	4.55862e-44	3.86533e-43
MFSD14B	1275.61	2.07191	0.111188	18.6343	1.69397e-77	2.7126e-76				HSPE1	323.296	-1.87456	0.20046	-9.3513	8.65805e-21	3.84445e-20
MFSD4B	238.799	1.11685	0.199582	5.59598	2.19382e-08	5.59567e-08				HTRA2	617.598	-1.14481	0.124293	-9.21059	3.24335e-20	1.41134e-19
MFSD6	480.67	1.5244	0.144075	10.5806	3.66541e-26	1.97061e-25				HTRA3	783.246	-1.08866	0.113192	-9.6179	6.71896e-22	3.12613e-21
MGA	1902.53	1.96248	0.0824715	23.7959	3.68295e-125	1.11134e-123				HUS1B	6.29883	-3.31762	1.33973	-2.47634	0.0132737	0.0200269
MGAT3	393.637	1.25102	0.178869	6.99407	2.67025e-12	8.35874e-12				HYAL3	436.379	-3.10947	0.170274	-18.2616	1.67442e-74	2.55089e-73
MGAT5	1301.97	1.58131	0.097886	16.1546	1.05449e-58	1.22329e-57				IBA57-DT	29.401	-5.26848	1.8099	-2.91092	0.00360363	0.00585927
MGAT5B	57.9916	1.80201	0.436642	4.12697	3.67581e-05	7.38795e-05				ICAM1	159.781	-4.28357	0.314296	-13.6291	2.68831e-42	2.20543e-41
MIB1	2324.62	1.96723	0.0750586	26.2092	2.08506e-151	8.45962e-150				ICOS	14.2475	-4.95532	1.62855	-3.04278	0.00234404	0.00390491
MICAL2	962.92	2.80015	0.116787	23.9766	4.88138e-127	1.51082e-125				ID1	253.469	-4.21794	0.240814	-17.5154	1.09373e-68	1.51315e-67
MICAL3	498.411	2.29848	0.167696	13.7062	9.31618e-43	7.71553e-42				ID2	445.968	-2.24728	0.150511	-14.931	2.07033e-50	2.01014e-49
MIEF1	1356.28	1.51302	0.0943259	16.0404	6.67302e-58	7.61707e-57				IDH3G	905.153	-1.42432	0.106812	-13.3349	1.45088e-40	1.14933e-39
MINDY2	272.13	1.59726	0.195052	8.18892	2.63572e-16	9.85626e-16				IDSP1	14.953	-3.95626	0.914718	-4.32511	1.52454e-05	3.17034e-05
MINPP1	968.775	1.6102	0.108851	14.7928	1.63131e-49	1.55401e-48				IDUA	1135.43	-4.17476	0.115506	-36.1431	4.78082e-286	4.86185e-284
MIPOL1	60.0542	1.11218	0.444568	2.50171	0.0123595	0.0187198				IER2	4274.91	-4.69476	0.0672607	-69.7994	0	0
MIR126	28.585	1.50977	0.599047	2.52028	0.0117261	0.017826				IER5	1225.87	-1.66561	0.0945957	-17.6077	2.15074e-69	3.01817e-68
MIR1281	5.35116	4.03971	1.85883	2.17326	0.029761	0.0426				IFI35	388.551	-1.69608	0.162382	-10.445	1.54458e-25	8.12553e-25
MIR186	6.12106	3.46623	1.54476	2.24386	0.0248414	0.035999				IFI44	369.523	-2.0518	0.178669	-11.4838	1.5907e-30	9.76554e-30
MIR29B2CHG	151.81	2.45652	0.273692	8.97549	2.821e-19	1.18223e-18				IFI44L	207.15	-5.01866	0.301888	-16.6243	4.65001e-62	5.75682e-61
MIR30DHG	49.3156	1.78794	0.442804	4.03776	5.39633e-05	0.000106991				IFI6	799.495	-2.54295	0.112057	-22.6933	5.21285e-114	1.37207e-112
MIR3142HG	161.595	1.02936	0.235548	4.37005	1.24216e-05	2.60213e-05				IFITM1	44.3833	-1.6021	0.502488	-3.18834	0.00143094	0.00244143
MIR3176	14.9114	2.65488	0.921354	2.8815	0.00395792	0.00639415				IFITM10	17.6052	-1.83265	0.725265	-2.52686	0.0115086	0.0175225
MIR4435-2HG	247.435	1.34911	0.222857	6.05369	1.41568e-09	3.88148e-09				IFITM2	1211.85	-2.33884	0.0940915	-24.8571	2.16731e-136	7.45984e-135
MIR4442	16.5501	4.5977	1.22446	3.75489	0.00017342	0.000327418				IFITM3	1348.37	-2.00943	0.0874365	-22.9815	7.13194e-117	1.94249e-115
MIR5581	6.31377	5.8675	1.81289	3.23655	0.00120984	0.00208533				IFNL3	22.4346	-2.53208	0.662175	-3.82388	0.000131365	0.000251567
MIR573	5.66408	4.26615	1.89283	2.25384	0.024206	0.0351466				IFRD1	988.556	-1.04968	0.0977444	-10.739	6.67494e-27	3.68605e-26
MIR600HG	307.425	1.74152	0.191109	9.11272	8.03444e-20	3.45016e-19				IFT122	999.574	-1.13689	0.0992251	-11.4577	2.15175e-30	1.31532e-29
MIS18BP1	1277.39	1.189	0.103902	11.4435	2.53378e-30	1.54523e-29				IFT140	733.989	-1.40797	0.117005	-12.0334	2.37137e-33	1.55977e-32
MITF	72.6047	1.60333	0.377495	4.24729	2.16372e-05	4.44233e-05				IFT172	926.855	-1.35518	0.104134	-13.0138	1.02161e-38	7.75922e-38
MIXL1	38.8733	1.42755	0.511815	2.7892	0.00528386	0.00840961				IFT43	234.076	-1.70473	0.20399	-8.3569	6.43893e-17	2.46553e-16
MKLN1	693.206	2.37593	0.13197	18.0035	1.8295e-72	2.69791e-71				IFT74	420.11	-1.1183	0.146101	-7.65433	1.94329e-14	6.70497e-14
MKRN2	760.09	2.03674	0.123086	16.5473	1.67554e-61	2.05005e-60				IFT80	176.612	-1.19083	0.219469	-5.42597	5.76407e-08	1.43083e-07
MLEC	3764.65	1.14627	0.0601342	19.0619	5.23804e-81	8.8493e-80				IFT88	221.959	-1.17407	0.210242	-5.5844	2.34511e-08	5.96795e-08
MLLT11	214.968	1.23268	0.222382	5.54307	2.97207e-08	7.52069e-08				IFTAP	281.011	-1.16067	0.191205	-6.0703	1.2767e-09	3.50718e-09
MMP2	777.072	4.37329	0.160637	27.2247	3.31734e-163	1.46346e-161				IGF2BP2-AS1	7.78072	-5.73201	1.78592	-3.20955	0.00132941	0.00227739
MMRN1	1257.37	1.52938	0.101331	15.0929	1.80429e-51	1.78503e-50				IGFALS	35.9401	-2.10605	0.520663	-4.04494	5.23358e-05	0.000103895
MMS22L	506.205	1.41695	0.15821	8.95615	3.36218e-19	1.40564e-18				IGFBP2	264.631	-1.12557	0.231331	-4.86563	1.14094e-06	2.58848e-06
MN1	648.399	1.00035	0.123959	8.07005	7.02699e-16	2.58272e-15				IGFBP6	61.3531	-2.88578	0.427075	-6.75708	1.40797e-11	4.27579e-11
MNS1	57.7298	2.4325	0.565184	4.30391	1.67813e-05	3.47542e-05				IGKC	92.468	-3.78533	0.381993	-9.90941	3.78887e-23	1.8365e-22
MOB1A	3102.01	1.64396	0.0640584	25.6634	2.99595e-145	1.14999e-143				IGLC2	13.9742	-6.48987	1.62466	-3.99462	6.47993e-05	0.000127651
MOCS1	61.4129	2.32426	0.447632	5.19234	2.07669e-07	4.954e-07				IGLL1	1586.75	-2.61426	0.0962263	-27.1678	1.56045e-162	6.86464e-161
MOCS2	298.104	1.69338	0.192731	8.78621	1.54687e-18	6.30545e-18				IKZF3	20.1192	-5.90223	1.19045	-4.95796	7.12355e-07	1.63917e-06
MOCS3	247.952	1.58648	0.230353	6.88719	5.69063e-12	1.75746e-11				IL10RA	122.716	-1.92354	0.281859	-6.82446	8.8254e-12	2.69898e-11
MON1B	1147.88	1.15725	0.101504	11.401	4.13152e-30	2.50208e-29				IL10RB	30.8533	-2.10503	0.609293	-3.45488	0.000550543	0.000985941
MORC3	719.021	1.12113	0.120124	9.33313	1.02794e-20	4.55275e-20				IL10RB-DT	21.268	-2.69339	0.707705	-3.8058	0.000141346	0.000269691
MORC4	59.8107	1.82143	0.42054	4.33117	1.48319e-05	3.08682e-05				IL11	6.6058	-3.78956	1.35657	-2.79349	0.00521432	0.00830736
MORF4L1P1	747.785	2.14554	0.132454	16.1984	5.1753e-59	6.04402e-58				IL11RA	467.974	-4.30706	0.17728	-24.2952	2.20239e-130	7.09704e-129
MORN4	92.3098	1.12425	0.329406	3.41297	0.000642591	0.00114333				IL12A	41.3801	-2.18684	0.487054	-4.48994	7.12427e-06	1.52318e-05
MOSPD1	102.956	1.05464	0.324481	3.25025	0.00115305	0.00199315				IL12RB1	85.737	-1.37185	0.326435	-4.20252	2.63964e-05	5.37434e-05
MOSPD2	242.549	1.18754	0.214922	5.52544	3.28657e-08	8.28306e-08				IL15	95.1945	-1.56226	0.307091	-5.08728	3.6324e-07	8.52496e-07
MPDZ	466.43	1.41256	0.151276	9.33764	9.8503e-21	4.36765e-20				IL15RA	154.833	-1.06009	0.248541	-4.26527	1.99665e-05	4.10847e-05
MPG	781.593	1.37594	0.11203	12.2819	1.13303e-34	7.74864e-34				IL17B	11.532	-4.11452	1.10563	-3.72142	0.000198103	0.000371735
MPP7	147.838	1.24431	0.263598	4.72046	2.35309e-06	5.22645e-06				IL17C	7.29984	-7.07137	1.79865	-3.93149	8.44226e-05	0.000164486
MPRIP	4976.51	1.3728	0.0529078	25.947	1.96768e-148	7.76219e-147				IL17RC	613.488	-2.10912	0.124503	-16.9403	2.26933e-64	2.92992e-63
MPZL1	1135.63	1.03313	0.104415	9.8945	4.39795e-23	2.12712e-22				IL17RE	176.469	-1.50171	0.229988	-6.52954	6.59704e-11	1.93803e-10
MRFAP1L1	957.441	1.28769	0.117118	10.9948	4.04664e-28	2.31971e-27				IL18RAP	11.1307	-4.85207	1.32301	-3.66743	0.000244998	0.000455312
MRPL19	720.065	2.30181	0.144378	15.943	3.18837e-57	3.56156e-56				IL1RL1	109.698	-1.63754	0.319107	-5.13162	2.87266e-07	6.78932e-07
MRPL30	723.513	1.06672	0.134789	7.91404	2.49174e-15	8.94001e-15				IL1RN	30.2093	-3.64396	0.73172	-4.97999	6.35862e-07	1.46833e-06
MRPL35	571.321	1.04367	0.147911	7.05612	1.71217e-12	5.41265e-12				IL20RB	22.3237	-4.14229	0.805109	-5.145	2.67517e-07	6.33825e-07
MRPL39	279.783	1.02664	0.195938	5.23959	1.6093e-07	3.87028e-07				IL23A	31.0092	-2.56424	0.598582	-4.28387	1.83672e-05	3.79284e-05
MRPL45	15.7247	2.0808	0.889912	2.33821	0.0193762	0.028552				IL2RG	623.715	-3.43452	0.153213	-22.4166	2.71405e-111	6.90011e-110
MRPL46	50.2315	1.01814	0.455408	2.23566	0.0253743	0.0367305				IL32	28.9311	-3.20799	0.672571	-4.76974	1.84463e-06	4.12342e-06
MRPL50	377.465	1.6378	0.183282	8.93595	4.03689e-19	1.68232e-18				IL3RA	861.224	-1.56424	0.111737	-13.9994	1.57193e-44	1.35041e-43
MRPS18A	217.868	1.60593	0.230411	6.96988	3.17209e-12	9.89014e-12				IL4I1	85.9916	-6.13095	0.633025	-9.68515	3.48687e-22	1.63693e-21
MRPS18C	49.6351	1.09452	0.441755	2.47767	0.0132245	0.0199584				IL7R	28.5828	-2.91208	0.601959	-4.83767	1.3137e-06	2.97052e-06
MRPS22	364.842	1.22599	0.172303	7.11532	1.1165e-12	3.55395e-12				ILF2	5713.43	-1.11434	0.0482288	-23.1053	4.0992e-118	1.1423e-116
MRPS30	1027.89	1.06832	0.112064	9.53309	1.52673e-21	6.99738e-21				ILF3	16580.9	-1.36803	0.0367532	-37.2221	2.9923e-303	3.44576e-301
MRPS31P4	10.3254	4.89248	1.66033	2.94669	0.003212	0.00525579				ILF3-DT	533.371	-2.60367	0.140519	-18.5289	1.20657e-76	1.90678e-75
MRPS31P5	24.1646	2.21269	0.659356	3.35583	0.000791265	0.0013944				ILKAP	1113.86	-1.49746	0.0949718	-15.7674	5.21571e-56	5.68825e-55
MS4A2	209.555	1.50879	0.220891	6.83047	8.4639e-12	2.58994e-11				ILRUN-AS1	49.4771	-2.17518	0.427756	-5.0851	3.67433e-07	8.61949e-07
MS4A3	59.1266	1.42044	0.447043	3.17742	0.00148591	0.00252916				IMMP2L	240.219	-1.09388	0.193215	-5.66147	1.50086e-08	3.87487e-08
MSANTD3	355.911	1.04854	0.167464	6.26132	3.81726e-10	1.08066e-09				IMPA2	1124.41	-1.04921	0.100922	-10.3963	2.57721e-25	1.34405e-24
MSANTD4	495.964	2.48414	0.15837	15.6857	1.89475e-55	2.04223e-54				IMPDH1	2040.93	-1.11576	0.0744078	-14.9951	7.89969e-51	7.73232e-50
MSH3	540.544	1.48464	0.141208	10.5138	7.46058e-26	3.95666e-25				IMPDH1P8	44.8137	-2.19839	0.454414	-4.83786	1.31248e-06	2.96818e-06
MSH6	3000.78	1.78478	0.0747588	23.8739	5.72564e-126	1.74794e-124				INAFM1	507.147	-3.28173	0.151203	-21.7041	1.87593e-104	4.37839e-103
MSMO1	1062.84	1.59777	0.102779	15.5457	1.70035e-54	1.79806e-53				INE1	30.5177	-1.57002	0.56835	-2.76241	0.00573761	0.00908837
MSN	15088.9	1.42154	0.0388364	36.6032	2.54291e-293	2.70915e-291				INF2	2291.05	-1.52498	0.0691364	-22.0576	8.08257e-108	1.9625e-106
MSNP1	47.8534	4.91126	0.830253	5.91538	3.31113e-09	8.87633e-09				ING5	1426.95	-1.46872	0.0867828	-16.9241	2.98911e-64	3.85288e-63
MTBP	174.13	1.31841	0.260796	5.05532	4.29674e-07	1.00405e-06				INHA	13.1218	-3.72096	0.971151	-3.8315	0.000127365	0.000244235
MTDH	3073.89	1.00935	0.068464	14.7429	3.41969e-49	3.23992e-48				INKA2	111.937	-1.67641	0.289419	-5.79232	6.94215e-09	1.82663e-08
[truncated: 2,283 more rows]

## Sheet: GSE179928
UPGENES	baseMean	log2FoldChange	lfcSE	stat	pvalue	padj			DOWNGENES	baseMean	log2FoldChange	lfcSE	stat	pvalue	padj
[truncated: 4,381 more rows]

[truncated: 1 more sheets: GSE181059]
