# Supplementary material for: Step by step analysis on gene datasets of growth phases in hematopoietic stem cells
Source: Biochem Biophys Rep. 2024 May 30;39:101737. doi: 10.1016/j.bbrep.2024.101737 (PMC11176649; doi:10.1016/j.bbrep.2024.101737)
Supplement: Multimedia component 3 [file mmc3.xlsx]

## Sheet: Sheet1
Supplement3. The intra-intersection results between non-interventional datasets (GSE24231, GSE107497, and GSE125345)
G0up ∩ G1down (C group)	G0down ∩ G1up (B group)	G0up ∩ Dif down (A group)	G0down ∩ Dif up (D group)	G1up ∩ Dif down (F group)	G1 down ∩ Dif up (E group)
ABLIM2	CLC	GBP6	POLI	GBP6	NUDT3
ABCC1	CNFN	JUND	MBD3	JUND	PRKCQ
ARL5B	OR10H2	TMEM201	GINS1	ANKK1	ACP6
YTHDF3	TMEM179	ILDR1	BMS1P5	TMEM201	LCLAT1
STAM	ACSM5	ANKK1	CASP8AP2	ILDR1	LYST
SAMSN1	CORO6	SLC35E4	ZNF420	SLC35E4	TMEM71
TMBIM4	ERVW-1	KLC3	SLMAP	KLC3	CSTL1
BMPR2	FIBCD1	C17orf74	INPP4B	C17orf74	GDAP2
LMAN1	RAB36	PDZD7	XRCC2	PDZD7	RAP2A
RB1	S1PR2	ASB16	BIRC5	ASB16	RAPGEF2
SAMD9L	FOXE3	ARHGEF15	CDH9	TMEFF2	SEL1L3
SENP6	KRT71	CC2D2B	LYST	ARHGEF15	ACBD5
PIK3CG	RPLP0P2	TMEFF2	NHLRC2	GGT6	GNAI1
HELZ	TSSK3	DNM1P35	SLC25A40	MESP1	PIGU
IL6ST	POTEKP	MESP1	DPYD	FUT6	SEL1L
BMS1P5	IL1F10	GGT6	RFC3	DNM1P35	CCNA2
KAT2B	PHYHIP	ZNF727	CREB3L2	CC2D2B	SAMSN1
ARRDC4	PLVAP	SLC6A19	ZNF90	SLC6A19	SGTB
MMRN1	TWIST1	LGALS7	GABPA	RPLP0P2	RAD50
ZCRB1	SPACA1	FUT6	HACD3	LGALS7	SRFBP1
BLZF1	OPN1LW	RPLP0P2	HELZ	FZD9	GK
TRANK1	EHD4	RHO	ERAP1	RHO	MKI67
SEMA3C	TMEM174	FZD9	CCNA2	GNAZ	RAB3GAP2
CKS2	SOX8	GNAZ	IKBKE	ZNF727	TMEM106C
POLI	LGR4	RPL10L	LRIF1	HLA-J	MASTL
UVRAG	C4orf48	HLA-J	NEK1	GPX3	GCAT
OTUD6A	KLK3	GPX3	POGLUT1	CYP2B6	MZT1
MPZL2	CLDN18	CYP2B6	ACP6	RPL10L	ACER3
WHAMMP3	RNF151	CCR3	DHCR7	CCR3	UNK
SAMD9	IRGC	HCN2	COMMD10	HCN2	PGRMC1
GNAI1	GRIN2D	PHOX2A	MKL2	POTEKP	SEC24D
TBCK	KIR3DL3	POTEKP	NCAPD2	PHOX2A	NOL10
SMAD4	TNR	RASD1	IFNAR2	RNF151	BLZF1
STRADB	APLP1	RCOR2	IMPACT	RASD1	SNX16
PLSCR1	ACRC	HCN4	ACY3	HCN4	ALS2
TMEM30A	GP9	LGALS7B	ELANE	RCOR2	DMXL1
NUDT3	LOC93622	F7	C7orf73	LGALS7B	LRIF1
CD2AP	WFDC3	OPN1LW	YTHDF3	F7	KLHL28
TCTEX1D1	KRTAP4-1	RNF151	STAT1	GAPDHP62	MCM10
LATS1	CELF5	DRD4	DLG1	BBS5	BRCA2
ABHD13	EPB41L4A	BBS5	DPY19L4	DRD4	CASP8AP2
MAP4K3	LINGO1	FOXD3	GALNT14	FOXD3	IKBKE
MUT	GFRA4	PPIAP30	ABO	OPN1LW	PGM3
SMC4	NNAT	ZNF524	STAM	SLC16A8	RRP15
CSTL1	FGF3	GUSBP11	ST7L	PPIAP30	FAM135A
MGC57346	MPPED1	MEIOB	FAM126A	MEIOB	LRRC28
RDX	PVALB	GAPDHP62	BUB1	GUSBP11	APOC1
SEL1L	CAPNS2	SLC16A8	KRT10	HCRT	PQLC3
MZT1	KLK14	IL27	PDK2	ZNF524	STRADB
SLC30A6	DLGAP3	HCRT	FRY	C17orf96	BMS1P5
SEMA7A	DIRC1	LCE1F	ASXL2	LCE1F	LTN1
UCHL5	SYN1	C17orf96	C9orf72	CCDC149	HPS3
ADAM10	VWA5B2	HIST2H3D	METTL8	HIST2H3D	VAMP4
MSMO1	CELA1	ZNF732	SPP1	SPDYE7P	PLCB4
NR4A3	ZNF575	CCDC149	TMEM106C	GPT	RBM7
PHF12	DNAH9	GPT	SLC39A10	ZDHHC22	C7orf73
SVIP	TMEFF2	TMEM200C	ADAM9	IL27	ZCRB1
CLIC2	C9orf139	OSCAR	FAM179B	PDE4C	KLHDC1
POLK	HIST1H2AJ	ZDHHC22	MCU	MPPED1	PUS10
ICK	CRYBA2	HNF1A	MASTL	OSCAR	DNAJA3
C4orf46	SPDYE7P	MPPED1	ARHGAP18	TMEM200C	MYSM1
CALCRL	ANGPTL2	TNR	CCDC34	GGT2	SNHG6
YIPF4	KRTAP19-1	CTRB2	WDHD1	HNF1A	GPD2
TMEM65	TMEM201	GGT2	DNMT3B	CTRB2	STXBP5
FEM1B	LCE1F	HIST3H2BB	ECT2	TNR	TMEM209
LYRM7	ATP1A4	SYN1	TMEM109	HMGB3P1	PIK3CG
CASP8AP2	THEM5	UCN2	MCPH1	SYN1	CFH
PTPN22	FOXB1	PRSS36	LYRM7	PRSS36	GRPEL2
FCHO2	SCAMP5	PRM3	TMX3	TERT	ARHGAP18
ISCA2	OSCAR	LOC440461	INTS2	UCN2	COBLL1
MYSM1	PCDHB9	PDE4C	RNFT1	ARL6IP4	UCHL5
LINC00266-1	TMEM132C	IRGC	TRMT61B	PRM3	POLI
TMX3	GPR17	ZNF492	PFKFB4	MT1A	LEF1
SGIP1	KRT19	LOC100130331	COBLL1	GABRE	PTPN22
RRP15	PRB4	HMGB3P1	IFI44L	IRGC	SAMD9
UBN2	CTRB2	ZNF813	SLC39A9	ZNF732	TMEM156
SNAPC1	SLURP1	TMEM240	DHFR	CEND1	F2RL1
CUL3	MT1H	TERT	DCP1B	TMEM240	RB1
RAB27B	GNG13	CEND1	CASK	DCAF4L2	CTSO
RAPGEF2	NOXO1	C9orf139	CWC27	SIX5	TRIM59
OAS2	CACNA1A	MT1A	FEM1C	LOC100130331	RDX
SPIN4	CD300LG	SPDYE7P	ACBD5	LOC440461	MGAT4A
PEX3	CPN2	SIX5	GRPEL2	IFITM4P	SETD7
PIGU	FCGBP	THEM5	GTDC1	FBXO24	TMBIM4
IPMK	GPR156	SIM1	TRIM59	HBM	PGM2
LTN1	PLAC4	GPR153	SMC4	MDFI	PIGK
ARHGAP21	GALR3	MDFI	ABCA13	C20orf144	POLK
RAD50	BMP8B	GABRE	SPON1	C9orf139	SMC4
C12orf29	GPX3	FBXO24	GDPD1	GPR153	MKL2
IL18R1	LCE2D	C20orf144	RB1	THEM5	MPV17L
PIGN	GSG1	DCAF4L2	SNHG6	EXOC3L2	MGC57346
C8orf59	CHST13	SHANK1	UVRAG	SIM1	GTDC1
KLHDC1	UCN2	EXOC3L2	BMPR2	NDST2	ARL5B
SLC35A5	TNFAIP8L3	KRTAP1-3	PEPD	FOXC2	CD2AP
SLC39A10	PERP	HBM	FEM1B	LOC93622	HELZ
SGTB	SCGN	ANP32D	PTPN22	KRTAP1-3	TRANK1
RBM7	USH1C	NDST2	GPR180	CDC42EP5	SAE1
SRFBP1	FFAR1	CDC42EP5	SEMA4D	ZFHX2	GEN1
TRIM59	FAM47C	GDF15	CSTL1	GDF15	COX10
CYSLTR1	ANP32D	GALR3	TTC5	GALR3	KAT2B
PIGK	LCE1C	LRIT1	TMTC3	COL4A1	VWA5A
GNPDA2	C2CD4A	LOC93622	CUL3	PPDPF	SERAC1
PGM2	KCNQ4	CASKIN1	SLC10A7	ZNF492	TCTEX1D1
GYPA	DRD3	ZFHX2	MOSPD2	FBXO17	PRPS2
MGAT4A	HBM	MUC2	TM2D1	FSCN2	MOSPD2
TGFBR1	SLC6A19	MAFG	COMMD8	MUC2	ZNF516
METTL4	SDK1	HIST1H2BL	TBCK	EN2	WHAMMP3
FEM1C	C3AR1	GRM4	TIMELESS	PTK6	TMEM30A
UGDH	LOC145694	EN2	TMEM106B	SHANK1	KCNE3
STXBP5	SEZ6	DTX2P1-UPK3BP1-PMS2P11	IL6ST	POM121L4P	UGDH
LOX	KRT24	TUBB3	LEF1	GRM4	PDE4B
MASTL	HAR1A	HIST2H2AB	SCRN3	BOLA2-SMG1P6	KCTD18
ACBD5	KRT81	HIST1H2BM	C12orf66	RAB36	NEK1
TMTC3	TP53AIP1	COL4A1	SLC29A1	LRIT1	LYRM7
LCLAT1	MUC4	IFITM4P	UBE2T	CASKIN1	IFI44L
FAM208B	EPHX3	ARL6IP4	BLZF1	NOXO1	PTCD2
TET1	LBX1	GJC2	F13A1	HIST3H2BB	LANCL1
ALG10	GDF15	FOXC2	NUP107	TUBB3	MIPEP
PHF14	BGN	ZNF625	RBL1	THY1	CEP41
COX10	SYT2	DLGAP3	OTUD6A	CELA1	ALG10
CENPK	HIST3H2BB	FBXO17	FGFR1OP	TMEM174	SKA3
B4GALT6	ZNF676	LOC145694	GMNN	LOC145694	SPP1
FAM135A	C1orf111	THY1	MME	DNAH3	TTC5
HAS2	MAFG	CELA1	MCM10	DLGAP3	TOP2A
SLC39A9	COX6A2	FOXA3	SASS6	CHGA	SLC10A7
JAM2	C1orf226	KRTAP5-8	MDM1	IVL	CENPK
BTAF1	MESP1	RAB36	KLHDC1	GP9	TMEM65
NEK1	NPAS1	FOXD4	TOP2A	GJC2	ABO
HPS3	ORM2	COX6A2	RNASE2	COX6A2	TM2D1
GDAP2	ATP6V1C2	HIST1H2AM	SAE1	KRTAP5-8	FIG4
PLS3	GJD3	ATP2B3	SLC30A6	PRB4	UBR3
MED12L	NYX	PRB4	KIF20B	ATP2B3	GFOD1
SAE1	CDR2L	CHGA	TMEM209	EEF1DP4	MDM1
CHM	C1QL2	IVL	NEK9	SLC22A7	BTAF1
CFH	C17orf74	NOXO1	CENPK	ZNF813	SPC25
MBTPS2	CYP2B6	TMEM174	USP28	AGRP	TBC1D4
TM2D1	EVX1	PTK6	FRRS1	ANP32D	GPR180
THAP5	ELFN1	IGLON5	PQLC3	PLAC4	DLG1
ARHGEF12	OR2H1	AGRP	OTUD6B	HIST1H3E	CDH9
DMXL2	CCDC85B	FSCN2	OAS2	ZNF625	RAB27B
G2E3	MMP19	SLC22A7	C4orf46	MAFG	CUL3
TRMT61B	C20orf173	BMP8B	ODF2L	IRX5	CLEC12A
RAP2A	PM20D1	BOLA2-SMG1P6	KIAA0040	BMP8B	FEM1B
INTS2	C22orf24	PPDPF	RRAGB	GFRA4	TMTC3
FAM126A	CEBPB	PLAC4	FIG4	ADRA2C	MMRN1
CEP120	LRG1	KRT19P2	RNASE6	CDC42EP1	TET1
OTUD6B	DNAJB8	ADRA2C	EGFEM1P	KIF1C	RFC3
TTC5	FLJ31356	IRX5	TMEM156	C1orf226	DPY19L4
TMEM106C	TMEM105	GP9	UBE2E2	FOXA3	MUT
TAP2	XKR3	CDC42EP1	ABCC5	GPD1	TAP2
SERPINI1	ATP10B	GPD1	SPC25	LOC200726	FAM179B
TMEM106B	TTTY5	LGR4	ZNF404	FOXD4	POGLUT1
FAM179B	CRLF1	POM121L4P	RABGAP1	DTX2P1-UPK3BP1-PMS2P11	MCPH1
ADAM9	GH1	DNAH3	GEN1	WDR64	FRY
ZNF608	SNORA78	KIF1C	ECRP	SLC22A18AS	COMMD10
LANCL1	LOC200726	GFRA4	SEMA3C	HIST2H2AB	KIAA1468
GK	KLHDC7B	C1orf226	UBASH3B	PLEKHN1	C12orf29
CTSO	HCN4	HIST1H3E	BRIP1	MUC6	C9orf72
SOCS4	NPAS3	LBX1	INSR	INHBA	UBE2E2
WDR60	NKX2-5	DNAH9	BRCA2	ALPL	OTUD6A
ZNF354C	JUND	WDR64	PTCD2	TMEM179	MAP4K3
USP28	PPDPF	PLEKHN1	TMEM218	CHAC1	SAMD9L
PARP11	FAM167B	ZNF223	B4GALT6	SEZ6	ZNF280D
SH3BGRL2	TPH2	EEF1DP4	NAGA	PDGFB	G2E3
GPD2	BRD7P3	PDGFB	SAMD9L	ORM1	SLMAP
FIG4	PHOX2A	ALPL	DMXL2	IGLON5	IL6ST
LRIF1	DUSP26	AANAT	IPMK	CD300LG	SCAPER
DPYD	ODF4	SHISA4	CXCL8	HIST1H2AM	CASK
GAB1	LOC440461	SNORA78	ALG10	MUC4	C12orf66
DMXL1	CRCT1	ACTC1	TAP2	AOC4P	CKS2
SWT1	GZMH	TMEM158	PIGN	LOC148709	DPYD
GPR180	POM121L4P	KCNC3	CLEC12A	KCNC3	USP28
ATP10D	BEST3	INHBA	MBTPS2	DNAH9	INTS2
RFC3	MRPL34	EPHX3	THAP5	LGR4	UBN2
PGM3	SCARF2	CHAC1	UGDH	LBX1	OAS2
F2RL1	DNAH3	LOC148709	HGF	AANAT	SERPINA1
PREX2	GPR150	C1QL2	FAM208B	SHISA4	SMAD4
PANX1	TCTE3	TAF1L	MPV17L	TTTY5	SLC39A10
SLC25A24	HCRTR1	ELFN1	CHM	EPHX3	MDN1
TMEM209	TMEM37	LOC200726	RAB11FIP1	HIST1H2BL	INPP4B
ZNF25	MAFB	HR	ARRDC4	CTSL	UBASH3B
MOSPD2	ZNF524	TCEAL6	SERPINA1	TNNI2	TMEM106B
ZNF404	CAMK2N2	TTTY5	CEP41	LCE1C	FEM1C
RRAGB	SV2B	MUC6	METTL4	SNORA78	NEK9
NOL10	KCNV2	ADAD2	SOCS4	LTB4R2	MBTPS2
ATP7A	CPA5	RGPD6	ABHD13	CAPNS2	LMAN1
IL2RA	FOXD3	KRTAP4-1	RPL39L	TSPAN10	TMX3
KIAA0355	LOC148709	ID3	LINC00266-1	ST6GALNAC2	C8orf59
ABCA5	HCN2	CAPNS2	TGFBR1	C9orf163	ABCC5
CXCL8	ID1	CTSL	MS4A3	KRT19P2	FAM126A
C7orf73	LOC100130331	FTHL17	MSMO1	ADAD2	YTHDF3
PDE4B	PDE6C	TSPAN10	SKA3	ELFN1	SCRN3
GFOD1	MYOD1	NKD2	C8orf59	TAF1L	SOCS4
KLHL28	CCNB3	TMEM179	CKS2	KRTAP4-1	BMPR2
C9orf72	POU3F3	LTB4R2	ATP10D	ACTC1	EGFEM1P
SNHG6	CCL24	ST6GALNAC2	ISCA2	HDAC10	SCOC
PRKCQ	UTF1	HIST1H2BO	CALCRL	NKD2	KIAA0040
G0S2	CCR3	SLC22A18AS	MKI67	PALM3	IPMK
SLMAP	FUNDC2P2	TNNI2	SENP6	DBNDD2	C4orf46
UNK	MT1A	KCTD11	ADAM10	C1QL2	ZNF420
MTHFD2L	FOXA3	FOXQ1	ICK	PP14571	STAM
INPP4B	C1orf229	LCE1C	LATS1	VWA5B2	LINC00266-1
DLG1	HCAR2	C9orf163	PROK2	CAMK2N2	MTHFD2L
ABCA13	DEFB126	MPP2	GPR65	GLIS2	KIF20B
SERPINA1	ADRA2C	MAGED4B	BBS10	FGF3	GPR65
COBLL1	MAFA	CD300LG	PHF12	NNAT	TBCK
SNX16	LRRC19	SNORA70	LMAN1	MAGED4B	DMXL2
DNAJA3	KCNJ13	PVALB	ARHGAP21	PVALB	TRMT61B
TBC1D4	SIM1	FUNDC2P2	SLC7A11	HIST1H2BM	METTL4
PQLC3	GCM2	AOC4P	SVIP	ADAMTS7	FRRS1
MDN1	NHLH2	DBNDD2	ITGB3	TNXB	CXCL8
SCAPER	SPRR2C	MMP9	SPIN4	ADAMTSL5	TGFBR1
LRRC28	SPINK7	PP14571	PEX3	GPR17	NAGA
SETD7	CACNG7	CAMK2N2	MBD5	OR4D2	ITGB3
UBE2E2	WDR64	ADAMTS7	MIPEP	MMP9	ZNF404
ZNF516	ZDHHC22	FGF3	SNAPC1	KCTD11	CHM
EGFEM1P	OR6W1P	CDK3	KCNE3	TMEM158	ABCA13
VAMP4	IVL	CELF5	G0S2	LAT	ABHD13
PLCB4	KRT14	ADAMTSL5	YIPF4	MYOD1	UVRAG
ABO	KRTAP1-3	BMS1P15	PLSCR1	CCDC8	G0S2
RAB3GAP2	SOX18	LAT	CERKL	KLK14	PIGN
CDH9	RHO	CDHR2	C1QTNF4	PIWIL2	ISCA2
IFI44L	NPW	KLK14	CHST13	CYP1A2	SLC35A5
ABCC5	SERPINA10	ORM1	SCAND1	SLC4A11	RAB11FIP1
SCOC	PCSK1N	ZNF208	AVP	HCAR2	ICK
PGRMC1	C1QL1	GLIS2	MAFG	FOXQ1	SLC30A6
POGLUT1	FTHL17	VWA5B2	CCDC85B	SLAMF9	FAM208B
MCPH1	CD14	MYOD1	CEBPB	MPP2	SLC39A9
VWA5A	LOC100505887	AQP2	JUND	PCSK1N	RRAGB
UBASH3B	FOXC2	PCSK1N	PPDPF	SLC5A2	SEMA3C
CEP41	FZD9	PALM3	MRPL34	CDHR2	PROK2
KCTD18	TIGD5	GPR17	CITED4	TRGV7	THAP5
CASK	TMEM229A	SLAMF9	IL9R	GNRH2	MCU
IKBKE	FOXQ1	OR4D2	SCARNA7	TCTE3	PHF12
DPY19L4	NPBWR1	HDAC10	SNORA71A	ARHGEF18	PEX3
NEK9	DHH	TNXB	MIF	SPDYE1	MBD5
ZNF280D	KRTAP8-1	KRTAP5-9	GUSBP11	TP53AIP1	B4GALT6
TMEM71	ENHO	SLC30A3	PRG2	HR	ARRDC4
PRPS2	SOX1	KLF1	SNORA12	VHLL	BBS10
KIAA1468	C17orf96	NPBWR1	MOCS3	AQP2	ADAM10
	IL26	DIRC1	SCARNA5	A4GALT	PHF14
	FOXS1	ZC3H11A	RGS18	PPP1R13L	ADAM9
	PRR18	SLC5A2	RNY3	TCEAL6	YIPF4
	DCAF4L2	PERP	SNORD117	KRT81	SVIP
	TMEM200C	FIBCD1	SNORD11B	AGAP1	SENP6
	OR4D2	MUC4	NHEJ1	DIRC1	LATS1
	FAM180A	CCDC8	MRPL53	MAFA	OTUD6B
	KCNC3	PIWIL2	SNORD71	RIN1	ATP10D
	ACTBL2	TCTE3	SNORD69	MRPS24	SPIN4
	RPL10L	HCAR2	DPY19L2P1	GNG13	MSMO1
	VHLL	BRD7P3	GTF2H4	TMEM184A	ARHGAP21
	CCIN	LINGO1	FAM157B	KLF1	PLSCR1
	EN2	CYP1A2	RNASE3	BMS1P15	CALCRL
	RASD1	MAFA	SNORA71D	KISS1R	SNAPC1
	SLC35E4	GRIN2D	CKLF	FIBCD1	SLC7A11
	ORM1	NNAT	CD68	ATP10B
	SYT15	EPB41L4A	BCRP3	PERP
	IGFALS	TP53AIP1	SNORA38	TMEM105
	PLEKHF1	SYNPO	SNORD41	CLDN18
	AOC4P	SLC4A11	SNORA55	C22orf24
	SLIT1	ATP10B	MGAT2	CELF5
	SLC35G5	KRT81	OCLM	HSPA12B
	DBNDD2	INO80B	OR7G1	KRTAP5-9
	RTN4RL2	NPW	SNORA11	FCGBP
	CHGA	GJD3	SNORA38B	NPBWR1
	TUB	WNT10A	SNORA71B	SLURP1
	TRIM72	ZNF132		LCE2D
	ZNF208	ZNF575		SYNPO
	ARHGEF15	GNG13		GRIN2D
	DEXI	TRGV7		MT1H
	KLHL17	RIN1		WNT10A
	KISS1R	GPR150		GJD3
	GAL3ST3	GGTLC1		GGTLC1
	RCOR2	CHRNA2		KRT6A
	HBG1	LCE2D		IGHV5-78
	HBQ1	C1QL1		GZMH
	MIF	TCEAL2		C1orf229
	MEX3D	HSPA12B		RGPD6
	GUSBP11	VHLL		S1PR2
	NOTUM	C22orf24		LINGO1
	ZNF132	KISS1R		MIF
	NKD2	CASP5		ZNF223
	FBXO17	S1PR2		FUNDC2P2
	THY1	MEX3D		C1QL1
	DRD4	SPDYE1		CHRNA2
	CCDC149	CACNA1B		GPR150
	CDC42EP2	ID1		CACNA1B
	ZNF223	LRRC19		C10orf35
	ADAD2	ZNF137P		PM20D1
	FAM151A	DEFB126		PPAN-P2RY11
	MMP14	DLSTP1		MEX3D
	OTUD7A	CLDN18		ZNF575
	SHISA4	PDXDC2P		CSAG1
	ZNF727	A4GALT		ZNF593
	TMEM184A	NPAS1		GCGR
	TMEM139	GNRH2		MFRP
	ANKRD53	KRT6A		PRB3
	HAS3	C10orf35		ANKRD65
	FAM222A	CPA5		CPA5
	MPP2	TMEM184A		INO80B
	ACY1	SLURP1		TNNI1
	PKP3	GZMH		SLC34A3
	DNM1P35	C1orf229		CRYBA2
	CPNE6	FAM167B		SPRR2C
	NRAV	SLC4A5		HBA1
	ZNF813	KRT24		NPAS1
	PP14571	HLA-DOB		CDK3
	SFTPA1	SLC34A3		MUC5AC
	FRMD8P1	SPRR2C		HBG1
	SIX5	TDRD10		FAM47C
	ALPL	FOXS1		CASP5
	CYP4F2	TIGD5		OR10H2
	C9orf131	MUC5AC		DEFB126
	DIRAS1	PPAN-P2RY11		A1BG
	IRX5	SOX1		NRAV
	MT1G	TMEM105		HLA-DOB
	NAA11	GCGR		BGN
	TDRD10	GALNT9		SOX1
	FOXD4	FAM83E		SLC4A5
	MMP9	PTTG2		HIST1H2BO
	BOLA2-SMG1P6	ZNF676		SPSB3
	ZNF593	FCGBP		FOXS1
	IFITM4P	KCNJ13		FAM167B
	PLSCR3	MFRP		GALNT9
	SFTPB	NOTUM		SNORA70
	SLC5A2	PM20D1		PTTG2
	SPSB3	TUBB8		WFDC3
	TRIM50	SCARF2		NPW
	KLC3	IGHV5-78		PTGER1
	KCNH6	MUC3A		MAT1A
	TERT	OR10H2		MAGEE1
	CSNK1A1P1	WFDC3		OR2H1
	SLC4A11	ESRP2		EGFL8
	SPDYE4	ANKRD65		ZC3H11A
	GLIS2	SYT2		ESRP2
	WNT10A	PRB3		KCNJ13
	YBX2	MAGEE1		MUC3A
	CEND1	GPR156		FAM83E
	DTX2P1-UPK3BP1-PMS2P11	CSAG1		CCNB3
	GPT	FAM47C		SCAMP5
	HBA1	SPSB3		HIST1H4L
	MEIOB	ACTRT3		GPR156
	SLC22A18AS	NPAS3		ZNF208
	ZNF732	PPP1R13L		SCARF2
	CDHR2	DHH		KRTAP19-1
	CHAC1	BGN		LRRC19
	PRM3	MAT1A		COL11A2
	PRSS8	SCAMP5		CDH22
	ANP32C	EGFL8		TDRD10
	CALML4	CHRNE		DHH
	CYP1A2	ANP32C		FLJ31356
	SNORA70	FAM151A		SYT2
	ST6GALNAC2	XKR3		KRT19
	ANKRD65	ANGPTL2		KCNH6
	CASP5	KLHDC7B		ID3
	GAPDHP62	PHBP19		TUB
	GGT2	PGAM1P4		PRSS8
	GNAZ	OR2H1		FAM151A
	EXOC3L2	FLJ31356		POM121L8P
	SLC34A3	CRYBA2		PRSS56
	ACTC1	KCNQ4		KCNQ4
	FSCN2	TBC1D3B		PHBP19
	GABRE	FDPSP2		SOX18
	PDGFB	POM121L8P		SPDYE4
	TCEAL6	ZRSR1		DNAH11
	TUBB8	ZNF593		CIB3
	EEF1DP4	CASC2		PKP3
	AGAP1	MRPL34		TRIM10
	AMD1P3	ANKRD53		XKR3
	ATP2B3	C4orf48		CD300C
	C9orf163	TUB		TPH2
	CDH22	SNURF		FFAR1
	CIB3	NRAV		POU5F1
	CIDEC	MT1H		CASC2
	IGLON5	HAS3		OTUD7A
	LGALS7B	DIRAS1		LHB
	MAT1A	AGAP1		PGAM1P4
	POU5F1	PRSS8		PLEKHF1
	PTGER1	THBD		SLC30A3
	PTTG2	MMP14		ACTRT3
	SCTR	SPACA1		KRT24
	SLC22A7	PRSS56		NPAS3
	TAF1L	CD300C		ANGPTL2
	ACTRT3	TNNI1		ANKRD53
	AGRP	KRTAP19-1		AMD1P3
	BMS1P15	MAFB		TMEM255B
	KRTAP5-9	KRT19		MRPL34
	PPIAP30	CDH22		KIAA2012
	PRODH	ADGRD2		HBA2
	TMEM240	SCTR		SDK1
	ADAMTS7	SLC35G5		ADGRD2
	ADAMTSL5	CCNB3		KLHDC7B
	ADGRD2	CRLF1		ZNF132
	ANKK1	ENHO		HCRTR1
	C20orf144	FFAR1		LOC100505887
	DEFB1	OTUD7A		DNAJB8
	GALNT9	MRPS24		CDC42EP2
	GBP6	PLEKHF1		PRODH
	GGTLC1	AMD1P3		HAS3
	GPR153	CCIN		TRIM50
	GPR32	TMEM139		MAFB
	HCRT	NOTCH2NL		FDPSP2
	HIST1H2AM	KCNH6		KLK3
	KRT6A	SOX18		COL4A2
	LGALS7	MAB21L2		ZNF676
	LRIT1	TPH2		SCGN
	LYNX1	KIAA2012		SPACA1
	MFRP	CRCT1		MT1G
	MUC3A	CSNK1A1P1		TCEAL2
	OTOF	CACNG7		TNFAIP8L3
	PPAN-P2RY11	LOC100128164		PPM1J
	SHANK1	KLK3		ABI3
	SYNPO	TMEM255B		C20orf173
	TNNT2	CIB3		CRCT1
	TRIM10	ACTBL2		PDXDC2P
		PTGER1		DUSP26
		OTOF		FTHL17
		CYP4F2		LYNX1
		POU3F3		C1orf111
		MIF		TUBB8
		LHB		ENHO
		TRIM10		GH1
		PKP3		NOTUM
		TWIST1		CCIN
		SPDYE4		TIGD5
		LOC100505887		SFTPA1
		TMED10P1		TBC1D3B
		FRMD8P1		NAA11
		FOXB1		FOXB1
		RPP21		TNNT2
		TNNT2		ANP32C
		PRODH		CHRND
		PLA2G16		ZNF137P
		HCRTR1		KCNV2
		LYNX1		CYP4F2
		ERVW-1		DRD3
		GCM2		TMEM37
		CHRND		NKX2-5
		SFTPA1		POU5F1P3
		CFAP65		SPSB1
		SRPK3		CFAP65
		SERPINA10		ACTBL2
		SOX8		POU3F3
		GNRHR2		CACNG7
		MMP19		PLA2G16
		CALML4		MMP14
		CLDN14		SV2B
		ATP1A4		TMEM139
		CACNA1A		C4orf48
		SPINK7		ZRSR1
		DNAJB8		ID1
		TNFAIP8L3		MMP19
		SYT15		SERPINA10
		CDC42EP2		CHRNA4
		GAL3ST3		SLIT1
		ZNF503		SOX8
		ABLIM2		OR6W1P
		ARHGEF18		PFN1P2
		SLC13A4		SRPK3
		PPM1J		SCTR
		LECT1		EPB41L4A
		RTN4RL2		CALML4
		GPR32		OTOF
		C20orf173		GCM2
		IGFALS		C9orf131
		C9orf131		SYT15
		GH1		SLC35G5
		GSG1		DEXI
		APOL4		CDR2L
		DNAH11		NHLH2
		DRD3		GAL3ST3
		FTMT		IGFALS
		SV2B		ODF4
		HAR1A		ERVW-1
		IL26		RPP21
		NKX2-1		CRLF1
		TRIM50		C2CD4A
		C1orf111		IL26
		TMEM37		PDE6C
		SCGN		HYAL1
		TMEM132C		RTN4RL2
		C2CD4A		LAYN
		NHLH2		CACNA1A
				CHRNE
		SNORA12		HAMP
		RNY3		NTN3
		SNORD117		SFTPB
		SNORA11		TRIM72
		RNY1		FOXE3
		SCARNA7		FAM180A
		SNORD71		CPN2
		SNORA71D		NOTCH2NL
		SNORD20		CPNE6
		CCR7		TMEM132C
		RGPD4		CCL24
		SNORA38		CSNK1A1P1
		SCARNA5		PTGDS
		SNORD69		S100A1
		CKLF		CHST13
		BCRP3		TEPP
		OR2L1P		DEFB1
		OR7G1		PRR18
		FAM157B		KLHL17
		SNORA38B		GSG1
		SNORA71A		UTF1
		CYP1A1		HAR1A
		SNORD11B		TMEM229A
		OCLM		USH1C
		SNORA30		CCDC85B
		SNORD41		PHYHIP
		SNORD46		HBQ1
		SLC4A1		DIRAS1
		GYPA		SP140
		TAS2R30		GPR32
		HAS2		BRD7P3
		MGAT2		FAM222A
		CD68		TWIST1
		NHEJ1		ACRC
		SNORA55		TRBV5-4
		AMY2A		FTMT
		ZNF763		CIDEC
		SNORA57		PCDHB9
		SNORA71B		HMOX1
		RGS18		PLSCR3
		SNORD15B		C3AR1
		JCHAIN		CEBPB
		CERKL		YBX2
		TSPYL4		IL1F10
		SCAND1		IPO4
		CHST13		SPINK7
		CCDC85B		NYX
		C10orf128		APLP1
		PACSIN1		RETN
		KIAA0087		ZNF503
		CEBPB		PTCRA
		AVP		ATP6V1C2
		CNTNAP2		EVX1
				ORM2
				KRT14
				CHRNA10
				BEST3
				KRTAP8-1
				LRG1
				LVRN
				ATP1A4
				FRMD8P1
				ACY1
				CELSR2
