# Supplementary material for: Step by step analysis on gene datasets of growth phases in hematopoietic stem cells
Source: Biochem Biophys Rep. 2024 May 30;39:101737. doi: 10.1016/j.bbrep.2024.101737 (PMC11176649; doi:10.1016/j.bbrep.2024.101737)
Supplement: Multimedia component 4 [file mmc4.xlsx]

## Sheet: UP)
Supplement4. The inter intersections between the UP genes of the interventional datasets and B, A, and F groups
Interventional UP Genes	G0down ∩ G1up (B Genes group)	G0up ∩ Dif down (A Genes group)	G1up ∩ Dif down (F Genes group)
AACS	ACTRT3	ACTRT3	ACTRT3
AAMDC	ADAMTS7	ADAMTS7	ADAMTS7
AAR2	AGAP1	AGAP1	AGAP1
AARS	AMD1P3	AMD1P3	AMD1P3
AARS2	C17orf96	APOL4	C10orf35
AARSD1	C3AR1	BCRP3	C17orf96
AASDH	C9orf139	C10orf128	C3AR1
AASDHPPT	C9orf163	C10orf35	C9orf139
ABALON	CALML4	C17orf96	C9orf163
ABCA1	CASP5	C9orf139	CALML4
ABCA10	CDC42EP2	C9orf163	CASC2
ABCA11P	CDR2L	CALML4	CASP5
ABCA9	CIB3	CASC2	CD300C
ABCB1	CLC	CASP5	CDC42EP2
ABCB10	DEXI	CD300C	CDR2L
ABCC4	EHD4	CDC42EP2	CELSR2
ABCC5	EPB41L4A	CIB3	CIB3
ABCE1	EXOC3L2	CKLF	CTSL
ABCF2	FSCN2	CLDN14	DEXI
ABCG1	FZD9	CNTNAP2	DNAH11
ABI2	GABRE	CTSL	EPB41L4A
ABITRAM	GDF15	CYP1A1	ESRP2
ABR	GPR153	DNAH11	EXOC3L2
ABRACL	GPT	EPB41L4A	FDPSP2
ACAA2	GRIN2D	ESRP2	FSCN2
ACACA	GSG1	EXOC3L2	FZD9
ACAD9	GZMH	FDPSP2	GABRE
ACADM	HBA1	FSCN2	GDF15
ACADS	HIST3H2BB	FZD9	GGT6
ACAP2	ID1	GABRE	GJC2
ACAT1	IGLON5	GDF15	GPR153
ACAT2	KISS1R	GGT6	GPT
ACBD3	KLHDC7B	GJC2	GRIN2D
ACBD5	KRT19	GNRHR2	GSG1
ACER2	LGR4	GPR153	GZMH
ACKR1	LINGO1	GPT	HBA1
ACKR2	LYNX1	GRIN2D	HIST1H3E
ACLY	MAFB	GSG1	HIST3H2BB
ACO1	MEIOB	GZMH	HMOX1
ACO2	MESP1	HIST1H3E	ID1
ACOT1	MEX3D	HIST3H2BB	ID3
ACOT11	MIF	ID1	IGLON5
ACOT13	MMP14	ID3	INHBA
ACOT2	MMP19	IGLON5	KIF1C
ACOT4	MMP9	INHBA	KISS1R
ACOT7	MT1G	KIF1C	KLF1
ACOX1	NKD2	KISS1R	KLHDC7B
ACOX3	NRAV	KLF1	KRT19
ACP2	OTOF	KLHDC7B	KRT19P2
ACSBG1	OTUD7A	KRT19	LAT
ACSL3	PKP3	KRT19P2	LGR4
ACSL4	PLVAP	LAT	LINGO1
ACSM3	POU5F1	LGR4	LYNX1
ACSS2	PPIAP30	LINGO1	MAFB
ACTB	PRSS8	LYNX1	MAGEE1
ACTBP11	RAB36	MAFB	MDFI
ACTBP2	RASD1	MAGEE1	MEIOB
ACTG1P25	RCOR2	MDFI	MESP1
ACTL10	RTN4RL2	MEIOB	MEX3D
ACTL6A	SCAMP5	MESP1	MIF
ACTR2	SIX5	MEX3D	MMP14
ACTR3C	SV2B	MGAT2	MMP19
ACTR6	TERT	MIF	MMP9
ACTR8	YBX2	MMP14	MT1G
ACTRT3		MMP19	NKD2
ACVR1B		MMP9	NRAV
ACVR2B		NKD2	OTOF
ACVRL1		NRAV	OTUD7A
ACYP1		OTOF	PDZD7
ADAL		OTUD7A	PKP3
ADAM10		PACSIN1	PLA2G16
ADAM11		PDZD7	POU5F1
ADAM12		PKP3	PPIAP30
ADAM17		PLA2G16	PPM1J
ADAM1B		PPIAP30	PPP1R13L
ADAM22		PPM1J	PRSS36
ADAM23		PPP1R13L	PRSS8
ADAMDEC1		PRSS36	RAB36
ADAMTS1		PRSS8	RASD1
ADAMTS3		RAB36	RCOR2
ADAMTS7		RASD1	RTN4RL2
ADCY1		RCOR2	SCAMP5
ADCY7		RTN4RL2	SIX5
ADCYAP1		SCAMP5	SPSB1
ADGRA3P1		SIX5	SV2B
ADGRE2		SNORD69	TERT
ADGRG2		SV2B	TNNI2
ADGRG5		TERT	TRGV7
ADH5		TNNI2	YBX2
ADHFE1		TRGV7
ADIPOR2		MMP13
ADM2
ADO
ADORA1
ADORA2B
ADORA3
ADPRH
ADPRHL2
ADRA2A
ADSS2
AFDN
AFF1
AFF2
AFF4
AFG3L2
AFMID
AGAP1
AGAP11
AGAP5
AGAP9
AGBL3
AGFG2
AGGF1
AGGF1P1
AGGF1P2
AGGF1P3
AGK
AGMAT
AGO1
AGO2
AGTRAP
AHCTF1P1
AHCYL1
AHCYL2
AHNAK
AHRR
AHSA1
AIFM1
AIMP2
AJUBA
AK2
AK3P3
AK4
AK4P1
AK7
AKAP1
AKAP11
AKAP13
AKAP5
AKAP6
AKIP1
AKR7A2
AKT1
AKT3
AL133493.2
ALAD
ALB
ALDH18A1
ALDH1A1
ALDH1B1
ALDH1L2
ALDH3A2
ALDH3B1
ALDH4A1
ALDH5A1
ALDH6A1
ALDH9A1
ALDOA
ALDOC
ALF
ALG1
ALG10
ALG10B
ALG11
ALG12
ALG14
ALG3
ALG6
ALG8
ALKBH1
ALKBH2
ALKBH3
ALKBH4
ALKBH8
ALMS1
ALOX5AP
AMACR
AMD1P3
AMDHD1
AMELX
AMER1
AMHR2
AMIGO1
AMMECR1
AMOT
AMOTL1
AMZ1
ANAPC10
ANAPC11
ANAPC13
ANAPC1P2
ANG
ANGEL1
ANGPT1
ANGPT2
ANK2
ANKEF1
ANKFY1
ANKH
ANKLE1
ANKMY1
ANKMY2
ANKRD12
ANKRD17
ANKRD18A
ANKRD18B
ANKRD18EP
ANKRD20A18P
ANKRD20A5P
ANKRD26
ANKRD27
ANKRD33B
ANKRD35
ANKRD37
ANKRD40
ANKRD42
ANKRD46
ANKRD49
ANKRD50
ANKRD61
ANKRD7
ANLN
ANO6
ANO7
ANOS2P
ANP32E
ANTXR2
ANXA1
ANXA2
ANXA2P2
ANXA5
ANXA9
AOC1
AOX1
AP1AR
AP1S1
AP1S2
AP3B1
AP3M1
AP4E1
AP4M1
AP5B1
AP5M1
APAF1
APBA2
APBB2
APC
APEH
APEX2
APH1B
API5
APITD1
APLN
APLP2
APOBEC3B
APOBEC3C
APOBEC3G
APOBR
APOC1
APOE
APOL1
APOL4
APOL6
APOOL
APP
APPL1
APXL2
AQP3
AQR
AR
ARAP3
ARCN1
ARFGEF2
ARFGEF3
ARFIP1
ARG2
ARHGAP1
ARHGAP11A
ARHGAP11B
ARHGAP18
ARHGAP19
ARHGAP21
ARHGAP35
ARHGAP42
ARHGAP5
ARHGAP5-AS1
ARHGAP6
ARHGEF12
ARHGEF25
ARHGEF3
ARHGEF39
ARHGEF40
ARHGEF6
ARHGEF9
ARID1B
ARID2
ARID3BP1
ARID5B
ARIH1
ARL1
ARL10
ARL11
ARL13B
ARL14EP
ARL15
ARL2
ARL2BP
ARL5A
ARL6
ARL6IP6
ARL8B
ARMC1
ARMC10
ARMC6
ARMC7
ARMC9
ARMCX4
ARMCX5
ARMH4
ARMT1
ARNT
ARNT2
ARNTL2
ARPC1A
ARPC3P4
ARPC5
ARPP19
ARPP-21
ARRDC3
ARRDC4
ARSB
ARSK
ARV1
ASAH2B
ASAP2
ASB13
ASB7
ASB8
ASB9
ASCL2
ASF1A
ASF1B
ASH1L
ASH2L
ASIC1
ASIC4
ASNA1
ASPH
ASPHD2
ASPM
ASRGL1
ASS1
ASS1P1
ASS1P2
ASTE1
ASTN2
ASXL2
ATAD1
ATAD2B
ATAD5
ATBF1
ATE1
ATF1
ATF5
ATF7IP
ATG12P1
ATG4C
ATG9A
ATHL1
ATL1
ATL3
ATM
ATMIN
ATP11A
ATP11B
ATP11C
ATP13A3
ATP13A4
ATP1B2
ATP23
ATP2B4
ATP5E
ATP5F1
ATP5G1
ATP5G3
ATP5H
ATP5J
ATP5J2
ATP5MC1P4
ATP6AP1L
ATP6V0A1
ATP6V0D2
ATP6V0E1
ATP6V0E2
ATP6V1A
ATP6V1B1
ATP6V1C1
ATP6V1D
ATP7A
ATP7B
ATP8B3
ATP8B4
ATP9A
ATPIF1
ATRN
ATRX
ATXN1L
AUNIP
AURKA
AURKB
AVL9
AVPI1
AVPR1B
AXL
AZI2
AZIN2
AZU1
B3GALNT1
B3GALNT1P1
B3GALT6
B3GNT3
B3GNT5
B3GNT7
B3GNT8
B4GALNT3
B4GALNT4
B4GALT2
B4GALT5
B4GAT1
B9D1
BACH1
BAG2
BAG4
BAHCC1
BAHD1
BALR6
BAMBI
BANF1
BANF1P1
BARD1
BATF
BAZ2A
BBIP1P1
BBS1
BBS10
BBS12
BBX
BCAR1
BCAT1
BCAT2
BCDIN3D
BCKDHB
BCKDK
BCL2L10
BCL2L11
BCL2L12
BCL6B
BCL9
BCL9L
BCLAF1P2
BCOR
BCORL1
BCORP1
BCRP3
BCS1L
BDH1
BDH2
BECN1
BEGAIN
BEND3P1
BEND4
BET1
BET1L
BGLT3
BHLHE40
BHLHE41
BICD2
BIK
BIRC2
BIRC4
BIRC5
BIRC6
BIRC7
BIRC8
BIVM
BLM
BLOC1S3
BLOC1S5
BLOC1S6
BLR1
BLVRB
BLZF1
BLZF2P
BMF
BMP2K
BMP2KL
BMP6
BMPR1AP1
BMPR1AP2
BMPR2
BMS1P1
BMS1P2
BMS1P4
BNC2
BNIP2
BNIP3
BOD1
BOD1L1
BOLA1
BOLA2P2
BOLA3
BOLA3-DT
BORA
BORCS6
BORCS8
BPHL
BPI
BPNT1
BPNT2
BPTF
BRCA1
BRCA2
BRCC3
BRCC3P1
BRD3
BRD4
BRD7P2
BRD8
BRDG1
BRF2
BRI3BP
BRI3P1
BRICD5
BRIP1
BRIX1
BRPF3
BRWD3
BSCL2
BSN
BST2
BTBD10P2
BTBD3
BTBD6P1
BTBD7
BTBD9
BTF3P6
BTG2
BTLA
BTN2A3P
BUB1
BUB1B
BUB3
BYSL
BZW1P2
C10orf128
C10orf2
C10orf22
C10orf25
C10orf35
C10orf59
C10orf88
C11orf31
C11orf45
C11orf68
C11orf84
C12orf29
C12orf35
C12orf4
C12orf40
C12orf60
C12orf73
C14orf1
C14orf119
C14orf142
C14orf166
C14orf169
C14orf28
C14orf37
C14orf79
C14orf80
C15orf40
C15orf48
C15orf53
C15orf61
C16orf28
C16orf59
C16orf63
C16orf91
C17orf100
C17orf58
C17orf62
C17orf75
C17orf76
C17orf80
C17orf96
C17orf97
C18orf21
C18orf54
C19orf12
C19orf44
C19orf48
C19orf54
C19orf57
C1GALT1C1
C1GALT1C1L
C1orf109
C1orf112
C1orf131
C1orf147
C1orf186
C1orf198
C1orf21
C1orf216
C1orf220
C1orf43
C1orf50
C1orf56
C1orf74
C1QBP
C1QTNF1
C20orf103
C20orf112
C20orf132
C20orf133
C20orf161
C20orf166-AS1
C20orf197
C20orf46
C20orf91
C21orf57
C21orf58
C21orf59
C21orf69
C21orf86
C21orf91
C22orf29
C22orf34
C22orf39
C2CD4D-AS1
C2orf15
C2orf16
C2orf48
C2orf49
C2orf69
C2orf72
C2orf74
C2orf76
C2orf82
C2orf88
C3AR1
C3orf14
C3orf16
C3orf33
C3orf38
C3orf52
C3orf58
C3orf70
C3orf80
C4orf3
C4orf46P3
C5orf22
C5orf24
C5orf30
C5orf34
C5orf51
C6orf111
C6orf120
C6orf141
C6orf201
C6orf203
C6orf223
C6orf25
C7orf49
C7orf50
C7orf55
C8orf38
C8orf48
C8orf56
C8orf70
C8orf88
C9orf116
C9orf129
C9orf139
C9orf163
C9orf40
C9orf64
C9orf66
C9orf69
C9orf95
CA2
CA8
CAB39
CAB39P1
CABLES2
CACFD1
CACHD1
CACNA1E
CACNA1I
CACYBP
CACYBPP2
CAD
CADM4
CADPS
CALB2
CALCOCO1
CALCRL
CALD1
CALHM2
CALM2
CALM2P2
CALML4
CALN1
CAMK1
CAMK1G
CAMK2D
CAMSAP2
CANX
CAP1
CAP1P2
CAPG
CAPN7
CAPRIN1
CARD10
CARD6
CARMN
CARNMT1
CARS1
CASC2
CASC5
CASP2
CASP3
CASP5
CASP8AP2
CASS4
CAST
CASTOR2
CATSPER1
CAV1
CAVIN1
CAVIN4
CBARP
CBFA2T3
CBL
CBLL1
CBR1
CBR4
CBS
CBX1
CBX3P3
CBX5
CBX8
CBY1
CCL1
CCL13
CCL2
CCL23
CCL28
CCN3
CCNA1
CCNA2
CCNB1
CCNB1IP1P1
CCNB2
CCNB2P1
CCND1
CCNE1
CCNE2
CCNF
CCNG1
CCNG2
CCNJ
CCNJL
CCNK
CCNYL1
CCP110
CCR1
CCR2
CCR4
CCR5
CCR6
CCRL2
CCSER2
CCT5
CCT6A
CCT7
CD101
CD109
CD164
CD1E
CD2
CD200R1
CD200R1L
CD24
CD274
CD276
CD2AP
CD300A
CD300C
CD302
CD33
CD34
CD36
CD3E
CD3EAP
CD40
CD46
CD46P1
CD48
CD5
CD52
CD59
CD69
CD7
CD70
CD84
CD9
CDC20
CDC20P1
CDC23
CDC25A
CDC25C
CDC42BPA
CDC42BPB
CDC42EP2
CDC42EP3
CDC42P6
CDC42SE2
CDC45
CDC6
CDC7
CDC73
CDCA2
CDCA3
CDCA4
CDCA4P1
CDCA4P3
CDCA5
CDCA7
CDCA7L
CDCA8
CDCP1
CDH1
CDH2
CDH7
CDHR1
CDIP1
CDK1
CDK12
CDK14
CDK15
CDK19
CDK2
CDK20
CDK2AP2
CDK4
CDK6
CDKL1
CDKL3
CDKN1C
CDKN2AIP
CDKN2AIPNL
CDKN2C
CDKN3
CDON
CDPF1
CDPF1P1
CDR2L
CDRT4
CDS2
CDT1
CDV3
CDYL2
CEACAM6
CEBPA
CEBPA-AS1
CEBPB-AS1
CEBPE
CEBPZ
CECR5
CECR5-AS1
CECR6
CECR7
CELF2
CELF3
CELSR2
CENPA
CENPB
CENPBD1
CENPBD1P
CENPBD2P
CENPC
CENPE
CENPF
CENPH
CENPI
CENPJ
CENPK
CENPL
CENPM
CENPN
CENPO
CENPP
CENPQ
CENPU
CENPV
CENPVL3
CENPW
CENTB1
CENTG2
CEP104
CEP112
CEP126
CEP128
CEP162
CEP170
CEP170P1
CEP19
CEP295
CEP350
CEP44
CEP55
CEP57
CEP57L1
CEP68
CEP72
CEP78
CEP83
CEP85
CEP97
CEPT1
CERCAM
CERS1
CERS2
CERS6
CERT1
CES2
CETN3
CFAP157
CFAP418
CFAP58
CFAP97
CFLAR-AS1
CG018
CGN
CGNL1
CH17-340M24.3
CHAC2
CHAF1B
CHAMP1
CHCHD1
CHCHD4
CHCHD4P5
CHD5
CHD6
CHD7
CHD8
CHD9
CHEK1
CHEK2
CHES1
CHGB
CHI3L1
CHIC2
CHM
CHML
CHMP3
CHMP4C
CHMP5
CHMP6
CHN1
CHORDC1P4
CHP1
CHPF
CHRM3
CHRNA5
CHRNA6
CHST10
CHST14
CHST15
CHST2
CHST3
CHST7
CHSY3
CHTF8
CHTOP
CHUK
CHURC1
CIART
CIB3
CILK1
CINP
CIPC
CISD1
CISD3
CISH
CIT
CITED2
CITF22-92A6.1
CKAP2
CKAP2L
CKAP5
CKLF
CKS1B
CKS1BP2
CKS1BP3
CKS2
CLC
CLCC1
CLCN2
CLCN3
CLCN5
CLCN6
CLCNKB
CLDN10
CLDN12
CLDN14
CLDN16
CLDN20
CLEC1B
CLEC4C
CLEC5A
CLGN
CLIC4
CLIP1
CLIP3
CLIPR-59
CLK2
CLK3
CLN5
CLN6
CLNS1A
CLPB
CLPX
CLSPN
CLTA
CLTC
CMA1
CMAS
CMBL
CMKLR1
CMKOR1
CMPK2
CMTM1
CMTM5
CMTM6
CMTR2
CMYA5
CNIH1
CNIH2
CNN2P9
CNN3
CNNM1
CNNM3
CNOT1
CNOT6L
CNOT6LP1
CNP
CNR2
CNTNAP2
COA3
COA4
COA6
COA7
COBLL1
COCH
COG1
COG5
COG6
COIL
COL10A1
COL23A1
COL27A1
COLEC12
COLGALT2
COMMD10
COMMD2
COMMD4
COMMD8
COPB2
COPG2
COPRS
COPS7A
COPZ2
COQ2
COQ3
COQ5
COQ7
COQ9
CORO1C
COX10
COX11
COX15
COX16
COX17
COX5BP6
COX6CP13
COX6CP17
COX7A2
COX8A
CPD
CPEB4
CPED1
CPLANE1
CPNE3
CPNE7
CPOX
CPS1
CPSF2
CPSF6
CPT2
CPTP
CR1L
CRABP1
CRACD
CRACR2A
CRACR2B
CRBN
CREB1
CREB3L1
CREB3L2
CREB5
CREBL2
CREG1
CRIM1
CRIP2
CRIPT
CRISP2
CRISP3
CRISPLD1
CRK
CRKL
CRLS1
CRMA
CRMP1
CRNDE
CRY1
CRYBB1
CRYBG3
CRYZ
CRYZP1
CSE1L
CSF1
CSH1
CSNK1A1
CSNK2A3
CSPG4
CSPG4P11
CSRNP2
CSRP1
CST6
CST7
CSTA
CSTB
CSTF1
CSTF2
CSTF2T
CSTF3
CTBS
CTDSP1
CTDSP2
CTDSPL
CTH
CTHRC1
CTIF
CTNNA1
CTNND1
CTPS1
CTR9
CTSB
CTSC
CTSE
CTSG
CTSL
CTSV
CTSW
CTTNBP2
CTTNBP2NL
CUL3
CUL4B
CUTA
CUZD1
CWF19L2
CX3CR1
CXCR6
CXorf21
CXorf38
CYB561
CYB5A
CYB5B
CYB5R4
CYB5RL
CYBRD1
CYCSP10
CYP1A1
CYP1B1
CYP26B1
CYP2D6
CYP2S1
CYP2T1P
CYP2U1
CYP3A5
CYP51A1
CYP51A1P1
CYP51A1P2
CYP7B1
CYREN
CYSLTR1
CYTOR
DAAM1
DAB2
DACH1
DACT1
DAG1
DAND5
DAPK1
DAPK2
DARS2
DBF4B
DBF4P2
DBI
DBP
DBR1
DBT
DCAF1
DCAF10
DCAF12
DCAF12L1
DCAF13
DCAF16
DCAF17
DCAF7
DCAKD
DCBLD1
DCBLD2
DCHS1
DCLRE1A
DCLRE1B
DCP1B
DCP2
DCPS
DCTN1
DCTPP1
DCUN1D5
DCXR
DDAH1
DDI2
DDIAS
DDIT3
DDN
DDOST
DDR1
DDR2
DDTL
DDX1
DDX10P1
DDX12P
DDX18
DDX3P1
DDX3Y
DDX52
DDX55
DDX60
DEFA1
DEFA4
DEFB131B
DEGS2
DES
DESI2
DEXI
DGCR11
DGCR2
DGKE
DGKH
DGKI
DHCR24
DHCR7
DHFR
DHFR2
DHFRL1
DHFRP1
DHODH
DHRS13
DHRS7
DHRS7B
DHRS9
DHX32
DHX33
DHX36
DHX58
DIAPH2
DIAPH3
DICER1
DIEXF
DIMT1
DIP2B
DIPK2A
DISP1
DKK4
DLAT
DLC1
DLEC1
DLG2
DLGAP5
DLK1
DLX3
DMC1
DMXL1
DMXL2
DNA2
DNAAF5
DNAH11
DNAH8
DNAJA3
DNAJA4
DNAJB14
DNAJB2
DNAJB6P1
DNAJC1
DNAJC12
DNAJC14
DNAJC17
DNAJC18
DNAJC19
DNAJC21
DNAJC24
DNAJC28
DNAJC3
DNAJC30
DNAJC5
DNAJC6
DNAJC9
DNASE1L1
DNASE1L2
DNASE1L3
DNM1P46
DNM1P47
DNMBP
DNMT3B
DNTTIP1
DOC2A
DOCK1
DOCK11
DOCK4
DOCK6
DOHH
DOK1
DOK2
DOLK
DOLPP1
DOP1A
DPAGT1
DPCD
DPH2
DPH6
DPM2
DPP4
DPP8
DPY30
DPYSL2
DPYSL3
DPYSL4
DR1
DRD2
DRP2
DSC2
DSCC1
DSEL
DSG2
DSN1
DST
DSTNP1
DSTNP2
DSTYK
DTD2
DTL
DTWD2
DTX3L
DTX4
DTYMK
DUBR
DUS4L
DUSP14
DUSP18
DUSP19
DUSP27
DUSP3
DUSP4
DUSP5P1
DUSP6
DUSP7
DUT
DUX4L50
DUXAP7
DYM
DYNC1H1
DYNC1I2
DYNC1I2P1
DYNC1LI2
DYNC2H1
DYNLL1
DYNLL1P1
DYNLL1P2
DYNLT3
DYRK2
DYRK3
DZIP1
E2F1
E2F2
E2F3
E2F3P1
E2F6
E2F6P1
E2F6P2
E2F6P3
E2F7
E2F8
EARS2
EBI2
EBLN2
EBNA1BP2
EBP
ECD
ECE2
ECH1
ECHDC1
ECHDC3
ECHS1
ECI2
ECM1
ECT2
EDA2R
EDC3
EDDM13
EDEM3
EDN1
EEA1
EEF1A1P13
EEF1A1P24
EEF1A1P5
EEF1A2
EEF1AKMT1
EEF1B2P1
EEF1E1
EEF2
EEF2KMT
EEPD1
EFCAB11
EFCAB14
EFCAB6-DT
EFHB
EFHC1
EFNA3
EFNA4
EFNB1
EFR3A
EGFL7
EGLN1
EGLN2
EGLN3
EHBP1
EHD2
EHD3
EHD4
EHHADH
EID1
EIF1AXP1
EIF1AXP2
EIF1AY
EIF2AK2
EIF2B2
EIF2B3
EIF2S1
EIF2S2P2
EIF2S3B
EIF3CL
EIF3E
EIF3J-AS1
EIF3L
EIF4A1P8
EIF4A2P1
EIF4A2P2
EIF4E2
EIF4E3
EIF4EBP1
EIF4EBP2
EIF4EP2
EIF4HP1
EIF5A2
EIF5B
ELAC1
ELANE
ELAPOR2
ELAVL1
ELF1
ELF2P1
ELF4
ELK1
ELK3
ELK4
ELMO3
ELMOD2
ELN
ELOCP19
ELOVL3
ELOVL6
ELOVL7
ELP3
ELP4
ELP6
EMBP1
EMC1
EMC2
EMC4
EMC9
EMCN
EME1
EMILIN1
EML5
EMP1
EMSLR
ENC1
ENDOD1
ENDOG
ENO1
ENO1P3
ENO2
ENOPH1
ENOSF1
ENOX2
ENPP3
ENPP4
ENPP5
ENSAP2
ENTPD5
ENTPD7
EP300
EP400
EPAS1
EPB41
EPB41L2
EPB41L4A
EPC2
EPCAM
EPDR1
EPG5
EPHA1
EPHA4
EPHB3
EPO
EPOR
EPRS1
EPS8
EPX
ERAL1
ERAP1
ERBIN
ERC1
ERCC4
ERCC5
ERCC6
ERCC6L
ERFE
ERG28
ERGIC2
ERH
ERI1
ERI2
ERMP1
ESAM
ESCO2
ESPL1
ESPN
ESRP2
ESYT1
ESYT3
ETF1P1
ETFA
ETS1
ETV1
ETV3
ETV4
ETV5
EVA1
EVA1B
EVC
EVC2
EVI1
EVI5
EVPL
EXD2
EXO1
EXO5
EXOC2
EXOC3L2
EXOC5
EXOC5P1
EXOC6B
EXOC8
EXOSC1
EXOSC2
EXOSC3
EXOSC3P1
EXOSC4
EXOSC5
EXOSC8
EXOSC9
EXT1
EXTL1
EXTL2
EYA3
F2R
F2RL1
F2RL2
F2RL3
F8
F8A1
FAAH
FAAP24
FABP3
FABP5
FADD
FADS1
FADS2
FAH
FAHD1
FAIM
FANCA
FANCB
FANCC
FANCD2
FANCD2P2
FANCF
FANCG
FANCI
FANCL
FANCM
FAR2
FARP2
FARSA
FARSA-AS1
FARSB
FASN
FASTKD1
FASTKD3
FAT1
FAT2
FAT4
FATE1
FBL
FBLN1
FBN1
FBN2
FBXL14
FBXL18
FBXL2
FBXL3
FBXL4
FBXL5
FBXL8
FBXO11
FBXO16
FBXO21
FBXO22
FBXO28
FBXO3
FBXO30
FBXO32
FBXO34
FBXO36-IT1
FBXO4
FBXO43
FBXO45
FBXO5
FBXO8
FBXW11
FBXW2
FCER1A
FCF1
FCF1P1
FCF1P2
FCGR1A
FCGR2B
FCRLB
FDFT1
FDPS
FDPSP2
FDPSP7
FDXACB1
FDXR
FECH
FEM1B
FEN1
FER
FERMT1
FERMT2
FGB
FGD1
FGD2
FGD5P1
FGD6
FGF14-AS2
FGFBP2
FGFBP3
FGFR1
FGFR2
FGFR3
FGFRL1
FGG
FGL2
FH
FHIP2A
FHL2
FICD
FIGNL1
FILIP1L
FJX1
FKBP10
FKBP3
FKBP5
FKBP7
FKBP9
FKBP9P1
FKBPL
FKHL18
FKTN
FLCN
FLG2
FLNA
FLT1
FLYWCH2
FMNL3
FMO4
FMO5
FN3K
FNBP1L
FNBP1P1
FNBP4
FNDC10
FNDC3A
FNIP1
FNIP2
FOPNL
FOSL1P1
FOXC1
FOXJ1
FOXJ2
FOXJ3
FOXM1
FOXN2
FOXN3
FOXO3
FOXO3B
FOXO4
FOXRED1
FOXRED2
FPGT
FPR3
FRAT2
FREM3
FRG1BP
FRG1HP
FRMD4A
FRMD6
FRRS1
FRRS1L
FRS2
FSBP
FSCN1
FSCN1P1
FSCN2
FSD1L
FSD2
FST
FTH1
FTH1P23
FTH1P7
FTLP12
FTO
FUCA1
FUCA2
FUNDC1
FUT1
FUT10
FUT11
FUT4
FUT7
FUT8
FXN
FXYD6
FYCO1
FYTTD1
FZD1
FZD2
FZD3
FZD4
FZD5
FZD6
FZD7
FZD8
FZD9
G1P3
G2E3
G3BP1
G3BP1P1
G6PC3
GAB2
GABARAPL2
GABBR1
GABPA
GABPAP
GABRE
GABRR2
GAD1
GADD45GIP1
GAL
GALC
GALE
GALK1
GALNT1
GALNT14
GALNT18
GALNT4
GALNT5
GALNT7
GALNT8
GAN
GAPDH
GAPT
GAR1
GAREM2
GARIN1A
GARNL3
GARRE1
GART
GAS1
GAS2L3
GASK1B
GATA1
GATA2
GATA3
GATC
GATM
GBA
GBE1
GBGT1
GBP1
GBP3
GBP4
GCATP1
GCC1
GCHFR
GCLC
GCLM
GCNT1
GCNT1P1
GCNT4
GCSAML
GCSH
GCSHP5
GDAP1
GDAP2
GDE1
GDF10
GDF11
GDF15
GDF3
GEM
GEMIN2
GEMIN5
GEMIN6
GEMIN8P4
GFI1
GFI1B
GFM1
GFM2
GFPT1
GFRA3
GGACT
GGCT
GGH
GGT1
GGT5
GGT6
GHET1
GID4
GIMAP4
GIMAP5
GIMAP6
GIMAP7
GIMAP8
GIN1
GINS1
GINS2
GINS3
GINS4
GIPC1
GIPC3
GJA1P1
GJA5
GJC2
GJD3-AS1
GK
GK4P
GLB1L2
GLCE
GLE1
GLI2
GLIDR
GLMN
GLMP
GLO1
GLRX
GLRX2
GLRX5
GLRX5P3
GLT8D1
GLUD2
GLUL
GLYATL1P1
GLYATL2
GM2A
GMFB
GMNN
GMPR
GNA12
GNA13
GNA14
GNAS-AS1
GNG11
GNG2
GNG5
GNL3
GNLY
GNPDA1
GNPDA2
GNPNAT1
GNRHR2
GNS
GOLGA2P11
GOLGA4
GOLGA5
GOLGA5P1
GOLGA6L9
GOLGA8H
GOLGA8M
GOLGA8N
GOLGA8UP
GOLGB1
GOLIM4
GOLM1
GOLPH3L
GOPC
GOT1
GOT2
GOT2P7
GP1BA
GPALPP1
GPAM
GPAT3
GPATCH11
GPATCH2L
GPATCH4
GPATCH8
GPC1
GPC5
GPD2
GPHN
GPI
GPLD1
GPN3
GPNMB
GPR137B
GPR146
GPR153
GPR155
GPR160
GPR161
GPR174
GPR180
GPR19
GPR27
GPR34
GPR55
GPR63
GPR65
GPR82
GPR84
GPR85
GPR89A
GPR89B
GPRASP1
GPRC5C
GPRIN1
GPSM1
GPSM2
GPT
GPT2
GPX1
[truncated: 3,301 more rows]

## Sheet: DOWN)
The inter intersections between the Down genes of the interventional datasets and C, D, and E groups
Interventional DOWN Genes	G0up ∩ G1down (C Genes group)	G0down ∩ Dif up (D Genes group)	G1 down ∩ Dif up (E Genes group)
5S_rRNA	ABHD13	ABHD13	ABHD13
7SK	ABLIM2	ABO	ABO
A2MP1	ABO	ACY3	ARL5B
A3GALT2	ARL5B	ARRDC4	ARRDC4
AAAS	ARRDC4	AVP	BTAF1
AAMP	BTAF1	C9orf72	C9orf72
AARS	C9orf72	CALCRL	CALCRL
AARS2	CALCRL	CASK	CASK
AARSD1	CASK	CD68	CDH9
AATBC	CDH9	CDH9	CFH
ABAT	CFH	CEBPB	COBLL1
ABCA1	CLIC2	CERKL	CTSO
ABCA2	COBLL1	CITED4	CUL3
ABCA7	CTSO	COBLL1	CXCL8
ABCA9	CUL3	CUL3	EGFEM1P
ABCB1	CXCL8	CXCL8	FEM1C
ABCB10	EGFEM1P	DNMT3B	G0S2
ABCB4	FEM1C	EGFEM1P	GCAT
ABCC2	G0S2	ELANE	GFOD1
ABCC3	GFOD1	F13A1	HELZ
ABCC6	GYPA	FEM1C	IFI44L
ABCD1	HELZ	G0S2	IL6ST
ABCD3	IFI44L	GABPA	INTS2
ABCF1	IL6ST	GALNT14	ITGB3
ABCF2	INTS2	GMNN	LYST
ABCG1	MAP4K3	HELZ	MAP4K3
ABHD1	MTHFD2L	IFI44L	MTHFD2L
ABHD11	NEK1	IL6ST	NEK1
ABHD13	NR4A3	INTS2	PDE4B
ABHD14A	PANX1	ITGB3	PHF12
ABHD3	PDE4B	JUND	PIGU
ABI1	PHF12	LYST	PIK3CG
ABI2	PIGU	MAFG	PLCB4
ABI3	PIK3CG	MBD3	RAPGEF2
ABLIM1	PLCB4	MME	SCAPER
ABLIM2	RAPGEF2	MS4A3	SEL1L3
ABLIM3	SCAPER	NEK1	SERPINA1
ABO	SEMA7A	OCLM	SETD7
ABTB1	SERPINA1	PHF12	SGTB
ABTB2	SETD7	RNASE2	SLMAP
ACAA2	SGIP1	RNASE3	SMAD4
ACAA2P1	SGTB	RNASE6	SNAPC1
ACAD10	SLMAP	SCAND1	SPIN4
ACAD9	SMAD4	SERPINA1	SPP1
ACADVL	SNAPC1	SLMAP	TOP2A
ACAP1	SPIN4	SNAPC1	UNK
ACAP3	UNK	SPIN4	UVRAG
ACAT2	UVRAG	SPON1	VWA5A
ACBD3	VWA5A	SPP1	YTHDF3
ACBD7	YTHDF3	TOP2A	PRC1
ACCS	CDKN1B	UBE2T
ACD		UVRAG
ACE		WDHD1
ACHE		YTHDF3
ACKR1		Y2Z
ACKR2
ACKR3
ACOT4
ACOX2
ACP4
ACP5
ACRBP
ACRC
ACRV1
ACSF2
ACSL1
ACSL6
ACSM3
ACTA1
ACTG1P1
ACTL10
ACTN1
ACTN3
ACTR3
ACTR3B
ACTR5
ACVRL1
ACY3
ACYP1
ADA2
ADAT2
ADCK1
ADCY10
ADCY4
ADD1
ADD2
ADD3
ADGRB1
ADGRD1
ADGRE1
ADGRE3
ADGRE5
ADGRF1
ADGRG3
ADGRG5
ADGRL2
ADGRV1
ADH6
ADHFE1
ADIPOR1
ADM2
ADM5
ADNP2
ADORA2A
ADPRHL1
ADPRHL2
ADRA2A
ADRA2B
AEBP1
AES
AFAP1L2
AFF3
AFF4
AFG3L1P
AFMID
AFTPH
AGAP12P
AGAP14P
AGAP4
AGAP6
AGAP7P
AGFG1
AGGF1
AGMAT
AGPAT4
AGPAT9
AGTRAP
AHCTF1
AHI1
AHNAK
AHNAK2
AHR
AHRR
AHSA2P
AHSP
AIF1L
AIFM2
AIFM3
AIG1
AIG1P1
AIM1
AIP
AIRE
AJM1
AK1
AK4P3
AK5
AK9
AKAP1
AKAP13
AKAP17A
AKAP2
AKAP4
AKAP8
AKR1C6P
AKR7A3
AKR7L
AKT1S1
AKT2
ALAS2
ALB
ALG13
ALG14
ALG1L2
ALG1L8P
ALKBH5
ALKBH7
ALKBH8
ALMS1P1
ALOX12
ALOX15B
ALOX5
ALPK1
ALPK2
ALPL
ALS2CL
ALYREF
AMACR
AMD1P1
AMFR
AMH
AMIGO2
AMN
AMPD2
AMY2B
AMZ1
AMZ2
AMZ2P1
AMZ2P2
ANAPC2
ANAPC4
ANAPC7
ANGEL1
ANGPTL6
ANK3
ANKZF1
ANO7
ANO7P1
ANO9
ANP32BP1
ANTKMT
ANTXRLP1
ANXA2R
ANXA3
AOAH
AOC2
AOC3
AOC4P
AOX2P
AOX3P
AP1B1
AP1G1
AP1G2
AP1S3
AP2A2
AP2S1
AP3B2
AP3M1
AP4B1
AP4M1
AP5Z1
APBB1
APBB2
APBB3
APC2
APEX1
APIP
APLF
APLNR
APLP1
APOA1
APOA1BP
APOA2
APOBEC3A
APOBEC3B
APOE
APOL3
APOLD1
APOO
APPL2
APRG1
APRT
APTR
AQP1
AQP10
AQP2
AQP9
AR
ARAF
ARAP2
ARD1A
AREG
ARF3
ARFGAP1
ARFGEF2
ARFIP1
ARFRP1
ARG1
ARGLU1
ARHGAP12
ARHGAP17
ARHGAP20
ARHGAP22
ARHGAP24
ARHGAP26
ARHGAP29
ARHGAP32
ARHGAP33
ARHGAP4
ARHGAP42
ARHGAP45
ARHGAP6
ARHGAP9
ARHGDIA
ARHGDIG
ARHGEF1
ARHGEF10L
ARHGEF11
ARHGEF16
ARHGEF18
ARHGEF19
ARHGEF7
ARID1A
ARID1B
ARID2
ARID3A
ARID3B
ARID4A
ARID4B
ARID5A
ARID5B
ARIH1
ARIH2
ARIH2OS
ARL1
ARL14EPL
ARL16
ARL2
ARL4A
ARL4AP4
ARL4C
ARL5B
ARL6IP4
ARL6IP6
ARL8A
ARL9
ARMC12
ARMC4
ARMC5
ARMCX4
ARMH1
ARNILA
ARNTL
ARPC1A
ARPC2
ARPC3P1
ARPC4
ARPC5L
ARPP19
ARPP21
ARRB2
ARRDC1
ARRDC2
ARRDC3
ARRDC4
ARRDC5
ARS2
ARSA
ARSI
ARTN
ASAH1
ASB12
ASB14
ASB17
ASB3
ASB7
ASCC2
ASGR1
ASGR2
ASH1L
ASIC3
ASIC4
ASLP1
ASNS
ASNSD1
ASPDH
ASPHD2
ASPRV1
ASPSCR1
ASTL
ASXL1
ATAD3A
ATAD3B
ATF3
ATF4
ATF4P4
ATF7IP
ATF7IP2
ATG10
ATG101
ATG14
ATG16L1
ATG16L2
ATG2A
ATG4B
ATG4D
ATG7
ATG9B
ATHL1
ATM
ATOH8
ATRAID
ATRIP
ATRN
ATXN1
AUP1
AURKC
AUTS2
AVEN
AVIL
AVP
AVPR2
AXL
B2M
B9D2
BAALC
BACH1
BACH2
BAHCC1
BAIAP2L1
BAIAP2L2
BAIAP3
BAK1
BAK1P1
BANF1
BANF1P2
BANK1
BANP
BAT2
BATF
BATF3
BAX
BAZ2A
BAZ2B
BBC3
BBS5
BBX
BCAM
BCAP31
BCAR3
BCAS4
BCAT2
BCKDK
BCL11A
BCL11B
BCL2A1
BCL2L10
BCL2L11
BCL2L15
BCL3
BCL6
BCL6B
BCL7B
BCL9L
BCLAF1
BCLAF1P2
BCO2
BCR
BCS1L
BDH1
BEGAIN
BEND2
BEND7
BEST1
BEX2
BEX3
BEX5
BFSP1
BICD1
BICDL1
BICRA
BID
BIN1
BIN2
BIN3
BIRC3
BIRC6
BISPR
BLK
BLNK
BMF
BMP1
BMP3
BMP6
BMP8A
BMS1P10
BMS1P20
BMS1P8
BNIP1
BNIP2
BNIP3P9
BNIPL
BOD1L1
BOLA3
BOP1
BORCS5
BORCS6
BPTF
BRAF
BRAT1
BRCA1
BRCC3
BRD1
BRD2
BRD9
BRF1
BRI3
BRICD5
BRMS1
BRRN1
BRSK1
BSDC1
BST2
BTAF1
BTBD11
BTBD15
BTBD19
BTBD2
BTBD6
BTBD6P1
BTF3-DT
BTG1
BTG1-DT
BTG1P1
BTG2
BTG3
BTLA
BTN2A2
BTN3A1
BTNL9
BUD23
BUD31
BXDC1
BXDC5
BZW1
BZW1P2
C1R
C1S
C5
C5AR1
C5AR2
C5orf14
C5orf3
C5orf56
C6orf108
C6orf125
C6orf146
C6orf149
C6orf163
C6orf170
C6orf173
C6orf223
C6orf226
C7orf25
C7orf43
C7orf61
C7orf9
C8G
C8orf33
C8orf46
C8orf58
C8orf76
C9orf153
C9orf43
C9orf50
C9orf6
C9orf72
CA1
CA11
CA15P1
CA2
CA3
CA5BP1
CA9
CABLES1
CABP4
CABP5
CABYR
CACFD1
CACHD1
CACNA1A
CACNA1D
CACNA1F
CACNA1H
CACNA1I
CACNB1
CACNB2
CACNB4
CACUL1
CAHM
CALCOCO2
CALCRL
CALD1
CALM1
CALM2P2
CALML6
CALN1
CALR
CALU
CAMK1D
CAMK2A
CAMK2D
CAMK4
CAMKK1
CAMKK2
CAMKMT
CAMKV
CAMLG
CAMP
CAMSAP3
CAND1
CANX
CAP2P1
CAPN11
CAPN12
CAPN2
CAPN3
CAPRIN2
CAPS
CARD11
CARD19
CARD9
CARMIL2
CARNS1
CARS2
CASC15
CASC3
CASK
CASP1
CASP10
CASP12
CASP4LP
CASP8
CASP9
CASS4
CASTOR3
CASZ1
CAT
CAV1
CAVIN1
CBARP-DT
CBLB
CBLN3
CBWD2
CBWD3
CBWD4P
CBWD5
CBWD6
CBX2
CBX3P2
CBX4
CBX5P1
CBX6
CBX7
CBY1
CC2D1A
CC2D2A
CCAT2
CCBE1
CCDC102B
CCDC107
CCDC12
CCIN
CCL2
CCL23
CCL25
CCL28
CCL3L3
CCL5
CCM2
CCN1
CCNB1
CCND1
CCND3
CCNE1
CCNI
CCNL1
CCNL2
CCNP
CCNT1
CCNT2
CCR1
CCR10
CCR4
CCR6
CCR7
CCRL2
CCS
CCSER1
CCSER2
CCT3
CCT4P2
CCT5
CCT6P3
CCT7
CCT8L1P
CD14
CD160
CD163
CD177
CD177P1
CD180
CD19
CD1C
CD1D
CD2
CD200
CD22
CD226
CD24
CD247
CD27
CD276
CD28
CD300A
CD300E
CD300LB
CD320
CD33
CD36
CD37
CD38
CD3D
CD3E
CD4
CD40
CD40LG
CD44
CD48
CD5
CD52
CD55
CD6
CD68
CD69
CD7
CD72
CD74
CD79A
CD79B
CD82
CD83
CD86
CD8A
CD93
CD96
CDA
CDC14A
CDC16
CDC23
CDC25B
CDC25C
CDC26
CDC34
CDC37
CDC40
CDC42
CDC42BPB
CDC42BPG
CDC42EP4
CDC42P5
CDC42P6
CDC42SE1
CDC45
CDC45L
CDC5L
CDCA4P4
CDCP1
CDH2
CDH23
CDH5
CDH9
CDHR4
CDK10
CDK11A
CDK11B
CDK12
CDK15
CDK16
CDK18
CDK4
CDK5
CDK5RAP1
CDK5RAP3
CDK8
CDK9
CDKN1A
CDKN1B
CDKN2A
CDKN2AIPNL
CDKN2C
CDKN2D
CDNF
CDRT15
CDRT15P1
CDRT15P6
CDRT4
CDS1
CDS2
CDT1
CEACAM1
CEACAM19
CEACAM21
CEBPB
CEBPD
CEBPE
CEBPG
CECR2
CECR7
CEL
CELF1
CELSR1
CENPF
CENPM
CENPNP2
CENPT
CENPX
CEP112
CEP126
CEP131
CEP135
CEP164
CEP170P1
CEP295NL
CEP43
CEP83-DT
CEP85L
CEP95
CERKL
CEROX1
CERS1
CERS5
CES3
CES4A
CETP
CFDP1
CFH
CFL1
CFL2
CFP
CGI-09
CGI-69
CGNL1
CGREF1
CGRRF1
CH25H
CHAC1
CHAC2
CHAF1B
CHAMP1
CHCHD5
CHCHD6
CHD1
CHD2
CHD3
CHD4
CHD5
CHD6
CHD7
CHD8
CHD9
CHEK2
CHI3L2
CHID1
CHIT1
CHKA
CHKB
CHL1
CHMP4A
CHMP4B
CHMP4BP1
CHMP7
CHN1
CHORDC1
CHRM3
CHRM4
CHRNA10
CHRNA5
CHRNE
CHST12
CHST15
CHTF18
CHUK
CIAO3
CIAPIN1
CIB1
CIB3
CIC
CIDECP
CILP
CILP2
CIR1
CIRBP
CISD3
CITED4
CKB
CKM
CKS1B
CLASRP
CLC
CLCF1
CLCNKB
CLHC1
CLIC2
CLIC3
CLIC4
CLIP1
CLIP3
CLK1
CLK3
CLMN
CLN6
CLN8
CLNK
CLPB
CLPTM1L
CLTB
CLU
CLUH
CLYBL
CMAHP
CMC2
CMTM2
CMTM3
CMTM5
CMTM7
CNAP1
CNDP1
CNFN
CNIH2
CNKSR1
CNKSR2
CNMD
CNN2P1
CNN2P9
CNNM4
CNOT2
CNOT6L
CNOT8
CNPPD1
CNR1
CNR2
CNST
CNTD2
CNTF
CNTNAP1
CNTNAP2
CNTNAP3P2
CNTROB
COA3
COASY
COBL
COBLL1
COG4
COG7
COLQ
COMT
COMTD1
COPB1
COPE
COPS3
COPS6
COPS9
COQ10A
COQ10B
COQ2
COQ3
COQ4
COQ8A
COQ8B
CORO2B
CORO6
CORO7
CORT
COTL1
COX14
COX16
COX4I1
COX5B
COX6A1
COX6B1P5
COX6B2
COX6CP1
COX6CP14
COX7B
COX7BP2
COX7C
CP
CPA3
CPAMD8
CPB1
CPD
CPE
CPEB2
CPEB3
CPEB4
CPM
CPNE5
CPNE7
CPP
CPSF1
CPSF4
CPSF6
CPT1C
CPVL
CPXM1
CR1
CR1L
CR2
CRABP2
CRACR2B
CREB3L4
CREB5
CREBBP
CREBRF
CRELD1
CRELD2
CREM
CRHBP
CRIM1
CRIP1
CRIP2
CRIP3
CRISPLD2
CRLF2
CRMA
CRNDE
CRR9
CRTAM
CRTC1
CRTC2
CRTC3
CRY2
CRYBA4
CRYGS
CRYM
CSAD
CSF1R
CSF2RA
CSF3
CSF3R
CSK
CSMD1
CSN1S1
CSNK1A1
CSNK1D
CSNK1E
CSNK1G2
CSNK1G3
CSNK2B
CSPG4BP
CSPG5
CSRNP1
CSRP1
CST3
CST7
CSTA
CSTF3
CTC1
CTDNEP1
CTDP1
CTNNB1
CTNNBIP1
CTRC
CTSF
CTSG
CTSH
CTSK
CTSO
CTSS
CTSW
CTTN
CTU2
CTXND1
CUBN
CUEDC1
CUGBP1
CUL3
CUL9
CUX1
CWC25
CX3CR1
CXCL10
CXCL16
CXCL2
CXCL3
CXCL5
CXCL8
CXCL9
CXCR2P1
CXCR4
CXCR5
CXorf23
CXorf38
CXorf40A
CXorf40B
CXorf65
CXXC1
CYB561A3
CYB561D2
CYB5A
CYB5R4
CYBA
CYBB
CYBC1
CYCSP34
CYFIP2
CYGB
CYLD
CYP4F3
CYP4F35P
CYP4F59P
CYSLTR2
CYSRT1
CYTH1
CYTH2
CYTH3
CYTH4
CYTIP
CYTL1
CZIB-DT
D2HGDH
DACT1
DACT3
DAD1
DAGLB
DANCR
DAP3
DAPK2
DAPK3
DAXX
DAZAP1
DAZAP2
DAZAP2P1
DAZL
DBF4
DBF4B
DBH-AS1
DBIL5P
DBN1
DBNDD1
DCAF1
DCAF15
DCAF4L1
DCAF8
DCHS1
DCLK2
DCP1A
DCPS
DCST1
DCST2
DCTN2
DCTN4
DCTN5
DCTN6
DCTPP1
DCXR
DDA1
DDAH2
DDB2
DDHD1
DDIT3
DDN
DDR1
DDX10P1
DDX11
DDX11L10
DDX11L9
DDX12P
DDX18
DDX19A
DDX20
DDX21
DDX23
DDX24
DDX27
DDX31
DDX39
DDX39A
DDX3X
DDX41
DDX46
DDX47
DDX5
DDX51
DDX55P1
DDX56
DDX6
DEAF1
DEDD
DEDD2
DEF6
DEF8
DEFB109D
DEFB126
DEGS2
DENND1A
DENND1C
DENND2C
DENND2D
DENND3
DENND4A
DENND5A
DENND5B
DENND6A-DT
DENND6B
DEPP1
DEPTOR
DERL1
DFFBP1
DGAT1
DGAT2
DGCR14
DGCR5
DGKA
DGKD
DGKG
DGKI
DGKZ
DHDH
DHODH
DHPS
DHRS12
DHRS3
DHRS4
DHRS9
DHX32
DHX34
DHX35
DHX36
DHX38
DHX40
DHX8
DIABLO
DICER1
DIP2C
DIRAS1
DIRC2
DIRC3
DISP1
DKK4
DLC1
DLG2
DLG3
DLGAP3
DLK2
DLL1
DLL4
DLST
DLX4
DMAC1
DMAP1
DMD
DMPK
DMTN
DNAJC10
DNAJC17
DNAJC19P5
DNAJC2
DNAJC25
DNAJC4
DNAJC8
DNASE1
DNASE1L2
DNASE1L3
DNHD1
DNLZ
DNM1
DNM3
DNMBP
DNMT3B
DNPH1
DNTT
DOC2A
DOC2B
DOC2GP
DOCK6
DOCK7-DT
DOCK9
DOHH
DOK2
DOK7
DONSON
DOPEY2
DOT1L
DPAGT1
DPCD
DPEP1
DPEP2
DPEP3
DPF1
DPF3
DPH1
DPH7
DPM1
DPM3
DPP7
DPPA2
DPPA5P4
DPRXP3
DPRXP4
DPY19L2
DPYSL2
DPYSL3
DR1
DRAM2
DRAP1
DRC7
DRG1P1
DRICH1
DSC2
DSCR9
DSE
DSN1
DSP
DTD1
DTL
DTNBP1
DTX1
DTX3
DTX4
DTYMK
DUOX2
DUS1L
DUS2
DUS3L
DUSP1
DUSP10
DUSP14
DUSP15
DUSP16
DUSP18
DUSP2
DUSP23
DUSP4
DUSP5
DUSP6
DUSP8
DUT
DUTP6
DUX4L17
DUX4L19
DUX4L26
DVL1
DYNC1H1
DYNC1LI1
DYNC1LI2
DYNC2I1
DYNC2I2
DYNLL1
DYNLRB2
DYNLT1
DYNLT2B
DYRK1A
DYRK4
DYSF
DYTN
DZIP3
E2F1
E2F5
E4F1
EAF1
EAF2
EAPP
EBAG9
EBF1
EBF4
EBI3
EBLN2
EBLN3
EBP
ECE1
ECEL1P3
ECHDC2
ECHS1
ECI2-DT
ECM1
ECSIT
EDEM1
EDF1
EDN1
EFCC1
EFEMP2
EFHA1
EFHC2
EFHD2
EFR3A
EFR3B
EFS
EGF
EGFEM1P
EGFL7
EGR1
EGR2
EGR3
EGR4
EHBP1L1
EHD1
EHD2
EHD3
EHD4
EHMT1
EHMT2
EID3
EIF1
EIF1AX
EIF1B
EIF1P3
EIF1P6
EIF2A
EIF2AK3
EIF2B4
EIF2B5
EIF2S2P3
EIF3B
EIF3EP1
EIF3G
EIF3L
EIF3LP2
EIF3S9
EIF4A1
EIF4A2
EIF4BP6
EIF4E3
EIF4EBP1
EIF4EBP2
EIF4ENIF1
EIF5
EIF5A
ELANE
ELAVL3
ELAVL4
ELF1
ELF2
ELF3
ELF4
ELK1
ELL
ELL2
ELMO2
ELMO3
ELMOD3
ELMSAN1
ELN
ELOB
ELOCP19
ELOVL7
ELP5
EMC8
EMCN
EMD
EME1
EME2
EMG1
EMID1
EML3
EML4
EML6
EMP3
ENAH
ENC1
ENDOG
ENDOU
ENDOV
ENGASE
ENHO
ENKD1
ENKUR
ENO2
ENO3
ENOSF1
ENOX1
ENPP2
ENPP3
ENPP7P11
ENSA
ENTPD1
ENTPD4
ENTPD6
ENTPD8
ENTR1
EOLA2
EP300
EP400P1
EPAS1
EPB41L5
EPB42
EPC1
EPHA2
EPHA4
EPHB6
EPHX2
EPN2
EPS8L1
EPS8L2
EPSTI1
ERAL1
ERAP2
ERAS
EREG
ERF
ERFL
ERG
ERGIC1
ERI1
ERI3
ERICD
ERICH1
ERICH4
ERLIN1
ERMN
ERP27
ERRFI1
ESAM
ESPL1
ESPNL
ESR1
ESR2
ESRRG
ETF1
ETFB
ETNK2
ETS1
ETV2
ETV3
EVA1C
EVI2A
EVI2B
EVL
EWSR1
EXD3
EXO1
EXOC3L1
EXOC3L2
EXOC3L4
EXOSC4
EXOSC7
EXOSC8
EZH2
EZR
EZR-AS1
F12
F13A1
F2RL2
F2RL3
F3
F5
F8A1
FAAH
FAAHP1
FAAP100
FAAP20
FABP5
FABP5P7
FABP5P9
FABP7P1
FADS1
FADS3
FAF2
FAH
FAHD2CP
FANCD2
FANCG
FANCL
FANK1
FARSB
FASTK
FASTKD5
FAT4
FAU
FBF1
FBL
FBP1
FBRS
FBRSL1
FBXL15
FBXL16
FBXL3
FBXL5
FBXO10
FBXO11
FBXO15
FBXO21
FBXO3
FBXO31
FBXO32
FBXO33
FBXO44
FBXW4
FBXW4P1
FBXW7
FCAR
FCER1A
FCER1G
FCER2
FCGBP
FCGR1A
FCGR2A
FCGR2B
FCGR3A
FCGR3B
FCGRT
FCHO1
FCHSD1
FCHSD2
FCMR
FCN1
FCRL1
FCRL2
FCRL3
FCRL5
FCRLA
FDXACB1
FEM1A
FEM1C
FER1L4
FER1L5
FERMT3
FEZ1
FFAR1
FFAR2
FGD2
FGD3
FGD5
FGD6
FGF17
FGF18
FGFBP2
FGFR3
FGFR4
FGR
FHIP2B
FHL1
FHOD1
FIRRE
FIS1
FITM1
FIZ1
FJX1
FKBP10
FKBP11
FKBP1B
FKBP2
FKBP5
FKBP8
FKRP
FKSG24
FLAD1
FLNB
FLOT1
FLT1
FLT3LG
FLT4
FMNL1
FMO5
FN1
FN3K
FN3KRP
FNBP4
FNDC11
FNDC3CP
FNDC5
FNDC7
FNDC8
FNTB
FOLR2
FOLR3
FOS
FOSB
FOSL1
FOSL2
FOXJ1
FOXL1
FOXM1
FOXN3
FOXO1
FOXO3
FOXO4
FOXO6
FOXP1
FOXP4
FOXRED1
FPGS
FPR1
FREM1
FRG1EP
FRG1FP
FRG1GP
FRG1HP
FRG1JP
FRMD3
FRMD4B
FRS2
FRYL
FSCN2
FSCN3
FSD1
FSIP2
FSTL3
FSTL4
FTCD
FTH1
FTSJ1
FTSJ2
FTSJ3
FTX
FUOM
FURIN
FUS
FUT3
FUT5
FUT7
FXN
FXYD5
FXYD6
FYTTD1
FZR1
G0S2
G3BP2
GAB2
GABARAP
GABBR1
GABPA
GABPB1
GABPB2
GABRR2
GADD45B
GADD45G
GADD45GIP1
GAK
GAL3ST4
GALE
GALNS
GALNT11
GALNT14
GALNT4
GALNT5
GALNT6
GALNT9
GALNTL6
GALR2
GALR3
GALT
GAMT
GAPDHP42
GAPDHP51
GAPDHP59
GARIN1A
GARIN5B
GARS1-DT
GART
GAS2L2
GAS6
GAS7
GASAL1
GATA2
GATA3
GATA4
GATAD2B
GATD1
GATS
GATSL2
GBAP1
GBP2
GBP4
GCA
GCAT
GCC2
GCH1
GCM1
GCNA
GCNT4
GCSH
GDF15
GDF5OS
GDF7
GDI1
GDPD3
GDPD5
GEM
GEMIN7
GEMIN8
GEMIN8P4
GFOD1
GFRA2
GFUS
GGA1
GGCT
GGNBP1
GGNBP2
GGT5
GGT7
GGTA1
GGTA1P
GH1
GHRL
GHRLOS
GIGYF1
GIGYF2
GIHCG
GIMAP4
GINS2
GIPC3
GIT1
GJA1
GJC1
GKAP1
GLA
GLB1L2
GLDC
GLI1
GLI4
GLRX5
GLS
GLT1D1
GLT25D1
GLTSCR1
GLTSCR2
GMDS
GMEB2
GMFG
GMNN
GMPPA
GMPR
GNA11
GNA13
GNA15
GNAL
GNAZ
GNB1L
GNB3
GNB5
GNG2
GNG3
GNG4
GNG5
GNG7
GNG8
GNL1
GNLY
GNMT
GNPDA1
GNRH1
GNRH2
GON4L
GON7
GOT2
GP1BA
GP6
GP9
GPAA1
GPAT2
GPATCH4
GPATCH8
GPBAR1
GPBP1
GPBP1L1
GPC1
GPC4
GPCPD1
GPER1
GPI
GPIAP1
GPM6A
GPRC5A
GPRC5B
GPRC5C
GPRIN3
GPS1
GPSM1
GPT
GPT2
GPX1
GPX3
GPX7
GRAMD1A
GRAMD1C
GRAP
GRAP2
GRAPLDR
GRASLND
GRASP
GRB14
GRB2
GRHL1
GRID2IP
GRIK5
GRIN1
GRIN3B
GRINA
GRIP1
GRIPAP1
GRK2
GRK3
GRK5
GRK7
GRM2
GRPEL1
GRWD1
GSAP
GSDMB
GSS
GSTA4
GSTK1
GSTM2
GSTM5
GSTO2
GSTP1
GSTZ1
GTF2I
GTF2IP12
GTF2IP20
GTF2IRD2
GTF2IRD2B
GTF3A
GTPBP1
GTPBP2
GTPBP3
GTPBP4
GTPBP6
GUCA1B
GUCY1B2
GUCY2D
GUF1
GUK1
GUSB
GUSBP19
GUSBP9
GVINP1
GYPA
GYPC
GZF1
GZMA
GZMB
GZMH
GZMM
H19
H2AC13
H2AC14
H2AC16
H2AC20
H2AC21
H2AC6
H2AC8
H2AFY
H2AJ
H2AZ1
H2AZ2-DT
H2AZP4
H2BC18
H2BC19P
H2BC20P
H2BC21
H2BC4
H2BC5
H2BC6
H2BC7
H2BC8
H2BW3P
H3-3B
H3C1
H3C10
H3F3A
H3F3B
H3F3C
H3P33
H4C15
H4C5
H4C9
H6PD
HADHSC
HAGHL
HAL
HAMP
HAP1
HAPLN3
HARS2
HAS1
HAS3
HAUS3
HAUS5
HAUS7
HAUS8
HBA1
HBA2
HBAP1
HBB
HBEGF
HBG1
HBG2
HBM
HBP1
HBQ1
HCAR2
HCAR3
HCG4B
HCG4P5
HCG4P7
HCK
HCLS1
HCN2
HCP5B
HCST
HDAC10
HDAC4-AS1
HDAC5
HDAC6
HDAC7
HDAC9
HDHD3
HEATR6-DT
HECA
HECTD1
HECTD4
HECW2-AS1
HELLS
HELZ
HELZ2
HELZ-AS1
HEMK1
HERC1
HERC2P2
HERC3
HERPUD1
HERPUD2
HES1
HES2
HES4
[truncated: 3,077 more rows]
